# Supplementary material for: A bilateral interfacial passivation strategy promoting efficiency and stability of perovskite quantum dot light-emitting diodes
Source: Nat Commun. 2020 Aug 6;11:3902. doi: 10.1038/s41467-020-17633-3 (PMC7413529; doi:10.1038/s41467-020-17633-3)
Supplement: Supplementary file 3 — Source Data [file 41467_2020_17633_MOESM3_ESM.zip]

Archive with 19 entries (19 files):
- Figure 1.xlsx
- Figure 2.xlsx
- Figure 3.xlsx
- Figure 4.xlsx
- Figure 5.xlsx
- FIgure 6.xlsx
- Figure 7.xlsx
- Figure S1.xlsx
- Figure S11.xlsx
- Figure S12.xlsx
- Figure S13.xlsx
- Figure S2.xlsx
- Figure S3.xlsx
- Figure S4.xlsx
- Figure S5.xlsx
- Figure S6.xlsx
- Figure S7.xlsx
- Figure S8.xlsx
- Figure S9.xlsx
