# Supplementary material for: A bilateral interfacial passivation strategy promoting efficiency and stability of perovskite quantum dot light-emitting diodes
Source: Nat Commun. 2020 Aug 6;11:3902. doi: 10.1038/s41467-020-17633-3 (PMC7413529; doi:10.1038/s41467-020-17633-3)
Supplement: Supplementary file 3 — Source Data [file 41467_2020_17633_MOESM3_ESM.zip › Figure 1.xlsx]

## Sheet: Sheet1
Figure 1d		QDs			QDs&TSPO1
	-3.00619	-59.9185		-3.00591	57.1989
	-2.99455	-57.991		-2.99426	55.7353
	-2.98291	-56.1132		-2.98262	54.2713
	-2.97127	-54.3009		-2.97097	52.8654
	-2.95962	-52.4972		-2.95932	51.5277
	-2.94798	-50.7181		-2.94768	50.2188
	-2.93634	-48.9784		-2.93603	48.9216
	-2.9247	-47.2916		-2.92438	47.6422
	-2.91305	-45.6707		-2.91274	46.3845
	-2.90141	-44.1243		-2.90109	45.152
	-2.88977	-42.6581		-2.88944	43.9449
	-2.87813	-41.2743		-2.87779	42.7626
	-2.86649	-39.9716		-2.86615	41.6016
	-2.85484	-38.744		-2.8545	40.4571
	-2.8432	-37.5832		-2.84285	39.3224
	-2.83156	-36.4775		-2.83121	38.1893
	-2.81992	-35.4124		-2.81956	37.0495
	-2.80827	-34.3727		-2.80791	35.8931
	-2.79663	-33.3417		-2.79627	34.7354
	-2.78499	-32.3042		-2.78462	33.5675
	-2.77335	-31.2449		-2.77297	32.3576
	-2.76171	-30.199		-2.76132	31.1
	-2.75006	-29.1546		-2.74968	29.8381
	-2.73842	-28.1026		-2.73803	28.5936
	-2.72678	-27.0362		-2.72638	27.3175
	-2.71514	-25.9032		-2.71474	25.9873
	-2.70349	-24.7037		-2.70309	24.6074
	-2.69185	-23.4408		-2.69144	23.1841
	-2.68021	-22.121		-2.6798	21.7265
	-2.66857	-20.7548		-2.66815	20.2457
	-2.65692	-19.354		-2.6565	18.7544
	-2.64528	-17.9325		-2.64485	17.266
	-2.63364	-16.5059		-2.63321	15.7946
	-2.622	-15.0892		-2.62156	14.3537
	-2.61036	-13.6981		-2.60991	12.9567
	-2.59871	-12.3466		-2.59827	11.6149
	-2.58707	-11.0477		-2.58662	10.3393
	-2.57543	-9.81296		-2.57497	9.13852
	-2.56379	-8.65141		-2.56333	8.01885
	-2.55214	-7.57002		-2.55168	6.98497
	-2.5405	-6.57349		-2.54003	6.03949
	-2.52886	-5.66458		-2.52838	5.183
	-2.51722	-4.84397		-2.51674	4.41472
	-2.50558	-4.11027		-2.50509	3.73193
	-2.49393	-3.46067		-2.49344	3.13078
	-2.48229	-2.89107		-2.4818	2.60629
	-2.47065	-2.39637		-2.47015	2.15304
	-2.45901	-1.97056		-2.4585	1.76492
	-2.44736	-1.60782		-2.44686	1.4357
	-2.43572	-1.30166		-2.43521	1.15885
	-2.42408	-1.0455		-2.42356	0.92811
	-2.41244	-0.83302		-2.41191	0.73754
	-2.40079	-0.6586		-2.40027	0.58152
	-2.38915	-0.51659		-2.38862	0.45493
	-2.37751	-0.40165		-2.37697	0.353
	-2.36587	-0.31012		-2.36533	0.27163
	-2.35423	-0.23755		-2.35368	0.20746
	-2.34258	-0.18052		-2.34203	0.15731
	-2.33094	-0.1361		-2.33038	0.11834
	-2.3193	-0.10179		-2.31874	0.08832
	-2.30766	-0.07553		-2.30709	0.06539
	-2.29601	-0.0556		-2.29544	0.04804
	-2.28437	-0.0406		-2.2838	0.03501
	-2.27273	-0.02941		-2.27215	0.02531
	-2.26109	-0.02114		-2.2605	0.01816
	-2.24945	-0.01507		-2.24886	0.01292
	-2.2378	-0.01066		-2.23721	0.00912
	-2.22616	-0.00748		-2.22556	0.00639
	-2.21452	-0.00521		-2.21391	0.00444
	-2.20288	-0.0036		-2.20227	0.00306
	-2.19123	-0.00247		-2.19062	0.00198
	-2.17959	-0.00168		-2.17897	0.00135
	-2.16795	-0.00113		-2.16733	0.00090741
	-2.15631	-0.000524613		-2.15568	0.000607087
	-2.14466	-0.000349896		-2.14403	0.000173462
	-2.13302	0		-2.13239	0
	-2.12138	0		-2.12074	0
	-2.10974	0		-2.10909	0
	-2.0981	0		-2.09744	0
	-2.08645	0		-2.0858	0
	-2.07481	0		-2.07415	0
	-2.06317	0		-2.0625	0
	-2.05153	0		-2.05086	0
	-2.03988	0		-2.03921	0
	-2.02824	0		-2.02756	0
	-2.0166	0		-2.01592	0
	-2.00496	0		-2.00427	0
	-1.99332	0		-1.99262	0
	-1.98167	0		-1.98097	0
	-1.97003	0		-1.96933	0
	-1.95839	0		-1.95768	0
	-1.94675	0		-1.94603	0
	-1.9351	0		-1.93439	0
	-1.92346	0		-1.92274	0
	-1.91182	0		-1.91109	0
	-1.90018	0		-1.89945	0
	-1.88853	0		-1.8878	0
	-1.87689	0		-1.87615	0
	-1.86525	0		-1.8645	0
	-1.85361	0		-1.85286	0
	-1.84197	0		-1.84121	0
	-1.83032	0		-1.82956	0
	-1.81868	0		-1.81792	0
	-1.80704	0		-1.80627	0
	-1.7954	0		-1.79462	0
	-1.78375	0		-1.78297	0
	-1.77211	0		-1.77133	0
	-1.76047	0		-1.75968	0
	-1.74883	0		-1.74803	0
	-1.73719	0		-1.73639	0
	-1.72554	0		-1.72474	0
	-1.7139	0		-1.71309	0
	-1.70226	0		-1.70145	0
	-1.69062	0		-1.6898	0
	-1.67897	0		-1.67815	0
	-1.66733	0		-1.6665	0
	-1.65569	0		-1.65486	0
	-1.64405	0		-1.64321	0
	-1.63241	0		-1.63156	0
	-1.62076	0		-1.61992	0
	-1.60912	0		-1.60827	0
	-1.59748	0		-1.59662	0
	-1.58584	0		-1.58498	0
	-1.57419	0		-1.57333	0
	-1.56255	0		-1.56168	0
	-1.55091	0		-1.55003	0
	-1.53927	0		-1.53839	0
	-1.52762	0		-1.52674	0
	-1.51598	0		-1.51509	0
	-1.50434	0		-1.50345	0
	-1.4927	0		-1.4918	0
	-1.48106	0		-1.48015	0
	-1.46941	0		-1.46851	0
	-1.45777	0		-1.45686	0
	-1.44613	0		-1.44521	0
	-1.43449	0		-1.43356	0
	-1.42284	0		-1.42192	0
	-1.4112	0		-1.41027	0
	-1.39956	0		-1.39862	0
	-1.38792	0		-1.38698	0
	-1.37628	0		-1.37533	0
	-1.36463	0		-1.36368	0
	-1.35299	0		-1.35204	0
	-1.34135	0		-1.34039	0
	-1.32971	0		-1.32874	0
	-1.31806	0		-1.31709	0
	-1.30642	0		-1.30545	0
	-1.29478	0		-1.2938	0
	-1.28314	0		-1.28215	0
	-1.27149	0		-1.27051	0
	-1.25985	0		-1.25886	0
	-1.24821	0		-1.24721	0
	-1.23657	0		-1.23557	0
	-1.22493	0		-1.22392	0
	-1.21328	0		-1.21227	0
	-1.20164	0		-1.20062	0
	-1.19	0		-1.18898	0
	-1.17836	0		-1.17733	0
	-1.16671	0		-1.16568	0
	-1.15507	0		-1.15404	0
	-1.14343	0		-1.14239	0
	-1.13179	0		-1.13074	0
	-1.12015	0		-1.11909	0
	-1.1085	0		-1.10745	0
	-1.09686	0		-1.0958	0
	-1.08522	0		-1.08415	0
	-1.07358	0		-1.07251	0
	-1.06193	0		-1.06086	0
	-1.05029	0		-1.04921	0
	-1.03865	0		-1.03757	0
	-1.02701	0		-1.02592	0
	-1.01536	0		-1.01427	0
	-1.00372	0		-1.00262	0
	-0.99208	0		-0.99098	0
	-0.98044	0		-0.97933	0
	-0.9688	-0.000174948		-0.96768	0
	-0.95715	-0.000262306		-0.95604	0
	-0.94551	-0.000390144		-0.94439	0
	-0.93387	-0.000575649		-0.93274	0
	-0.92223	-0.000842574		-0.9211	0
	-0.91058	-0.00122		-0.90945	0
	-0.89894	-0.00176		-0.8978	0
	-0.8873	-0.00252		-0.88615	0
	-0.87566	-0.00357		-0.87451	0
	-0.86402	-0.00502		-0.86286	0
	-0.85237	-0.007		-0.85121	0
	-0.84073	-0.00969		-0.83957	0
	-0.82909	-0.0133		-0.82792	0
	-0.81745	-0.01811		-0.81627	0
	-0.8058	-0.02446		-0.80463	0
	-0.79416	-0.03278		-0.79298	0
	-0.78252	-0.04358		-0.78133	0
	-0.77088	-0.05748		-0.76968	0
	-0.75923	-0.07519		-0.75804	0
	-0.74759	-0.09758		-0.74639	0
	-0.73595	-0.12563		-0.73474	0
	-0.72431	-0.16045		-0.7231	0
	-0.71267	-0.20328		-0.71145	0
	-0.70102	-0.25548		-0.6998	0
	-0.68938	-0.31852		-0.68816	0
	-0.67774	-0.39395		-0.67651	0
	-0.6661	-0.48336		-0.66486	0
	-0.65445	-0.58831		-0.65321	0
	-0.64281	-0.71033		-0.64157	0
	-0.63117	-0.8508		-0.62992	0
	-0.61953	-1.01092		-0.61827	0
	-0.60789	-1.19158		-0.60663	0
	-0.59624	-1.3933		-0.59498	0.000173462
	-0.5846	-1.61615		-0.58333	0.000260164
	-0.57296	-1.85967		-0.57168	0.000387082
	-0.56132	-2.1228		-0.56004	0.000571313
	-0.54967	-2.4038		-0.54839	0.000836487
	-0.53803	-2.70025		-0.53674	0.00121
	-0.52639	-3.00903		-0.5251	0.00175
	-0.51475	-3.32633		-0.51345	0.0025
	-0.5031	-3.64772		-0.5018	0.00355
	-0.49146	-3.96821		-0.49016	0.00499
	-0.47982	-4.28238		-0.47851	0.00696
	-0.46818	-4.5845		-0.46686	0.00964
	-0.45654	-4.86873		-0.45521	0.01323
	-0.44489	-5.12928		-0.44357	0.01802
	-0.43325	-5.3606		-0.43192	0.02435
	-0.42161	-5.5576		-0.42027	0.03265
	-0.40997	-5.71582		-0.40863	0.04341
	-0.39832	-5.83158		-0.39698	0.05726
	-0.38668	-5.90216		-0.38533	0.07492
	-0.37504	-5.92588		-0.37369	0.09726
	-0.3634	-5.92588		-0.36204	0.12523
	-0.35176	-5.90216		-0.35039	0.15997
	-0.34011	-5.83158		-0.33874	0.20271
	-0.32847	-5.71582		-0.3271	0.25482
	-0.31683	-5.5576		-0.31545	0.31776
	-0.30519	-5.3606		-0.3038	0.39308
	-0.29354	-5.12928		-0.29216	0.48236
	-0.2819	-4.86873		-0.28051	0.58719
	-0.27026	-4.5845		-0.26886	0.70908
	-0.25862	-4.28238		-0.25722	0.84944
	-0.24698	-3.96821		-0.24557	1.00944
	-0.23533	-3.64772		-0.23392	1.19
	-0.22369	-3.32633		-0.22227	1.39162
	-0.21205	-3.00903		-0.21063	1.61441
	-0.20041	-2.70025		-0.19898	1.85788
	-0.18876	-2.4038		-0.18733	2.12133
	-0.17712	-2.12315		-0.17569	2.40268
	-0.16548	-1.8602		-0.16404	2.6995
	-0.15384	-1.61693		-0.15239	3.00884
	-0.14219	-1.39445		-0.14075	3.32695
	-0.13055	-1.19326		-0.1291	3.64948
	-0.11891	-1.01337		-0.11745	3.97156
	-0.10727	-0.85433		-0.1058	4.28792
	-0.09563	-0.71554		-0.09416	4.59305
	-0.08398	-0.59571		-0.08251	4.88139
	-0.07234	-0.49378		-0.07086	5.14767
	-0.0607	-0.40853		-0.05922	5.38656
	-0.04906	-0.33874		-0.04757	5.5937
	-0.03741	-0.28348		-0.03592	5.7654
	-0.02577	-0.24152		-0.02427	5.89897
	-0.01413	-0.21228		-0.01263	5.9929
	-0.00249	-0.19534		-0.000980929	6.04698
	0.00915	-0.19061		0.01067	6.0862
	0.0208	-0.19837		0.02231	6.11269
	0.03244	-0.21931		0.03396	6.10583
	0.04408	-0.25457		0.04561	6.07024
	0.05572	-0.30573		0.05725	6.01203
	0.06737	-0.37484		0.0689	5.9387
	0.07901	-0.46445		0.08055	5.85896
	0.09065	-0.57753		0.0922	5.78255
	0.10229	-0.71751		0.10384	5.72001
	0.11394	-0.88821		0.11549	5.68237
	0.12558	-1.09378		0.12714	5.68084
	0.13722	-1.3386		0.13878	5.72649
	0.14886	-1.6272		0.15043	5.82993
	0.1605	-1.96412		0.16208	6.00087
	0.17215	-2.35374		0.17372	6.24787
	0.18379	-2.8001		0.18537	6.57812
	0.19543	-3.30693		0.19702	6.99668
	0.20707	-3.87676		0.20867	7.50663
	0.21872	-4.51158		0.22031	8.1089
	0.23036	-5.21233		0.23196	8.8016
	0.242	-5.97838		0.24361	9.58019
	0.25364	-6.80768		0.25525	10.4376
	0.26528	-7.69637		0.2669	11.3643
	0.27693	-8.63917		0.27855	12.3481
	0.28857	-9.62915		0.29019	13.3749
	0.30021	-10.6576		0.30184	14.4284
	0.31185	-11.7137		0.31349	15.491
	0.3235	-12.7858		0.32514	16.5442
	0.33514	-13.861		0.33678	17.5692
	0.34678	-14.9253		0.34843	18.5472
	0.35842	-15.9646		0.36008	19.4607
	0.37007	-16.9642		0.37172	20.2934
	0.38171	-17.9102		0.38337	21.0316
	0.39335	-18.7894		0.39502	21.6642
	0.40499	-19.5899		0.40666	22.1836
	0.41663	-20.3017		0.41831	22.6333
	0.42828	-20.9645		0.42996	23.0362
	0.43992	-21.572		0.44161	23.3466
	0.45156	-22.0725		0.45325	23.5465
	0.4632	-22.4651		0.4649	23.6462
	0.47485	-22.7525		0.47655	23.6605
	0.48649	-22.941		0.48819	23.608
	0.49813	-23.041		0.49984	23.5112
	0.50977	-23.09		0.51149	23.3955
	0.52141	-23.1046		0.52313	23.2884
	0.53306	-23.0802		0.53478	23.2425
	0.5447	-23.0385		0.54643	23.2863
	0.55634	-23.0028		0.55808	23.4232
	0.56798	-23.0217		0.56972	23.6783
	0.57963	-23.1195		0.58137	24.0741
	0.59127	-23.296		0.59302	24.6287
	0.60291	-23.5731		0.60466	25.3556
	0.61455	-23.9706		0.61631	26.2622
	0.6262	-24.5051		0.62796	27.35
	0.63784	-25.1892		0.63961	28.6131
	0.64948	-26.0305		0.65125	30.0386
	0.66112	-27.0315		0.6629	31.6064
	0.67276	-28.1887		0.67455	33.2897
	0.68441	-29.4926		0.68619	35.0555
	0.69605	-30.9272		0.69784	36.8652
	0.70769	-32.4707		0.70949	38.676
	0.71933	-34.0955		0.72113	40.4421
	0.73098	-35.769		0.73278	42.1161
	0.74262	-37.4545		0.74443	43.651
	0.75426	-39.1121		0.75608	45.0012
	0.7659	-40.7002		0.76772	46.1248
	0.77754	-42.1764		0.77937	46.9847
	0.78919	-43.4996		0.79102	47.5739
	0.80083	-44.6545		0.80266	47.8922
	0.81247	-45.6053		0.81431	47.9229
	0.82411	-46.2968		0.82596	47.6805
	0.83576	-46.7274		0.8376	47.1873
	0.8474	-46.9256		0.84925	46.4246
	0.85904	-46.8783		0.8609	45.357
	0.87068	-46.5316		0.87255	43.9806
	0.88232	-45.8625		0.88419	42.3225
	0.89397	-44.9038		0.89584	40.4158
	0.90561	-43.7191		0.90749	38.2986
	0.91725	-42.3061		0.91913	36.0124
	0.92889	-40.6435		0.93078	33.6007
	0.94054	-38.7628		0.94243	31.1071
	0.95218	-36.6991		0.95407	28.5746
	0.96382	-34.4905		0.96572	26.0437
	0.97546	-32.176		0.97737	23.5517
	0.98711	-29.7951		0.98902	21.1317
	0.99875	-27.386		1.00066	18.812
	1.01039	-24.9846		1.01231	16.6159
				1.02396	14.5609
				1.0356	12.6602
				1.04725	10.9213
				1.0589	9.34737
				1.07054	7.93743
