# Supplementary material for: A bilateral interfacial passivation strategy promoting efficiency and stability of perovskite quantum dot light-emitting diodes
Source: Nat Commun. 2020 Aug 6;11:3902. doi: 10.1038/s41467-020-17633-3 (PMC7413529; doi:10.1038/s41467-020-17633-3)
Supplement: Supplementary file 3 — Source Data [file 41467_2020_17633_MOESM3_ESM.zip › Figure 2.xlsx]

## Sheet: Sheet1
Figure 2b		TSPO1		QDs		QDs&TSPO1
	1050.05	97.061	1050.05	99.0123	1050.05	98.5191
	1050.53	97.0481	1050.53	99.0059	1050.53	98.5184
	1051.01	97.033	1051.01	99.0006	1051.01	98.5162
	1051.5	97.0157	1051.5	98.9965	1051.5	98.5132
	1051.98	96.9969	1051.98	98.994	1051.98	98.51
	1052.46	96.9774	1052.46	98.9932	1052.46	98.5071
	1052.94	96.9576	1052.94	98.9942	1052.94	98.5043
	1053.42	96.9373	1053.42	98.9965	1053.42	98.5008
	1053.91	96.9157	1053.91	98.9993	1053.91	98.4959
	1054.39	96.8918	1054.39	99.0018	1054.39	98.4888
	1054.87	96.865	1054.87	99.0034	1054.87	98.4796
	1055.35	96.8352	1055.35	99.004	1055.35	98.4684
	1055.84	96.803	1055.84	99.0038	1055.84	98.4555
	1056.32	96.7688	1056.32	99.0035	1056.32	98.4407
	1056.8	96.7329	1056.8	99.0036	1056.8	98.423
	1057.28	96.6945	1057.28	99.0044	1057.28	98.4009
	1057.76	96.6524	1057.76	99.0056	1057.76	98.373
	1058.25	96.6051	1058.25	99.0068	1058.25	98.3385
	1058.73	96.5515	1058.73	99.0074	1058.73	98.2973
	1059.21	96.4908	1059.21	99.0072	1059.21	98.2502
	1059.69	96.4233	1059.69	99.0062	1059.69	98.1981
	1060.17	96.3487	1060.17	99.0046	1060.17	98.1415
	1060.66	96.2667	1060.66	99.0026	1060.66	98.0801
	1061.14	96.1754	1061.14	99	1061.14	98.013
	1061.62	96.0723	1061.62	98.9966	1061.62	97.9394
	1062.1	95.9543	1062.1	98.9918	1062.1	97.8591
	1062.59	95.818	1062.59	98.9853	1062.59	97.7732
	1063.07	95.6606	1063.07	98.9773	1063.07	97.6846
	1063.55	95.4796	1063.55	98.9682	1063.55	97.5976
	1064.03	95.2728	1064.03	98.9589	1064.03	97.5175
	1064.51	95.038	1064.51	98.9502	1064.51	97.449
	1065	94.7729	1065	98.9424	1065	97.3964
	1065.48	94.4751	1065.48	98.9357	1065.48	97.3626
	1065.96	94.1434	1065.96	98.9298	1065.96	97.3485
	1066.44	93.7776	1066.44	98.9243	1066.44	97.3539
	1066.92	93.38	1066.92	98.9192	1066.92	97.3768
	1067.41	92.9558	1067.41	98.9147	1067.41	97.4136
	1067.89	92.5131	1067.89	98.9112	1067.89	97.4598
	1068.37	92.0632	1068.37	98.9089	1068.37	97.5096
	1068.85	91.6202	1068.85	98.908	1068.85	97.5572
	1069.34	91.1997	1069.34	98.9079	1069.34	97.5978
	1069.82	90.8179	1069.82	98.9082	1069.82	97.6282
	1070.3	90.4896	1070.3	98.9083	1070.3	97.6479
	1070.78	90.2268	1070.78	98.9079	1070.78	97.6588
	1071.26	90.0383	1071.26	98.9069	1071.26	97.6649
	1071.74	89.9286	1071.74	98.9056	1071.74	97.6706
	1072.23	89.8981	1072.23	98.9042	1072.23	97.6801
	1072.71	89.9423	1072.71	98.9026	1072.71	97.6967
	1073.19	90.0518	1073.19	98.9006	1073.19	97.7217
	1073.67	90.2123	1073.67	98.8977	1073.67	97.7551
	1074.16	90.4069	1074.16	98.8938	1074.16	97.7952
	1074.64	90.6176	1074.64	98.8889	1074.64	97.8398
	1075.12	90.8291	1075.12	98.8833	1075.12	97.8857
	1075.6	91.031	1075.6	98.8776	1075.6	97.9299
	1076.08	91.2192	1076.08	98.8721	1076.08	97.9695
	1076.57	91.3962	1076.57	98.8667	1076.57	98.0023
	1077.05	91.5697	1077.05	98.8606	1077.05	98.0277
	1077.53	91.7504	1077.53	98.853	1077.53	98.0464
	1078.01	91.9496	1078.01	98.8428	1078.01	98.0602
	1078.49	92.1768	1078.49	98.8295	1078.49	98.0716
	1078.98	92.4371	1078.98	98.8132	1078.98	98.0824
	1079.46	92.7304	1079.46	98.7944	1079.46	98.0937
	1079.94	93.0507	1079.94	98.7739	1079.94	98.1051
	1080.42	93.3869	1080.42	98.7524	1080.42	98.1158
	1080.91	93.7248	1080.91	98.7305	1080.91	98.1243
	1081.39	94.0492	1081.39	98.7085	1081.39	98.1243
	1081.87	94.3468	1081.87	98.6866	1081.87	98.1497
	1082.35	94.6086	1082.35	98.6654	1082.35	98.1684
	1082.83	94.8302	1082.83	98.6452	1082.83	98.1822
	1083.32	95.0113	1083.32	98.627	1083.32	98.1936
	1083.8	95.1546	1083.8	98.6112	1083.8	98.2044
	1084.28	95.2634	1084.28	98.5982	1084.28	98.2157
	1084.76	95.3415	1084.76	98.5881	1084.76	98.2271
	1085.24	95.3925	1085.24	98.5806	1085.24	98.2378
	1085.73	95.42	1085.73	98.5755	1085.73	98.2463
	1086.21	95.4278	1086.21	98.5726	1086.21	98.2519
	1086.69	95.4198	1086.69	98.5721	1086.69	98.2546
	1087.17	95.3996	1087.17	98.5737	1087.17	98.255
	1087.65	95.37	1087.65	98.5773	1087.65	98.2538
	1088.14	95.3323	1088.14	98.5822	1088.14	98.2511
	1088.62	95.2863	1088.62	98.587	1088.62	98.2465
	1089.1	95.2313	1089.1	98.5903	1089.1	98.239
	1089.58	95.1662	1089.58	98.5909	1089.58	98.2278
	1090.07	95.0907	1090.07	98.5878	1090.07	98.2125
	1090.55	95.0046	1090.55	98.5808	1090.55	98.1934
	1091.03	94.9083	1091.03	98.5702	1091.03	98.1716
	1091.51	94.8016	1091.51	98.5562	1091.51	98.1481
	1091.99	94.6835	1091.99	98.5391	1091.99	98.1235
	1092.48	94.5525	1092.48	98.519	1092.48	98.0975
	1092.96	94.406	1092.96	98.4958	1092.96	98.0693
	1093.44	94.2417	1093.44	98.4699	1093.44	98.0378
	1093.92	94.0576	1093.92	98.4418	1093.92	98.0024
	1094.4	93.8526	1094.4	98.4126	1094.4	97.9631
	1094.89	93.6259	1094.89	98.3839	1094.89	97.9204
	1095.37	93.3775	1095.37	98.3571	1095.37	97.875
	1095.85	93.1073	1095.85	98.3333	1095.85	97.8275
	1096.33	92.8157	1096.33	98.3131	1096.33	97.7777
	1096.82	92.5033	1096.82	98.2966	1096.82	97.7252
	1097.3	92.1713	1097.3	98.2835	1097.3	97.6693
	1097.78	91.8217	1097.78	98.2739	1097.78	97.6098
	1098.26	91.4573	1098.26	98.2678	1098.26	97.5474
	1098.74	91.082	1098.74	98.2658	1098.74	97.4831
	1099.23	90.7005	1099.23	98.2682	1099.23	97.4182
	1099.71	90.3187	1099.71	98.2752	1099.71	97.3537
	1100.19	89.9434	1100.19	98.2865	1100.19	97.2905
	1100.67	89.5819	1100.67	98.3013	1100.67	97.2291
	1101.15	89.2425	1101.15	98.3187	1101.15	97.1706
	1101.64	88.9343	1101.64	98.3379	1101.64	97.1169
	1102.12	88.6673	1102.12	98.3582	1102.12	97.0709
	1102.6	88.452	1102.6	98.3797	1102.6	97.0362
	1103.08	88.2989	1103.08	98.4023	1103.08	97.0167
	1103.57	88.2165	1103.57	98.4256	1103.57	97.015
	1104.05	88.21	1104.05	98.4493	1104.05	97.0321
	1104.53	88.2793	1104.53	98.4725	1104.53	97.0667
	1105.01	88.4185	1105.01	98.4944	1105.01	97.1161
	1105.49	88.6164	1105.49	98.5145	1105.49	97.1762
	1105.98	88.8581	1105.98	98.5326	1105.98	97.243
	1106.46	89.1265	1106.46	98.5489	1106.46	97.3124
	1106.94	89.4035	1106.94	98.5639	1106.94	97.3809
	1107.42	89.6708	1107.42	98.5777	1107.42	97.4449
	1107.9	89.9104	1107.9	98.5902	1107.9	97.5008
	1108.39	90.1058	1108.39	98.6013	1108.39	97.545
	1108.87	90.2426	1108.87	98.6112	1108.87	97.5747
	1109.35	90.3101	1109.35	98.6202	1109.35	97.5881
	1109.83	90.302	1109.83	98.6295	1109.83	97.5852
	1110.32	90.2159	1110.32	98.6401	1110.32	97.5673
	1110.8	90.0533	1110.8	98.6532	1110.8	97.5365
	1111.28	89.8179	1111.28	98.6696	1111.28	97.4952
	1111.76	89.5148	1111.76	98.6891	1111.76	97.4456
	1112.24	89.15	1112.24	98.7112	1112.24	97.3893
	1112.72	88.7295	1112.72	98.7351	1112.72	97.3278
	1113.21	88.2593	1113.21	98.7602	1113.21	97.2626
	1113.69	87.7463	1113.69	98.7862	1113.69	97.1955
	1114.17	87.1981	1114.17	98.8133	1114.17	97.1284
	1114.65	86.6242	1114.65	98.8416	1114.65	97.0634
	1115.14	86.0353	1115.14	98.8711	1115.14	97.0018
	1115.62	85.4433	1115.62	98.9016	1115.62	96.9443
	1116.1	84.8602	1116.1	98.9325	1116.1	96.8906
	1116.58	84.2976	1116.58	98.9631	1116.58	96.8401
	1117.06	83.7667	1117.06	98.9929	1117.06	96.7925
	1117.55	83.2796	1117.55	99.0217	1117.55	96.7482
	1118.03	82.8499	1118.03	99.0495	1118.03	96.7089
	1118.51	82.4938	1118.51	99.0764	1118.51	96.6774
	1118.99	82.2291	1118.99	99.1022	1118.99	96.657
	1119.47	82.0735	1119.47	99.1264	1119.47	96.6512
	1119.96	82.0411	1119.96	99.1487	1119.96	96.6632
	1120.44	82.14	1120.44	99.1686	1120.44	96.6954
	1120.92	82.3712	1120.92	99.1864	1120.92	96.7495
	1121.4	82.7282	1121.4	99.2025	1121.4	96.826
	1121.88	83.1975	1121.88	99.2178	1121.88	96.9244
	1122.37	83.7598	1122.37	99.2331	1122.37	97.0422
	1122.85	84.3899	1122.85	99.2489	1122.85	97.1752
	1123.33	85.0572	1123.33	99.2651	1123.33	97.3167
	1123.81	85.7279	1123.81	99.2814	1123.81	97.4589
	1124.3	86.3668	1124.3	99.2975	1124.3	97.5935
	1124.78	86.9423	1124.78	99.3132	1124.78	97.7134
	1125.26	87.4292	1125.26	99.3284	1125.26	97.8136
	1125.74	87.8116	1125.74	99.3435	1125.74	97.8916
	1126.22	88.0834	1126.22	99.3587	1126.22	97.9474
	1126.71	88.2477	1126.71	99.374	1126.71	97.9828
	1127.19	88.3158	1127.19	99.389	1127.19	98.001
	1127.67	88.3051	1127.67	99.4033	1127.67	98.0066
	1128.15	88.237	1128.15	99.4167	1128.15	98.0044
	1128.63	88.1354	1128.63	99.4293	1128.63	98.0003
	1129.12	88.0244	1129.12	99.4418	1129.12	97.9999
	1129.6	87.9265	1129.6	99.455	1129.6	98.0078
	1130.08	87.8612	1130.08	99.4695	1130.08	98.0275
	1130.56	87.8438	1130.56	99.4856	1130.56	98.0598
	1131.05	87.884	1131.05	99.503	1131.05	98.1035
	1131.53	87.9857	1131.53	99.521	1131.53	98.1557
	1132.01	88.1479	1132.01	99.539	1132.01	98.2125
	1132.49	88.3666	1132.49	99.5566	1132.49	98.2705
	1132.97	88.6364	1132.97	99.5738	1132.97	98.3276
	1133.46	88.9524	1133.46	99.5908	1133.46	98.3828
	1133.94	89.3104	1133.94	99.6079	1133.94	98.4366
	1134.42	89.7066	1134.42	99.6253	1134.42	98.4898
	1134.9	90.1366	1134.9	99.6424	1134.9	98.5433
	1135.38	90.5947	1135.38	99.6589	1135.38	98.5978
	1135.87	91.0736	1135.87	99.6742	1135.87	98.6541
	1136.35	91.5652	1136.35	99.6879	1136.35	98.7128
	1136.83	92.0615	1136.83	99.7002	1136.83	98.7749
	1137.31	92.5546	1137.31	99.711	1137.31	98.8411
	1137.8	93.0372	1137.8	99.7205	1137.8	98.9113
	1138.28	93.5019	1138.28	99.7282	1138.28	98.9844
	1138.76	93.9415	1138.76	99.7337	1138.76	99.0578
	1139.24	94.3491	1139.24	99.7362	1139.24	99.1283
	1139.72	94.7193	1139.72	99.7353	1139.72	99.1925
	1140.21	95.0486	1140.21	99.731	1140.21	99.2478
	1140.69	95.3362	1140.69	99.724	1140.69	99.2932
	1141.17	95.5832	1141.17	99.7148	1141.17	99.3287
	1141.65	95.792	1141.65	99.7044	1141.65	99.3553
	1142.13	95.9651	1142.13	99.6932	1142.13	99.3742
	1142.62	96.105	1142.62	99.6816	1142.62	99.3865
	1143.1	96.2141	1143.1	99.6696	1143.1	99.3931
	1143.58	96.2949	1143.58	99.6574	1143.58	99.3949
	1144.06	96.3504	1144.06	99.6454	1144.06	99.393
	1144.55	96.3839	1144.55	99.6343	1144.55	99.3888
	1145.03	96.3984	1145.03	99.6248	1145.03	99.3839
	1145.51	96.3964	1145.51	99.6177	1145.51	99.3793
	1145.99	96.3789	1145.99	99.6132	1145.99	99.3755
	1146.47	96.3459	1146.47	99.6113	1146.47	99.3717
	1146.96	96.2966	1146.96	99.6119	1146.96	99.367
	1147.44	96.2301	1147.44	99.6147	1147.44	99.36
	1147.92	96.1458	1147.92	99.6197	1147.92	99.35
	1148.4	96.0438	1148.4	99.6269	1148.4	99.337
	1148.88	95.9241	1148.88	99.6365	1148.88	99.3216
	1149.37	95.7869	1149.37	99.648	1149.37	99.3048
	1149.85	95.6319	1149.85	99.6606	1149.85	99.287
	1150.33	95.4585	1150.33	99.6731	1150.33	99.2684
	1150.81	95.2658	1150.81	99.6841	1150.81	99.2486
	1151.3	95.0533	1151.3	99.6925	1151.3	99.2272
	1151.78	94.8208	1151.78	99.6977	1151.78	99.2038
	1152.26	94.5689	1152.26	99.6997	1152.26	99.1786
	1152.74	94.2986	1152.74	99.6991	1152.74	99.1518
	1153.22	94.0115	1153.22	99.6962	1153.22	99.1237
	1153.7	93.7102	1153.7	99.6913	1153.7	99.0939
	1154.19	93.3978	1154.19	99.6842	1154.19	99.0619
	1154.67	93.0789	1154.67	99.6748	1154.67	99.0265
	1155.15	92.7588	1155.15	99.6628	1155.15	98.9866
	1155.63	92.444	1155.63	99.6484	1155.63	98.9418
	1156.12	92.1414	1156.12	99.6322	1156.12	98.8917
	1156.6	91.8578	1156.6	99.615	1156.6	98.8368
	1157.08	91.5998	1157.08	99.5976	1157.08	98.7777
	1157.56	91.3725	1157.56	99.5808	1157.56	98.7148
	1158.04	91.1797	1158.04	99.5647	1158.04	98.6489
	1158.53	91.0233	1158.53	99.5494	1158.53	98.5811
	1159.01	90.9031	1159.01	99.5351	1159.01	98.5134
	1159.49	90.8175	1159.49	99.5221	1159.49	98.4491
	1159.97	90.7638	1159.97	99.5108	1159.97	98.3925
	1160.45	90.7385	1160.45	99.5019	1160.45	98.3483
	1160.94	90.7377	1160.94	99.4959	1160.94	98.321
	1161.42	90.7568	1161.42	99.4928	1161.42	98.3137
	1161.9	90.7903	1161.9	99.4924	1161.9	98.3271
	1162.38	90.8321	1162.38	99.494	1162.38	98.3599
	1162.87	90.8757	1162.87	99.4971	1162.87	98.4086
	1163.35	90.915	1163.35	99.5011	1163.35	98.4685
	1163.83	90.9448	1163.83	99.5058	1163.83	98.5345
	1164.31	90.9611	1164.31	99.5109	1164.31	98.6018
	1164.79	90.9613	1164.79	99.5165	1164.79	98.6663
	1165.28	90.9433	1165.28	99.5219	1165.28	98.7245
	1165.76	90.9054	1165.76	99.5266	1165.76	98.7739
	1166.24	90.8462	1166.24	99.53	1166.24	98.8129
	1166.72	90.7644	1166.72	99.5314	1166.72	98.8411
	1167.2	90.6596	1167.2	99.5308	1167.2	98.8592
	1167.69	90.5319	1167.69	99.5282	1167.69	98.8685
	1168.17	90.3824	1168.17	99.5238	1168.17	98.8711
	1168.65	90.213	1168.65	99.5179	1168.65	98.8682
	1169.13	90.0259	1169.13	99.5105	1169.13	98.8606
	1169.62	89.8233	1169.62	99.5012	1169.62	98.8482
	1170.1	89.6071	1170.1	99.4898	1170.1	98.8305
	1170.58	89.3786	1170.58	99.4762	1170.58	98.8071
	1171.06	89.1392	1171.06	99.4609	1171.06	98.7781
	1171.54	88.89	1171.54	99.4445	1171.54	98.7443
	1172.03	88.6326	1172.03	99.4281	1172.03	98.7068
	1172.51	88.3689	1172.51	99.4126	1172.51	98.6667
	1172.99	88.1012	1172.99	99.3986	1172.99	98.6245
	1173.47	87.8317	1173.47	99.3865	1173.47	98.5801
	1173.95	87.5621	1173.95	99.3765	1173.95	98.533
	1174.44	87.2934	1174.44	99.3687	1174.44	98.483
	1174.92	87.026	1174.92	99.3635	1174.92	98.4306
	1175.4	86.7607	1175.4	99.3614	1175.4	98.3769
	1175.88	86.4984	1175.88	99.363	1175.88	98.3239
	1176.37	86.241	1176.37	99.3688	1176.37	98.2735
	1176.85	85.9906	1176.85	99.3788	1176.85	98.2267
	1177.33	85.749	1177.33	99.3928	1177.33	98.1837
	1177.81	85.5173	1177.81	99.4101	1177.81	98.1435
	1178.29	85.2954	1178.29	99.4304	1178.29	98.1043
	1178.78	85.0825	1178.78	99.4533	1178.78	98.0642
	1179.26	84.8775	1179.26	99.4786	1179.26	98.0218
	1179.74	84.6802	1179.74	99.506	1179.74	97.9762
	1180.22	84.4913	1180.22	99.535	1180.22	97.9272
	1180.7	84.3122	1180.7	99.5646	1180.7	97.8751
	1181.19	84.144	1181.19	99.5932	1181.19	97.82
	1181.67	83.9871	1181.67	99.619	1181.67	97.7626
	1182.15	83.8405	1182.15	99.6409	1182.15	97.7037
	1182.63	83.7026	1182.63	99.658	1182.63	97.6451
	1183.11	83.572	1183.11	99.6702	1183.11	97.5889
	1183.6	83.4484	1183.6	99.6781	1183.6	97.5382
	1184.08	83.3334	1184.08	99.6821	1184.08	97.496
	1184.56	83.2294	1184.56	99.6828	1184.56	97.4648
	1185.04	83.1386	1185.04	99.6801	1185.04	97.4461
	1185.53	83.0625	1185.53	99.674	1185.53	97.4408
	1186.01	83.001	1186.01	99.6647	1186.01	97.4491
	1186.49	82.953	1186.49	99.6528	1186.49	97.4709
	1186.97	82.917	1186.97	99.639	1186.97	97.5052
	1187.45	82.8924	1187.45	99.6245	1187.45	97.551
	1187.94	82.88	1187.94	99.6102	1187.94	97.6064
	1188.42	82.8816	1188.42	99.597	1188.42	97.6688
	1188.9	82.8989	1188.9	99.5854	1188.9	97.7346
	1189.38	82.9325	1189.38	99.5757	1189.38	97.7999
	1189.86	82.9815	1189.86	99.5682	1189.86	97.8607
	1190.35	83.0438	1190.35	99.5635	1190.35	97.9143
	1190.83	83.1169	1190.83	99.5621	1190.83	97.9586
	1191.31	83.1994	1191.31	99.5645	1191.31	97.9932
	1191.79	83.2914	1191.79	99.5708	1191.79	98.018
	1192.28	83.394	1192.28	99.5808	1192.28	98.0336
	1192.76	83.5088	1192.76	99.5935	1192.76	98.04
	1193.24	83.6368	1193.24	99.608	1193.24	98.0373
	1193.72	83.7778	1193.72	99.6233	1193.72	98.0255
	1194.2	83.9312	1194.2	99.6387	1194.2	98.0053
	1194.68	84.0964	1194.68	99.6539	1194.68	97.978
	1195.17	84.2737	1195.17	99.6688	1195.17	97.946
	1195.65	84.4644	1195.65	99.6832	1195.65	97.9121
	1196.13	84.6698	1196.13	99.6963	1196.13	97.8792
	1196.61	84.8902	1196.61	99.7074	1196.61	97.8496
	1197.1	85.1239	1197.1	99.7155	1197.1	97.8252
	1197.58	85.3669	1197.58	99.7196	1197.58	97.8067
	1198.06	85.6139	1198.06	99.7197	1198.06	97.7938
	1198.54	85.8595	1198.54	99.7158	1198.54	97.7862
	1199.02	86.0999	1199.02	99.7087	1199.02	97.7831
	1199.51	86.3334	1199.51	99.699	1199.51	97.784
	1199.99	86.5604	1199.99	99.6872	1199.99	97.7892
	1200.47	86.7826	1200.47	99.6737	1200.47	97.7995
	1200.95	87.0023	1200.95	99.6586	1200.95	97.8168
	1201.43	87.2216	1201.43	99.6423	1201.43	97.8436
	1201.92	87.4424	1201.92	99.6253	1201.92	97.883
	1202.4	87.6658	1202.4	99.6084	1202.4	97.9377
	1202.88	87.8927	1202.88	99.5927	1202.88	98.0094
	1203.36	88.123	1203.36	99.5788	1203.36	98.098
	1203.85	88.3554	1203.85	99.5673	1203.85	98.2009
	1204.33	88.5863	1204.33	99.5582	1204.33	98.3134
	1204.81	88.8102	1204.81	99.5513	1204.81	98.4297
	1205.29	89.02	1205.29	99.5465	1205.29	98.5436
	1205.77	89.2078	1205.77	99.5436	1205.77	98.6501
	1206.26	89.3662	1206.26	99.5428	1206.26	98.7461
	1206.74	89.4891	1206.74	99.5443	1206.74	98.8301
	1207.22	89.5716	1207.22	99.5482	1207.22	98.902
	1207.7	89.6104	1207.7	99.5541	1207.7	98.9622
	1208.18	89.6028	1208.18	99.5614	1208.18	99.0109
	1208.67	89.5471	1208.67	99.5696	1208.67	99.0485
	1209.15	89.442	1209.15	99.578	1209.15	99.075
	1209.63	89.2874	1209.63	99.5863	1209.63	99.0907
	1210.11	89.0838	1210.11	99.5944	1210.11	99.0965

## Sheet: Sheet2
Figure 2c		QDs		QDs&TSPO1
	148	15984.8	148	13378
	147.95	15881.2	147.95	13126.2
	147.9	16479.2	147.9	13282.6
	147.85	16180.9	147.85	13060.8
	147.8	16523.9	147.8	13531.9
	147.75	16814.5	147.75	13404.4
	147.7	16704.5	147.7	13344.7
	147.65	16075.9	147.65	12760.6
	147.6	16211.4	147.6	13319.1
	147.55	15640.8	147.55	13018.4
	147.5	15640	147.5	12868.3
	147.45	15760	147.45	13110.9
	147.4	15755.4	147.4	12903.5
	147.35	15641.6	147.35	13165.6
	147.3	15658.7	147.3	13258.6
	147.25	15968.3	147.25	13194.6
	147.2	16223.6	147.2	12636
	147.15	15743.7	147.15	12853.4
	147.1	16038.5	147.1	13039.9
	147.05	16357.7	147.05	13246.3
	147	15665.9	147	13038
	146.95	16262.4	146.95	12860.6
	146.9	15833.8	146.9	12840.2
	146.85	15305.9	146.85	12797.1
	146.8	15480.4	146.8	13284.4
	146.75	15272.3	146.75	12843.5
	146.7	15498.4	146.7	12972.1
	146.65	15685.9	146.65	13374.8
	146.6	15568.3	146.6	13011.1
	146.55	15767.8	146.55	13128.5
	146.5	15881.8	146.5	13281.6
	146.45	15905.8	146.45	13614.4
	146.4	16127.5	146.4	13467.3
	146.35	16129.1	146.35	13642.8
	146.3	16424.9	146.3	13961.8
	146.25	16303.8	146.25	13520.7
	146.2	16058.9	146.2	13800.9
	146.15	15813.2	146.15	13878.9
	146.1	16460.3	146.1	14017.5
	146.05	16501	146.05	14180.7
	146	16645.3	146	14104.3
	145.95	16681.8	145.95	14192.4
	145.9	16656.1	145.9	13612.7
	145.85	16837.9	145.85	14050.5
	145.8	17252.6	145.8	14156.6
	145.75	16672.4	145.75	14346.4
	145.7	16774.5	145.7	13913.8
	145.65	16126	145.65	13676.4
	145.6	17071.5	145.6	14143.2
	145.55	16665.7	145.55	14162.8
	145.5	17213.1	145.5	13853.1
	145.45	17083.9	145.45	13892.1
	145.4	16879.2	145.4	13955.8
	145.35	17416.7	145.35	13336.1
	145.3	17330.5	145.3	13627.7
	145.25	16890.2	145.25	13616.9
	145.2	16482.7	145.2	13637.5
	145.15	16458.1	145.15	13674.3
	145.1	16227.3	145.1	13990.5
	145.05	16225.1	145.05	13500.7
	145	16277.7	145	13410.1
	144.95	16064.4	144.95	13517
	144.9	16160.6	144.9	13187.7
	144.85	16321.2	144.85	13353.4
	144.8	16750.6	144.8	13618.6
	144.75	15818.4	144.75	13237.4
	144.7	16367.6	144.7	13331.5
	144.65	16100.7	144.65	13605.8
	144.6	15906.2	144.6	13452.7
	144.55	15310	144.55	13603.3
	144.5	15842	144.5	13672.4
	144.45	16383.8	144.45	14052.3
	144.4	16152.9	144.4	14006.4
	144.35	16538.8	144.35	13915.1
	144.3	16392.2	144.3	14167
	144.25	15995.4	144.25	14738.3
	144.2	16803.6	144.2	14711.1
	144.15	17517.7	144.15	15009.7
	144.1	16667.8	144.1	15289.5
	144.05	17698.1	144.05	15465
	144	17518.9	144	15747.3
	143.95	17856.3	143.95	16222.2
	143.9	18072.1	143.9	16218.1
	143.85	18178.6	143.85	17344.8
	143.8	18751.8	143.8	18205.8
	143.75	19139.6	143.75	19443.3
	143.7	19125.6	143.7	20150.6
	143.65	20073	143.65	21508.5
	143.6	21125	143.6	22622.6
	143.55	22827.4	143.55	25278.2
	143.5	24260.2	143.5	27184.6
	143.45	24565.5	143.45	29658.4
	143.4	26389.1	143.4	32867.5
	143.35	28957	143.35	35396.4
	143.3	31180	143.3	39008.1
	143.25	33375.4	143.25	42891.7
	143.2	36391.4	143.2	47086.5
	143.15	38467	143.15	50223.9
	143.1	43244.8	143.1	54268.3
	143.05	47518.7	143.05	58177.5
	143	49763.5	143	61880.5
	142.95	54936.9	142.95	64837.5
	142.9	59270.1	142.9	67743
	142.85	63619.6	142.85	69725.2
	142.8	69211.9	142.8	71752.2
	142.75	72366	142.75	72798.1
	142.7	76010.1	142.7	70331
	142.65	79451	142.65	69107.7
	142.6	80380	142.6	66825
	142.55	80104.9	142.55	64288.8
	142.5	79594.2	142.5	60593.8
	142.45	78698.7	142.45	56523.1
	142.4	75722	142.4	52497.2
	142.35	74181.9	142.35	47181.5
	142.3	71115.7	142.3	42856.9
	142.25	66234.1	142.25	39319.2
	142.2	61729.3	142.2	34868
	142.15	57684.3	142.15	30981.1
	142.1	52190.7	142.1	27911.3
	142.05	47137.5	142.05	25122.5
	142	42010.3	142	22353.2
	141.95	37563.1	141.95	20570.7
	141.9	33494.9	141.9	18941.7
	141.85	31275.3	141.85	17691.6
	141.8	28139.5	141.8	16267
	141.75	25389.3	141.75	15661
	141.7	23883.8	141.7	14479.2
	141.65	22252.3	141.65	14105.9
	141.6	20470.7	141.6	13635.8
	141.55	19167.8	141.55	13112.5
	141.5	18350	141.5	13116
	141.45	17837.6	141.45	12412
	141.4	17181.8	141.4	12131.9
	141.35	16196.9	141.35	12201.2
	141.3	15360.5	141.3	11154.2
	141.25	15386.4	141.25	11158.6
	141.2	15213.6	141.2	11375.1
	141.15	14828.1	141.15	11231.8
	141.1	14621.9	141.1	11152.1
	141.05	14523.5	141.05	10964.3
	141	14227.2	141	10734.1
	140.95	13864.5	140.95	10750.4
	140.9	13853.8	140.9	10774.4
	140.85	14042.3	140.85	10420
	140.8	13505.8	140.8	10367.6
	140.75	13781.2	140.75	9989.81
	140.7	13015.6	140.7	10346.5
	140.65	13729.8	140.65	10343.2
	140.6	13063	140.6	10381.9
	140.55	12649.7	140.55	10265.3
	140.5	12801.6	140.5	10261.7
	140.45	12853	140.45	10552.8
	140.4	12606.5	140.4	10302.4
	140.35	12886	140.35	10321.1
	140.3	12904	140.3	10526.6
	140.25	12844.1	140.25	10487.8
	140.2	12875.3	140.2	10277
	140.15	12546.8	140.15	10316.3
	140.1	12965.6	140.1	10447
	140.05	12844.3	140.05	10668
	140	12634	140	10679.5
	139.95	12448.7	139.95	10342.4
	139.9	13333.4	139.9	10452.9
	139.85	13031.2	139.85	10643.7
	139.8	12578.7	139.8	10701.8
	139.75	12853	139.75	10245.3
	139.7	12991.8	139.7	10663.6
	139.65	13193.5	139.65	10727.1
	139.6	13622.1	139.6	11048.4
	139.55	13130.4	139.55	11346.3
	139.5	13223.6	139.5	11191.3
	139.45	13136.3	139.45	11471.6
	139.4	13750.5	139.4	11036.1
	139.35	13579.7	139.35	11177.1
	139.3	13458.6	139.3	11939.7
	139.25	13576.9	139.25	11899.9
	139.2	13983.7	139.2	12817.8
	139.15	14322.4	139.15	12958.4
	139.1	14696.2	139.1	14150
	139.05	14356.4	139.05	14824
	139	15285.1	139	15527.7
	138.95	15743.1	138.95	16383.7
	138.9	16297.5	138.9	17600.6
	138.85	16747.8	138.85	18945.9
	138.8	17502.5	138.8	20901.8
	138.75	18396.8	138.75	22891.1
	138.7	20824.4	138.7	25877.1
	138.65	22380.3	138.65	28176.9
	138.6	24416.7	138.6	31591.5
	138.55	26935.5	138.55	35258
	138.5	28548.7	138.5	39018.7
	138.45	31236.2	138.45	43666.1
	138.4	35210.3	138.4	48685.1
	138.35	38721	138.35	53743.5
	138.3	43129.3	138.3	58562.6
	138.25	48835.1	138.25	63530
	138.2	52774.9	138.2	69961.8
	138.15	58624.5	138.15	75121
	138.1	63406.1	138.1	79058.8
	138.05	71006.7	138.05	81865.2
	138	75434.7	138	84581.8
	137.95	81193.1	137.95	87165.1
	137.9	86588.8	137.9	87427.6
	137.85	91857.6	137.85	87301.8
	137.8	94178.2	137.8	85361.8
	137.75	97323.2	137.75	81921.6
	137.7	98502.9	137.7	76755
	137.65	97494.8	137.65	72944.3
	137.6	96606.8	137.6	68144.2
	137.55	94763.3	137.55	61920.2
	137.5	92720.2	137.5	55537.9
	137.45	86379.2	137.45	50235.3
	137.4	80411.7	137.4	44993.1
	137.35	74290.2	137.35	39822.8
	137.3	67912	137.3	35227.8
	137.25	60214.2	137.25	30922.5
	137.2	53797.3	137.2	27483.2
	137.15	49621	137.15	24486.1
	137.1	43788.8	137.1	21974.3
	137.05	39209.8	137.05	19649.7
	137	34679.7	137	17879
	136.95	30971.5	136.95	16120.4
	136.9	28137	136.9	14767.2
	136.85	25264.8	136.85	13924.8
	136.8	21910.7	136.8	13264.8
	136.75	20017.8	136.75	12425.5
	136.7	18466.5	136.7	11928.9
	136.65	17667.5	136.65	11386.1
	136.6	16827.9	136.6	11129.5
	136.55	16400.3	136.55	10687.3
	136.5	15069.6	136.5	11056.9
	136.45	15024.8	136.45	10392.4
	136.4	14104	136.4	10040.7
	136.35	13318.1	136.35	9826.75
	136.3	13045.2	136.3	10283.4
	136.25	12904.5	136.25	9899.85
	136.2	13130.6	136.2	9730.39
	136.15	12974.3	136.15	9484.5
	136.1	12592.3	136.1	9240.66
	136.05	12251.9	136.05	9340.55
	136	11999	136	9284.65
	135.95	11474.5	135.95	9304.58
	135.9	11421.9	135.9	9015.37
	135.85	11639.5	135.85	8489.32
	135.8	12194.6	135.8	9012.58
	135.75	11380.2	135.75	9000.07
	135.7	11093.7	135.7	8541.62
	135.65	11251.8	135.65	8430.64
	135.6	11041.3	135.6	8246.63
	135.55	10736	135.55	8526.52
	135.5	10358	135.5	8440.84
	135.45	11062.3	135.45	8156.12
	135.4	10418.5	135.4	8084.38
	135.35	10193.8	135.35	8314.36
	135.3	10045.5	135.3	8256.02
	135.25	10359.4	135.25	8146.74
	135.2	10349.7	135.2	7930.64
	135.15	10458	135.15	7999.59
	135.1	10377.8	135.1	7909.69
	135.05	10065.2	135.05	7696.51
	135	10143.5	135	7600.9
	134.95	10678.7	134.95	7878.07
	134.9	10132.4	134.9	7857.6
	134.85	9735.18	134.85	7858.56
	134.8	9570.28	134.8	7775.05
	134.75	10081.9	134.75	7854.82
	134.7	9915.15	134.7	7575
	134.65	9744.47	134.65	7623.75
	134.6	9643.74	134.6	7812.38
	134.55	9566.56	134.55	7586.08
	134.5	9724.52	134.5	7866.92
	134.45	9657.09	134.45	7728.95
	134.4	9654.08	134.4	7710.45
	134.35	9915.69	134.35	7957.43
	134.3	9806.98	134.3	8057.8
	134.25	9919.41	134.25	7686.45
	134.2	9842.41	134.2	7864.47
	134.15	9781.17	134.15	7892.9
	134.1	10112.5	134.1	7864.88

## Sheet: Sheet3
Figure 2d		Pritine		Uni TSPO1 (bottom)		Uni TSPO1 (top)		Bi TSPO1
	450	0.000321525	451	0.000242756	445.1	0.00258	450	0.000596438
	451.06	0.000273964	452.06	0.00021977	445.8	0.00256	451.06	0.000543547
	451.96	0.000309227	452.96	0.000235561	446.6	0.0024	451.96	0.000457231
	453.03	0.000325246	454.03	0.000268125	447.3	0.00257	453.03	0.000730908
	453.93	0.000292405	454.93	0.000294596	448.1	0.00253	453.93	0.000564176
	455	0.000292914	456	0.000255246	448.9	0.0025	455	0.000551614
	456.06	0.000307712	457.06	0.000266264	449.6	0.0024	456.06	0.000693417
	456.96	0.00040127	457.96	0.000237042	450.4	0.00249	456.96	0.000468862
	458.03	0.000345621	459.03	0.0002952	451.1	0.00251	458.03	0.000684731
	458.93	0.000335098	459.93	0.000315231	451.9	0.00208	458.93	0.000644399
	460	0.000397396	461	0.000315137	452.6	0.00232	460	0.000662218
	461.06	0.000279155	462.06	0.000279456	453.4	0.00229	461.06	0.000450711
	461.96	0.000417745	462.96	0.000290006	454.1	0.00215	461.96	0.000806294
	463.03	0.000377942	464.03	0.000315434	454.9	0.0022	463.03	0.000951182
	463.93	0.000393259	464.93	0.00043376	455.6	0.00227	463.93	0.000702101
	465	0.000411675	466	0.00041369	456.4	0.00218	465	0.00099514
	466.06	0.000415472	467.06	0.000471271	457.1	0.00233	466.06	0.000787013
	466.96	0.000427514	467.96	0.00061876	457.9	0.00235	466.96	0.00123
	468.03	0.000603051	469.03	0.000849502	458.6	0.00202	468.03	0.00101
	468.93	0.000583955	469.93	0.000962436	459.4	0.00219	468.93	0.00111
	470	0.000804811	471	0.00121	460.1	0.00219	470	0.000916932
	471.04	0.000794917	472.04	0.00133	460.9	0.0024	471.04	0.00161
	471.94	0.000846596	472.94	0.00143	461.6	0.00249	471.94	0.00189
	472.98	0.00112	473.98	0.00143	462.4	0.00249	472.98	0.00223
	474.02	0.00109	475.02	0.00141	463.1	0.0024	474.02	0.00256
	475.07	0.00123	476.07	0.00151	463.9	0.00255	475.07	0.00272
	475.97	0.00151	476.97	0.00182	464.7	0.00229	475.97	0.00246
	477.01	0.00157	478.01	0.00223	465.4	0.0025	477.01	0.00361
	478.05	0.0019	479.05	0.00281	466.2	0.00248	478.05	0.0042
	478.95	0.00252	479.95	0.00311	466.9	0.0025	478.95	0.0048
	480	0.00296	481	0.00401	467.7	0.00249	480	0.00556
	481.04	0.0033	482.04	0.00488	468.4	0.00248	481.04	0.00668
	481.94	0.0038	482.94	0.00546	469.2	0.00282	481.94	0.0076
	482.98	0.00499	483.98	0.00601	469.9	0.0026	482.98	0.00947
	484.02	0.00534	485.02	0.00745	470.7	0.0029	484.02	0.01094
	485.07	0.00644	486.07	0.00907	471.4	0.00306	485.07	0.01332
	485.97	0.00793	486.97	0.01099	472.2	0.00288	485.97	0.0154
	487.01	0.0092	488.01	0.01302	472.9	0.00294	487.01	0.01933
	488.05	0.01181	489.05	0.016	473.7	0.00334	488.05	0.02219
	488.95	0.01431	489.95	0.01904	474.4	0.00353	488.95	0.02728
	490	0.0169	491	0.023	475.2	0.00363	490	0.03246
	491.04	0.02097	492.04	0.02841	475.9	0.004	491.04	0.04088
	491.94	0.02409	492.94	0.03382	476.7	0.00396	491.94	0.04629
	492.98	0.02849	493.98	0.03983	477.4	0.00439	492.98	0.05802
	494.02	0.03407	495.02	0.04852	478.2	0.00491	494.02	0.06733
	495.07	0.04232	496.07	0.0577	478.9	0.00546	495.07	0.08426
	495.97	0.0514	496.97	0.06806	479.7	0.00554	495.97	0.09864
	497.01	0.05852	498.01	0.07996	480.4	0.00608	497.01	0.11897
	498.05	0.07149	499.05	0.09608	481.2	0.00682	498.05	0.14084
	498.95	0.07851	499.95	0.11274	481.9	0.00723	498.95	0.15941
	500	0.09219	501	0.13144	482.7	0.00818	500	0.19163
	501.04	0.10979	502.04	0.15337	483.4	0.00933	501.04	0.22481
	501.94	0.12714	502.94	0.17573	484.2	0.00996	501.94	0.25579
	502.98	0.1473	503.98	0.20157	484.9	0.01091	502.98	0.29927
	504.02	0.16851	505.02	0.23118	485.7	0.01222	504.02	0.34522
	505.07	0.19098	506.07	0.26385	486.4	0.01363	505.07	0.39382
	505.97	0.21479	506.97	0.29884	487.2	0.01534	505.97	0.43999
	507.01	0.24308	508.01	0.33713	487.9	0.01724	507.01	0.50793
	508.05	0.27275	509.05	0.37939	488.7	0.01933	508.05	0.56168
	508.95	0.30011	509.95	0.4202	489.4	0.02195	508.95	0.62192
	510	0.32896	511	0.46016	490.2	0.02471	510	0.69758
	511.04	0.36191	512.04	0.49522	490.9	0.02849	511.04	0.76902
	511.94	0.38725	512.94	0.52349	491.7	0.03181	511.94	0.82896
	512.98	0.41169	513.98	0.54728	492.4	0.03554	512.98	0.89304
	514.02	0.43829	515.02	0.5615	493.2	0.04054	514.02	0.95017
	515.07	0.45102	516.07	0.56498	493.9	0.04598	515.07	0.98834
	515.97	0.45636	516.97	0.55678	494.7	0.05179	515.97	1
	517.01	0.45528	518.01	0.53789	495.4	0.05896	517.01	0.99899
	518.05	0.43999	519.05	0.51169	496.2	0.06717	518.05	0.99468
	518.95	0.42244	519.95	0.47839	496.9	0.07603	518.95	0.96687
	520	0.39615	521	0.44201	497.7	0.08783	520	0.91141
	521.04	0.36294	522.04	0.40206	498.4	0.09984	521.04	0.85062
	521.94	0.34352	522.94	0.36365	499.2	0.11397	521.94	0.81485
	522.98	0.31292	523.98	0.33171	500	0.12892	522.98	0.7408
	524.02	0.28797	525.02	0.30073	500.7	0.14713	524.02	0.66792
	525.07	0.25736	526.07	0.27227	501.5	0.16627	525.07	0.60536
	525.97	0.22961	526.97	0.24568	502.2	0.18828	525.97	0.5465
	527.01	0.20807	528.01	0.21979	503	0.21296	527.01	0.49963
	528.05	0.18951	529.05	0.19804	503.7	0.23917	528.05	0.4555
	528.95	0.17079	529.95	0.17865	504.5	0.26923	528.95	0.40777
	530	0.15613	531	0.16151	505.2	0.30326	530	0.37697
	531.04	0.1395	532.04	0.14434	505.9	0.33913	531.04	0.33446
	531.94	0.12772	532.94	0.1298	506.7	0.37637	531.94	0.29968
	532.98	0.11148	533.98	0.11925	507.4	0.4191	532.98	0.26315
	534.02	0.10186	535.02	0.10721	508.2	0.46373	534.02	0.23219
	535.07	0.09256	536.07	0.09695	508.9	0.50922	535.07	0.20772
	535.97	0.08401	536.97	0.08746	509.7	0.55701	535.97	0.18992
	537.01	0.07652	538.01	0.07775	510.4	0.60376	537.01	0.17209
	538.05	0.0663	539.05	0.07013	511.2	0.64724	538.05	0.14864
	538.95	0.06033	539.95	0.06319	511.9	0.68964	538.95	0.13983
	540	0.05444	541	0.05638	512.7	0.73204	540	0.1184
	541.02	0.04837	542.02	0.05003	513.4	0.76466	541.02	0.10748
	542.05	0.04285	543.05	0.04522	514.2	0.79456	542.05	0.09694
	542.94	0.04023	543.94	0.04136	514.9	0.81358	542.94	0.08564
	543.97	0.03348	544.97	0.03654	515.7	0.825	543.97	0.0729
	545	0.03032	546	0.03292	516.4	0.82446	545	0.06758
	546.02	0.02763	547.02	0.03041	517.2	0.81793	546.02	0.06003
	547.05	0.02473	548.05	0.02711	517.9	0.79891	547.05	0.05343
	547.94	0.0225	548.94	0.02414	518.7	0.77879	547.94	0.04875
	548.97	0.0196	549.97	0.02134	519.4	0.74727	548.97	0.0439
	550	0.01857	551	0.01914	520.2	0.71302	550	0.03767
	551.02	0.01626	552.02	0.01735	520.9	0.67497	551.02	0.03516
	552.05	0.01445	553.05	0.0163	521.7	0.63202	552.05	0.03054
	552.94	0.01301	553.94	0.01497	522.4	0.59125	552.94	0.02708
	553.97	0.01229	554.97	0.01321	523.2	0.55266	553.97	0.0265
	555	0.01048	556	0.01185	523.9	0.50803	555	0.02194
	556.02	0.00991	557.02	0.01087	524.7	0.47264	556.02	0.02163
	557.05	0.00884	558.05	0.0097	525.4	0.43693	557.05	0.01889
	557.94	0.00769	558.94	0.00867	526.2	0.40333	557.94	0.01795
	558.97	0.00707	559.97	0.00781	526.9	0.36968	558.97	0.01494
	560	0.00619	561	0.00719	527.7	0.34239	560	0.014
	561.02	0.00596	562.02	0.00637	528.4	0.31434	561.02	0.01203
	562.05	0.00492	563.05	0.00594	529.2	0.2888	562.05	0.01078
	562.94	0.00466	563.94	0.00524	529.9	0.26683	562.94	0.01052
	563.97	0.00463	564.97	0.00461	530.7	0.24471	563.97	0.00955
	565	0.00382	566	0.00441	531.4	0.22704	565	0.00833
	566.02	0.00349	567.02	0.00404	532.2	0.20704	566.02	0.0078
	567.05	0.00314	568.05	0.00365	532.9	0.19057	567.05	0.00629
	567.94	0.00303	568.94	0.00328	533.7	0.17486	567.94	0.0062
	568.97	0.00282	569.97	0.00297	534.4	0.15936	568.97	0.00546
	570	0.00229	571	0.00291	535.2	0.14795	570	0.00439
	571.02	0.00228	572.02	0.00252	535.9	0.13626	571.02	0.00498
	572.05	0.00189	573.05	0.00235	536.7	0.12474	572.05	0.00392
	572.94	0.00212	573.94	0.00212	537.4	0.11408	572.94	0.00356
	573.97	0.00167	574.97	0.00197	538.2	0.10468	573.97	0.00337
	575	0.00167	576	0.00195	538.9	0.09647	575	0.00275
	576.02	0.00134	577.02	0.00176	539.7	0.0893	576.02	0.0022
	577.05	0.00121	578.05	0.00168	540.4	0.08196	577.05	0.00254
	577.94	0.00127	578.94	0.00149	541.1	0.07451	577.94	0.00224
	578.97	0.00112	579.97	0.00139	541.9	0.06891	578.97	0.00223
	580	0.000976945	581	0.00135	542.6	0.06353	580	0.00177
	581.02	0.000953979	582.02	0.00114	543.4	0.05836	581.02	0.0013
	582.05	0.000840559	583.05	0.00109	544.1	0.05407	582.05	0.00134
	582.94	0.000820233	583.94	0.000875243	544.9	0.05006	582.94	0.00141
	583.97	0.000736282	584.97	0.000753899	545.6	0.04648	583.97	0.00134
	585	0.000501524	586	0.000672152	546.4	0.04199	585	0.00168
	586.02	0.000633766	587.02	0.000671988	547.1	0.03992	586.02	0.00132
	587.05	0.000439525	588.05	0.000763149	547.9	0.03616	587.05	0.000904128
	587.94	0.000572892	588.94	0.000750435	548.6	0.03389	587.94	0.00116
	588.97	0.000482004	589.97	0.000732773	549.4	0.03182	588.97	0.00106
	590	0.000467286	591	0.000720918	550.1	0.02865	590	0.000991548
	591.01	0.000315956	592.01	0.00071561	550.9	0.02748	591.01	0.000741294
	592.02	0.00042894	593.02	0.000650345	551.6	0.02562	592.02	0.000746231
	593.04	0.000478646	594.04	0.000531317	552.4	0.02338	593.04	0.000638532
	594.05	0.000359369	595.05	0.00044073	553.1	0.02176	594.05	0.000766321
	595.07	0.00025013	596.07	0.000430312	553.9	0.02011	595.07	0.000784917
	595.94	0.000335085	596.94	0.000387343	554.6	0.01936	595.94	0.000407101
	596.95	0.000223922	597.95	0.000341906	555.4	0.01774	596.95	0.000469699
	597.97	0.000238104	598.97	0.000283343	556.1	0.01602	597.97	0.00060843
	598.98	0.000195484	599.98	0.000252853	556.8	0.01525	598.98	0.000440517
	600	0.000217759	601	0.000249843	557.6	0.01402	600	0.000511686

## Sheet: Sheet4
Figure 2e		Pritine		Uni TSPO1 (bottom)		Uni TSPO1 (top)		Bi TSPO1
	1	50	3.5	1	44	4	1	44	3
	2	74	2	2	71	3.5	2	47	2.5
	3	78	3	3	74	2	3	50	2
	4	79	3.5	4	75	4	4	50	3
