# Supplementary material for: A bilateral interfacial passivation strategy promoting efficiency and stability of perovskite quantum dot light-emitting diodes
Source: Nat Commun. 2020 Aug 6;11:3902. doi: 10.1038/s41467-020-17633-3 (PMC7413529; doi:10.1038/s41467-020-17633-3)
Supplement: Supplementary file 3 — Source Data [file 41467_2020_17633_MOESM3_ESM.zip › Figure 3.xlsx]

## Sheet: Sheet1
Figure 3a						Figure 3b
	450.157	-0.24547	0.53025	0.30577			449.576	0.04297	0.21693	0.16419
	450.738	-0.27893	0.55452	0.33211			450.157	0.00163	0.23536	0.19407
	451.32	-0.26452	0.56756	0.36244			450.738	0.07096	0.18843	0.16628
	451.901	-0.28904	0.59767	0.40604			451.32	0.00918	0.18159	0.15766
	452.482	-0.37017	0.60144	0.44287			451.901	0.08142	0.10085	0.14083
	453.063	-0.37206	0.61274	0.37795			452.482	-0.01877	0.09032	0.17199
	453.644	-0.35692	0.61056	0.35568			453.063	-0.00917	0.18244	0.18743
	454.226	-0.40316	0.57459	0.42208			453.644	0.02609	0.18512	0.2001
	454.807	-0.427	0.60546	0.40913			454.226	0.02145	0.15033	0.256
	455.388	-0.53778	0.62813	0.40752			454.807	-0.03447	0.15775	0.23515
	455.97	-0.55387	0.60794	0.4543			455.388	-0.12825	0.21356	0.26083
	456.551	-0.57069	0.61877	0.43859			455.97	-0.05609	0.15842	0.29659
	457.133	-0.68581	0.69744	0.423			456.551	-0.06496	0.17806	0.27171
	457.714	-0.65381	0.6426	0.40061			457.133	-0.1666	0.22647	0.27051
	458.296	-0.66288	0.6479	0.40275			457.714	-0.21648	0.26321	0.31759
	458.877	-0.69747	0.69074	0.50103			458.296	-0.20691	0.25502	0.31571
	459.459	-0.77993	0.68115	0.47412			458.877	-0.17006	0.14975	0.30963
	460.04	-0.78462	0.63652	0.51408			459.459	-0.21328	0.1771	0.33348
	460.622	-0.84359	0.66096	0.50151			460.04	-0.23261	0.16129	0.36968
	461.204	-0.93617	0.69682	0.53219			460.622	-0.28289	0.20127	0.36975
	461.785	-0.9678	0.70297	0.54465			461.204	-0.33492	0.20024	0.37479
	462.367	-1.02458	0.68789	0.55156			461.785	-0.37424	0.18899	0.38485
	462.949	-1.06811	0.7027	0.5627			462.367	-0.42108	0.18148	0.39926
	463.531	-1.14266	0.69156	0.57949			462.949	-0.44737	0.17366	0.40602
	464.113	-1.16884	0.65967	0.61015			463.531	-0.51281	0.19443	0.42926
	464.695	-1.20862	0.66113	0.59612			464.113	-0.53714	0.16162	0.47552
	465.276	-1.24164	0.65786	0.63528			464.695	-0.5703	0.17658	0.49213
	465.858	-1.29525	0.64718	0.62693			465.276	-0.57398	0.13355	0.50207
	466.44	-1.36621	0.6492	0.615			465.858	-0.62757	0.1478	0.51679
	467.022	-1.39268	0.61535	0.64838			466.44	-0.68342	0.16624	0.53503
	467.604	-1.39609	0.57814	0.65776			467.022	-0.69064	0.13374	0.57185
	468.187	-1.42566	0.57368	0.67473			467.604	-0.72692	0.12804	0.60381
	468.769	-1.48141	0.56827	0.67152			468.187	-0.78096	0.10931	0.61
	469.351	-1.53849	0.53268	0.70869			468.769	-0.79372	0.1148	0.6285
	469.933	-1.59453	0.51396	0.71599			469.351	-0.81464	0.07903	0.65031
	470.515	-1.63969	0.49041	0.71801			469.933	-0.89785	0.07681	0.66525
	471.097	-1.69372	0.47223	0.7546			470.515	-0.92768	0.05706	0.70186
	471.68	-1.74498	0.45546	0.78398			471.097	-0.98758	0.03423	0.71117
	472.262	-1.78805	0.4039	0.78587			471.68	-1.00829	-0.000505685	0.72729
	472.844	-1.81325	0.35447	0.83283			472.262	-1.06088	-0.00701	0.76898
	473.427	-1.86738	0.33215	0.81973			472.844	-1.10219	-0.05314	0.81029
	474.009	-1.92888	0.30339	0.84837			473.427	-1.17868	-0.04923	0.82693
	474.591	-1.9654	0.26118	0.87399			474.009	-1.17384	-0.09229	0.85939
	475.174	-2.00677	0.22518	0.90482			474.591	-1.17256	-0.14029	0.8903
	475.756	-2.05631	0.17824	0.88772			475.174	-1.21049	-0.18695	0.89807
	476.339	-2.0756	0.11188	0.91249			475.756	-1.23795	-0.1989	0.92811
	476.922	-2.10402	0.07305	0.94608			476.339	-1.29404	-0.23458	0.96519
	477.504	-2.11844	0.00334	0.95901			476.922	-1.32586	-0.28155	0.97962
	478.087	-2.17525	-0.0373	0.96719			477.504	-1.36205	-0.31551	1.01745
	478.669	-2.21122	-0.10019	0.98198			478.087	-1.37674	-0.3592	1.02757
	479.252	-2.25148	-0.16263	0.987			478.669	-1.38727	-0.41191	1.05714
	479.835	-2.26823	-0.23064	1.01973			479.252	-1.43147	-0.44556	1.09307
	480.418	-2.2912	-0.30729	1.03736			479.835	-1.4503	-0.5129	1.11645
	481	-2.31506	-0.38053	1.04242			480.418	-1.46146	-0.57679	1.15096
	481.583	-2.33515	-0.44793	1.06796			481	-1.4827	-0.62465	1.18071
	482.166	-2.34753	-0.52695	1.08529			481.583	-1.49383	-0.69108	1.19864
	482.749	-2.37519	-0.59717	1.08026			482.166	-1.5091	-0.75507	1.22164
	483.332	-2.40145	-0.68152	1.09522			482.749	-1.53976	-0.79892	1.24061
	483.915	-2.43131	-0.76928	1.10229			483.332	-1.54362	-0.86971	1.26388
	484.498	-2.44067	-0.84769	1.09953			483.915	-1.57724	-0.9405	1.29504
	485.081	-2.44969	-0.93256	1.10352			484.498	-1.57661	-1.0057	1.31454
	485.664	-2.44405	-1.03598	1.09612			485.081	-1.57696	-1.07387	1.32567
	486.247	-2.44841	-1.14028	1.07517			485.664	-1.58594	-1.13222	1.34105
	486.83	-2.45138	-1.24139	1.07391			486.247	-1.58073	-1.19063	1.35516
	487.413	-2.43997	-1.35867	1.05211			486.83	-1.57337	-1.28354	1.36104
	487.996	-2.41283	-1.46505	1.03455			487.413	-1.56028	-1.35721	1.37243
	488.58	-2.40035	-1.56343	1.00296			487.996	-1.54808	-1.43494	1.3723
	489.163	-2.36959	-1.6697	0.96838			488.58	-1.54265	-1.49838	1.3597
	489.746	-2.33639	-1.79201	0.92386			489.163	-1.50722	-1.56571	1.35039
	490.329	-2.2949	-1.89677	0.87543			489.746	-1.49102	-1.62667	1.3466
	490.913	-2.25404	-2.01658	0.82597			490.329	-1.46579	-1.68683	1.31719
	491.496	-2.18464	-2.1406	0.77246			490.913	-1.41853	-1.77085	1.28649
	492.08	-2.1268	-2.26454	0.69072			491.496	-1.36078	-1.86103	1.24197
	492.663	-2.08367	-2.38481	0.6147			492.08	-1.33732	-1.91232	1.20622
	493.246	-2.00361	-2.49298	0.53583			492.663	-1.28985	-1.96957	1.15911
	493.83	-1.93327	-2.59419	0.43973			493.246	-1.21552	-2.03502	1.08631
	494.414	-1.8368	-2.70306	0.32916			493.83	-1.1516	-2.09348	1.01146
	494.997	-1.72924	-2.82721	0.20616			494.414	-1.09718	-2.14073	0.91284
	495.581	-1.61796	-2.94535	0.0911			494.997	-1.02155	-2.18211	0.82619
	496.164	-1.51517	-3.03659	-0.05542			495.581	-0.93511	-2.2359	0.72157
	496.748	-1.38667	-3.12633	-0.20325			496.164	-0.85411	-2.26392	0.58785
	497.332	-1.2353	-3.21334	-0.36297			496.748	-0.75457	-2.29907	0.44992
	497.915	-1.09602	-3.29641	-0.52865			497.332	-0.64933	-2.31458	0.30294
	498.499	-0.94885	-3.37302	-0.70636			497.915	-0.56117	-2.32162	0.14369
	499.083	-0.79403	-3.45121	-0.89197			498.499	-0.45999	-2.32847	-0.03962
	499.667	-0.63676	-3.50798	-1.09485			499.083	-0.33191	-2.3357	-0.22653
	500.251	-0.46207	-3.55125	-1.30708			499.667	-0.22731	-2.31301	-0.43503
	500.835	-0.28277	-3.5831	-1.52246			500.251	-0.11123	-2.28728	-0.66139
	501.419	-0.08959	-3.60275	-1.75079			500.835	0.03004	-2.25507	-0.90834
	502.003	0.12608	-3.61007	-1.97446			501.419	0.17035	-2.21014	-1.1651
	502.587	0.33808	-3.60752	-2.19711			502.003	0.30299	-2.16748	-1.42869
	503.171	0.52395	-3.5824	-2.42912			502.587	0.44374	-2.11058	-1.7053
	503.755	0.73863	-3.55673	-2.65264			503.171	0.59884	-2.03946	-1.99094
	504.339	0.95684	-3.51566	-2.86416			503.755	0.74244	-1.9577	-2.27673
	504.923	1.1746	-3.45045	-3.08071			504.339	0.9077	-1.88917	-2.56057
	505.507	1.39172	-3.36415	-3.27256			504.923	1.06732	-1.79223	-2.85702
	506.091	1.61663	-3.26595	-3.44842			505.507	1.23763	-1.70168	-3.15341
	506.675	1.84999	-3.18036	-3.60642			506.091	1.40876	-1.61029	-3.43235
	507.26	2.06854	-3.09008	-3.74527			506.675	1.58773	-1.52168	-3.6878
	507.844	2.30856	-2.98902	-3.84716			507.26	1.75787	-1.42922	-3.92545
	508.428	2.5432	-2.88024	-3.92384			507.844	1.93889	-1.34127	-4.15864
	509.013	2.76976	-2.76483	-3.98212			508.428	2.10779	-1.26135	-4.37058
	509.597	2.98641	-2.64271	-4.00108			509.013	2.27517	-1.18185	-4.54845
	510.181	3.2085	-2.53479	-3.98277			509.597	2.45071	-1.10378	-4.68445
	510.766	3.41335	-2.42199	-3.93827			510.181	2.6221	-1.03015	-4.78324
	511.35	3.60968	-2.31286	-3.8715			510.766	2.79567	-0.97688	-4.84332
	511.935	3.79356	-2.21007	-3.76296			511.35	2.96495	-0.92445	-4.85143
	512.519	3.99163	-2.13062	-3.61576			511.935	3.11078	-0.88103	-4.82676
	513.104	4.19469	-2.05537	-3.46058			512.519	3.27545	-0.85821	-4.75872
	513.689	4.3803	-1.98028	-3.28174			513.104	3.41975	-0.82769	-4.66849
	514.273	4.55009	-1.91304	-3.09318			513.689	3.54728	-0.80676	-4.54757
	514.858	4.70303	-1.8429	-2.90278			514.273	3.66888	-0.78928	-4.37933
	515.443	4.83204	-1.78967	-2.69663			514.858	3.78131	-0.77355	-4.19709
	516.027	4.95402	-1.73941	-2.49739			515.443	3.87846	-0.76046	-3.9793
	516.612	5.06254	-1.69488	-2.29275			516.027	3.94411	-0.74153	-3.75037
	517.197	5.15918	-1.64899	-2.09225			516.612	3.99781	-0.73038	-3.4997
	517.782	5.23853	-1.59988	-1.90023			517.197	4.0557	-0.72447	-3.25129
	518.367	5.28901	-1.55793	-1.73532			517.782	4.08672	-0.71568	-3.01075
	518.952	5.32724	-1.52322	-1.57007			518.367	4.09047	-0.69976	-2.76576
	519.537	5.35788	-1.49215	-1.41397			518.952	4.09628	-0.70033	-2.51733
	520.122	5.35536	-1.44626	-1.28722			519.537	4.09424	-0.69966	-2.28638
	520.707	5.35257	-1.41024	-1.17397			520.122	4.05818	-0.67443	-2.07343
	521.292	5.318	-1.37269	-1.07071			520.707	4.01003	-0.6541	-1.86535
	521.877	5.27846	-1.33572	-0.97907			521.292	3.94245	-0.63549	-1.68297
	522.462	5.22589	-1.30026	-0.90562			521.877	3.87598	-0.61766	-1.51895
	523.047	5.15845	-1.26465	-0.84718			522.462	3.80522	-0.60149	-1.369
	523.632	5.06592	-1.21225	-0.78178			523.047	3.71137	-0.57428	-1.22963
	524.217	4.97697	-1.17675	-0.72578			523.632	3.62295	-0.56443	-1.11742
	524.802	4.86449	-1.14315	-0.67888			524.217	3.5224	-0.55061	-1.0174
	525.388	4.76243	-1.11523	-0.63935			524.802	3.41521	-0.53368	-0.92177
	525.973	4.64971	-1.07354	-0.60442			525.388	3.3161	-0.51828	-0.83942
	526.558	4.53093	-1.04474	-0.5764			525.973	3.22662	-0.50597	-0.77546
	527.144	4.4146	-1.01844	-0.54787			526.558	3.12217	-0.4917	-0.72694
	527.729	4.28995	-0.98813	-0.51828			527.144	3.01247	-0.47914	-0.6769
	528.315	4.16605	-0.96544	-0.49472			527.729	2.90543	-0.47181	-0.63166
	528.9	4.03187	-0.93065	-0.46696			528.315	2.79503	-0.46031	-0.59126
	529.486	3.90242	-0.90885	-0.44393			528.9	2.70138	-0.45342	-0.55367
	530.071	3.77839	-0.88293	-0.43555			529.486	2.60554	-0.44271	-0.51755
	530.657	3.65869	-0.86019	-0.41645			530.071	2.49881	-0.42439	-0.49628
	531.242	3.52622	-0.83935	-0.39931			530.657	2.41253	-0.41596	-0.47148
	531.828	3.40405	-0.81989	-0.38909			531.242	2.32285	-0.4086	-0.4417
	532.413	3.28499	-0.80894	-0.37212			531.828	2.22675	-0.39477	-0.42204
	532.999	3.17074	-0.78899	-0.34477			532.413	2.14172	-0.38828	-0.39848
	533.585	3.06703	-0.76887	-0.3381			532.999	2.06381	-0.38966	-0.37959
	534.171	2.9616	-0.74782	-0.32716			533.585	1.97707	-0.37278	-0.35634
	534.756	2.85503	-0.7289	-0.32227			534.171	1.89596	-0.35941	-0.34495
	535.342	2.74368	-0.71094	-0.30921			534.756	1.82287	-0.34675	-0.33272
	535.928	2.64517	-0.69574	-0.30033			535.342	1.73836	-0.3343	-0.31796
	536.514	2.55276	-0.67893	-0.29318			535.928	1.66416	-0.32381	-0.3009
	537.1	2.45834	-0.66357	-0.27867			536.514	1.59041	-0.31203	-0.29026
	537.686	2.36799	-0.64669	-0.2686			537.1	1.51313	-0.30075	-0.27567
	538.272	2.2862	-0.6299	-0.25944			537.686	1.44692	-0.29285	-0.26301
	538.858	2.21024	-0.62189	-0.24687			538.272	1.38184	-0.28408	-0.25382
	539.444	2.11313	-0.60532	-0.24038			538.858	1.33029	-0.27973	-0.23976
	540.03	2.02752	-0.58418	-0.22826			539.444	1.27052	-0.26857	-0.22295
	540.616	1.95476	-0.56908	-0.22082			540.03	1.21173	-0.25992	-0.2182
	541.202	1.88927	-0.56063	-0.22782			540.616	1.14907	-0.24964	-0.20876
	541.788	1.8152	-0.54299	-0.22374			541.202	1.079	-0.22646	-0.19639
	542.375	1.74761	-0.53204	-0.21012			541.788	1.0179	-0.21139	-0.19245
	542.961	1.69156	-0.52095	-0.20785			542.375	0.96903	-0.20845	-0.17675
	543.547	1.62541	-0.49563	-0.20716			542.961	0.91494	-0.19374	-0.17684
	544.133	1.56347	-0.48367	-0.19826			543.547	0.86244	-0.18231	-0.17794
	544.72	1.5049	-0.47809	-0.1899			544.133	0.81521	-0.17242	-0.16511
	545.306	1.44712	-0.46433	-0.18371			544.72	0.76851	-0.16378	-0.14951
	545.893	1.39916	-0.44982	-0.17712			545.306	0.72567	-0.157	-0.14462
	546.479	1.3409	-0.43028	-0.17258			545.893	0.68883	-0.14818	-0.14001
	547.065	1.28603	-0.41775	-0.17458			546.479	0.6699	-0.14622	-0.14235
	547.652	1.25672	-0.41333	-0.16581			547.065	0.63796	-0.1357	-0.14042
	548.239	1.21213	-0.40013	-0.1669			547.652	0.60656	-0.13304	-0.12748
	548.825	1.15827	-0.391	-0.16911			548.239	0.58557	-0.12396	-0.12052
	549.412	1.12172	-0.38822	-0.16074			548.825	0.55878	-0.11778	-0.11978
	549.998	1.08555	-0.38052	-0.15477			549.412	0.54288	-0.11901	-0.10909
	550.585	1.06346	-0.37536	-0.15462			549.998	0.53068	-0.12175	-0.09682
	551.172	1.0193	-0.35326	-0.1467			550.585	0.51041	-0.1123	-0.09634
	551.758	0.9717	-0.33967	-0.13709			551.172	0.50661	-0.11666	-0.10328
	552.345	0.95396	-0.34	-0.14042			551.758	0.49496	-0.12133	-0.09675
	552.932	0.91652	-0.32589	-0.13564			552.345	0.46943	-0.10728	-0.09113
	553.519	0.88056	-0.31247	-0.13693			552.932	0.4712	-0.1121	-0.09451
	554.106	0.85602	-0.30558	-0.13685			553.519	0.45553	-0.10102	-0.09187
	554.693	0.83158	-0.30563	-0.13318			554.106	0.43043	-0.09178	-0.09028
	555.279	0.79512	-0.29405	-0.12603			554.693	0.41394	-0.09443	-0.08274
	555.866	0.77622	-0.28352	-0.12524			555.279	0.40645	-0.09868	-0.08049
	556.453	0.75684	-0.27902	-0.12328			555.866	0.39947	-0.09521	-0.07795
	557.04	0.73364	-0.26828	-0.12404			556.453	0.3893	-0.09508	-0.07821
	557.628	0.71166	-0.26241	-0.12044			557.04	0.37354	-0.08579	-0.07924
	558.215	0.69305	-0.26082	-0.11975			557.628	0.35725	-0.08287	-0.07187
	558.802	0.68207	-0.25513	-0.12104			558.215	0.33791	-0.07899	-0.06333
	559.389	0.66677	-0.2522	-0.11818			558.802	0.31637	-0.07098	-0.06433
	559.976	0.64654	-0.24231	-0.12136			559.389	0.31636	-0.07105	-0.06553
	560.563	0.6268	-0.23394	-0.11987			559.976	0.30574	-0.06596	-0.06791
	561.151	0.61565	-0.22816	-0.11673			560.563	0.29139	-0.06351	-0.06756
	561.738	0.58887	-0.21537	-0.10831			561.151	0.28719	-0.06125	-0.06982
	562.325	0.57074	-0.21156	-0.10305			561.738	0.28815	-0.07027	-0.07156
	562.912	0.55168	-0.20483	-0.1062			562.325	0.27506	-0.07121	-0.06387
	563.5	0.54615	-0.19993	-0.10175			562.912	0.26101	-0.06271	-0.06479
	564.087	0.53406	-0.19636	-0.10699			563.5	0.26043	-0.06436	-0.06252
	564.675	0.52189	-0.18813	-0.10382			564.087	0.24681	-0.0559	-0.05861
	565.262	0.52439	-0.18819	-0.09984			564.675	0.24027	-0.05533	-0.06237
	565.85	0.51556	-0.18884	-0.10227			565.262	0.24328	-0.06126	-0.05957
	566.437	0.49642	-0.17941	-0.1007			565.85	0.23617	-0.05411	-0.05568
	567.025	0.48335	-0.17669	-0.10025			566.437	0.22758	-0.04875	-0.05978
	567.612	0.46197	-0.16642	-0.10888			567.025	0.22587	-0.05024	-0.05639
	568.2	0.4386	-0.16429	-0.10468			567.612	0.20443	-0.0375	-0.05384
	568.788	0.4276	-0.15563	-0.09548			568.2	0.2145	-0.04074	-0.04589
	569.375	0.42109	-0.14665	-0.10192			568.788	0.20641	-0.04571	-0.05009
	569.963	0.39961	-0.13876	-0.10145			569.375	0.18678	-0.03416	-0.05009
	570.551	0.39349	-0.13796	-0.09857			569.963	0.17549	-0.03183	-0.0483
	571.139	0.39048	-0.13542	-0.10278			570.551	0.16604	-0.03352	-0.05169
	571.727	0.3748	-0.13583	-0.11041			571.139	0.15794	-0.02922	-0.04877
	572.315	0.35701	-0.13147	-0.10408			571.727	0.15941	-0.01887	-0.03251
	572.902	0.34147	-0.1204	-0.10076			572.315	0.15732	-0.01599	-0.02903
	573.49	0.34459	-0.11781	-0.09875			572.902	0.15279	-0.01535	-0.04161
	574.078	0.34505	-0.12254	-0.10204			573.49	0.14142	-0.0118	-0.04858
	574.666	0.3321	-0.11355	-0.09463			574.078	0.13723	-0.00943	-0.04248
	575.254	0.31528	-0.10632	-0.1035			574.666	0.13142	-0.01518	-0.04304
	575.842	0.3046	-0.10318	-0.1062			575.254	0.10789	-0.00122	-0.03963
	576.431	0.2966	-0.10057	-0.10641			575.842	0.10279	0.00648	-0.03813
	577.019	0.29184	-0.10181	-0.10165			576.431	0.10117	0.01095	-0.03776
	577.607	0.27402	-0.08807	-0.10695			577.019	0.10153	0.00471	-0.03049
	578.195	0.2648	-0.08963	-0.11164			577.607	0.09137	0.01306	-0.03563
	578.783	0.26377	-0.09534	-0.10072			578.195	0.08397	0.0189	-0.03584
	579.372	0.25998	-0.09231	-0.11248			578.783	0.09172	0.01028	-0.03087
	579.96	0.2447	-0.08961	-0.11132			579.372	0.0796	0.01654	-0.03154
	580.548	0.23693	-0.09341	-0.10034			579.96	0.06665	0.02176	-0.02853
	581.137	0.23419	-0.09161	-0.09612			580.548	0.07239	0.01549	-0.01675
	581.725	0.22493	-0.0882	-0.09643			581.137	0.08209	0.01062	-0.01675
	582.313	0.21813	-0.08355	-0.10054			581.725	0.07265	0.01739	-0.01985
	582.902	0.20496	-0.07426	-0.1036			582.313	0.05551	0.02325	-0.02332
	583.49	0.2054	-0.07514	-0.09897			582.902	0.05149	0.0266	-0.02989
	584.079	0.19972	-0.06584	-0.09043			583.49	0.04754	0.0284	-0.03014
	584.667	0.1951	-0.0644	-0.09555			584.079	0.05524	0.01817	-0.03201
	585.256	0.19097	-0.06978	-0.09354			584.667	0.04741	0.02666	-0.03146
	585.845	0.18608	-0.0662	-0.08891			585.256	0.04155	0.03126	-0.0229
	586.433	0.18583	-0.06446	-0.08456			585.845	0.04128	0.03015	-0.0228
	587.022	0.18503	-0.05864	-0.08246			586.433	0.05196	0.02635	-0.02163
	587.611	0.17961	-0.0574	-0.08507			587.022	0.05375	0.02548	-0.02929
	588.199	0.17014	-0.05202	-0.08625			587.611	0.03802	0.03095	-0.0261
	588.788	0.17605	-0.05228	-0.08087			588.199	0.03378	0.03464	-0.03157
	589.377	0.16795	-0.04877	-0.07782			588.788	0.03332	0.0304	-0.03452
	589.966	0.16581	-0.04755	-0.07974			589.377	0.04226	0.0291	-0.02837
	590.555	0.16465	-0.05009	-0.07953			589.966	0.03529	0.03346	-0.01989
	591.144	0.16609	-0.04594	-0.07338			590.555	0.03131	0.0366	-0.01977
	591.733	0.16094	-0.04882	-0.06566			591.144	0.02889	0.03639	-0.02311
	592.322	0.17235	-0.05872	-0.07095			591.733	0.0368	0.02563	-0.02325
	592.911	0.17215	-0.05449	-0.06608			592.322	0.05376	0.02315	-0.01389
	593.5	0.16439	-0.05232	-0.05652			592.911	0.05831	0.02184	-0.01754
	594.089	0.15277	-0.04914	-0.05419			593.5	0.04873	0.02228	-0.02166
	594.678	0.17166	-0.05121	-0.06389			594.089	0.04057	0.03018	-0.01845
	595.267	0.16999	-0.03917	-0.06812			594.678	0.03094	0.03789	-0.01778
	595.856	0.15935	-0.03665	-0.06019			595.267	0.03504	0.03611	-0.02972
	596.445	0.16075	-0.03184	-0.05246			595.856	0.03978	0.03223	-0.02675
	597.035	0.16398	-0.02796	-0.04703			596.445	0.0563	0.03037	-0.02882
	597.624	0.15971	-0.02846	-0.04114			597.035	0.07291	0.03081	-0.03174
	598.213	0.15633	-0.02372	-0.0316			597.624	0.07507	0.02762	-0.03235
	598.802	0.1554	-0.01791	-0.0349			598.213	0.06984	0.02591	-0.03004
	599.392	0.16413	-0.01376	-0.03338			598.802	0.06994	0.02295	-0.03123
							599.392	0.07572	0.02058	-0.03927

## Sheet: Sheet2
Figure 3c		Pristine		Bilateral TSPO1
	-1.01108	0.00382	-1.02907	0.09203
	-0.98179	0.00494	-0.99815	0.09277
	-0.94679	0.00254	-0.97048	0.09274
	-0.9297	0.00269	-0.93549	0.0937
	-0.90936	0.00324	-0.90782	0.09347
	-0.89064	0.00344	-0.88015	0.09379
	-0.87111	0.0024	-0.8476	0.09165
	-0.84832	0.00323	-0.82888	0.09291
	-0.8296	0.00408	-0.80935	0.09437
	-0.80845	0.00403	-0.78819	0.09523
	-0.79054	0.00385	-0.76947	0.09404
	-0.77101	0.00364	-0.74669	0.09406
	-0.75067	0.00336	-0.72797	0.09387
	-0.72951	0.00318	-0.70681	0.09291
	-0.70835	0.00278	-0.68809	0.09354
	-0.69044	0.003	-0.66775	0.09411
	-0.66847	0.00312	-0.64903	0.09173
	-0.64975	0.0017	-0.62787	0.09092
	-0.62941	0.00105	-0.60671	0.09053
	-0.60825	0.00237	-0.58799	0.09027
	-0.59116	0.00403	-0.56928	0.09435
	-0.56837	0.00472	-0.54893	0.09449
	-0.54966	0.00234	-0.5294	0.09189
	-0.52931	0.0028	-0.50905	0.09188
	-0.50978	0.00208	-0.4879	0.09308
	-0.48944	0.00495	-0.46755	0.09196
	-0.46828	0.0036	-0.44802	0.09362
	-0.44956	0.00274	-0.4293	0.09451
	-0.42921	0.00387	-0.40896	0.09577
	-0.40968	0.00424	-0.38943	0.09675
	-0.38934	0.00424	-0.36664	0.09497
	-0.37225	0.0057	-0.35036	0.09764
	-0.34946	0.00698	-0.32758	0.0968
	-0.32912	0.00574	-0.30886	0.09531
	-0.31365	0.0091	-0.2877	0.09632
	-0.28843	0.00795	-0.26817	0.09831
	-0.26971	0.0068	-0.25027	0.09894
	-0.24936	0.00697	-0.22667	0.09939
	-0.23065	0.00966	-0.20795	0.09713
	-0.20949	0.0089	-0.1876	0.09977
	-0.18914	0.00784	-0.16807	0.1008
	-0.16961	0.0101	-0.14773	0.10162
	-0.14845	0.01337	-0.13471	0.10019
	-0.13055	0.01345	-0.10948	0.11456
	-0.11102	0.01561	-0.08751	0.16266
	-0.09067	0.01524	-0.06879	0.23649
	-0.06951	0.01757	-0.04763	0.33292
	-0.04835	0.02392	-0.0281	0.42368
	-0.02964	0.04657	-0.00938	0.47748
	-0.00929	0.10804	0.01096	0.50427
	0.00943	0.20057	0.0305	0.52215
	0.02896	0.30826	0.05328	0.53445
	0.0493	0.40313	0.07119	0.54299
	0.06802	0.45484	0.09316	0.55421
	0.09081	0.48887	0.11106	0.56383
	0.11034	0.50453	0.13222	0.5723
	0.13068	0.51834	0.15338	0.58092
	0.15021	0.5312	0.16966	0.58546
	0.17056	0.54063	0.19244	0.60353
	0.19172	0.54633	0.21197	0.61552
	0.21206	0.55377	0.23069	0.62307
	0.23159	0.56536	0.25185	0.63248
	0.2495	0.57732	0.2722	0.63663
	0.26821	0.58468	0.29335	0.6431
	0.29019	0.59323	0.31207	0.64838
	0.3089	0.60201	0.33323	0.65974
	0.33169	0.61056	0.35195	0.67016
	0.34797	0.61677	0.36822	0.6759
	0.37157	0.62688	0.39182	0.69344
	0.39028	0.63668	0.41217	0.70144
	0.409	0.6412	0.43333	0.70955
	0.42935	0.65072	0.45205	0.71698
	0.45051	0.66072	0.47239	0.73045
	0.47085	0.67037	0.49192	0.7403
	0.49038	0.67844	0.51227	0.74884
	0.51154	0.68934	0.53098	0.75609
	0.53026	0.69935	0.55214	0.76169
	0.5506	0.70514	0.5733	0.77207
	0.56932	0.70967	0.59121	0.78035
	0.59048	0.72278	0.61318	0.78648
	0.61164	0.73789	0.63108	0.79202
	0.63036	0.74426	0.65224	0.80105
	0.65151	0.75219	0.67096	0.80897
	0.67023	0.75658	0.68968	0.81491
	0.69058	0.76769	0.71328	0.81989
	0.71174	0.77947	0.72955	0.83111
	0.73045	0.78846	0.75315	0.84421
	0.75161	0.79246	0.76943	0.84791
	0.76952	0.7974	0.79221	0.85474
	0.78905	0.8054	0.81337	0.85905
	0.81021	0.81527	0.83209	0.86282
	0.82811	0.82232	0.85325	0.8735
	0.8509	0.82906	0.87115	0.87584
	0.87043	0.83207	0.89231	0.88594
	0.89159	0.84684	0.9094	0.89352
	0.9103	0.84989	0.93219	0.89709
	0.93065	0.85346	0.95253	0.90565
	0.95018	0.85508	0.97206	0.91268
	0.97053	0.8617	0.99078	0.91454
	0.99168	0.8694	1.0095	0.91444
	1.01203	0.87372	1.03229	0.9177
	1.03156	0.87962	1.05182	0.91724
	1.05028	0.88994	1.07216	0.92687
	1.10155	0.90241	1.09251	0.93491
	1.15038	0.91361	1.1096	0.9342
	1.20002	0.92308	1.13238	0.94193
	1.24885	0.93842	1.1511	0.94702
	1.30093	0.94476	1.19993	0.94872
	1.34894	0.95201	1.2512	0.95953
	1.40021	0.96053	1.30165	0.95912
	1.44823	0.96399	1.35211	0.97047
	1.50112	0.97085	1.40175	0.97374
	1.55077	0.97694	1.44977	0.97782
	1.60122	0.97951	1.50266	0.97757
	1.65168	0.98056	1.54824	0.97867
	1.69969	0.98294	1.60032	0.98645
	1.74933	0.98514	1.65322	0.99296
	1.80142	0.98761	1.70042	0.99085
	1.85025	0.98994	1.75087	0.98719
	1.90151	0.989	1.80133	0.98438
	1.95034	0.98779	1.85097	0.98934
	1.99836	0.98954	1.90305	0.98652
	2.05044	0.98975	1.94944	0.98552
	2.15054	0.99457	2.00315	0.98979
	2.24901	0.99651	2.04954	0.99123
	2.35318	0.99533	2.10162	0.98901
	2.45165	0.99339	2.15208	0.99659
	2.55174	0.99541	2.2538	0.98514
	2.6494	0.99929	2.35227	0.98511
	2.75031	1	2.45318	0.99272
	2.85041	0.99748	2.55247	0.99174
	2.95051	0.99152	2.65501	0.98938
	3.0506	0.9916	2.75348	0.99103
	3.25161	0.99031	2.85195	1
	3.44774	0.98856	2.95367	0.99684
	3.64956	0.99137	3.05214	0.98825
	3.85057	0.98968	3.15224	0.98303
	4.05321	0.97948	3.35325	0.98935
	4.24933	0.97226	3.55345	0.97822
	4.45034	0.97746	3.75201	0.97649
	4.65054	0.97364	3.95221	0.97888
	4.85073	0.9718	4.15484	0.97642
	5.04767	0.97551	4.35097	0.97929
	5.54898	0.96472	4.55117	0.98183
	6.05028	0.95771	4.75218	0.97536
	6.55321	0.95474	4.95074	0.97074
	7.05044	0.94931	5.15094	0.96555
	7.55337	0.94558	5.65224	0.9635
	8.0506	0.94513	6.15192	0.96081
	8.55028	0.93617	6.6524	0.94859
	9.04914	0.92367	7.15208	0.94596
	9.548	0.92272	7.65094	0.93984
	10.0534	0.91718	8.15224	0.93098
	11.0503	0.90154	8.65192	0.93119
	12.048	0.9001	9.15078	0.93251
	13.0522	0.88985	9.64964	0.91326
	14.0491	0.87973	10.1509	0.91531
	15.0493	0.86854	11.1511	0.90676
	16.0503	0.86424	12.1521	0.89403
	17.048	0.85179	13.1506	0.90164
	18.0506	0.84538	14.1532	0.89426
	19.0516	0.83744	15.1534	0.88616
	20.0477	0.82325	16.1495	0.88237
	22.0504	0.80875	17.148	0.87122
	24.0556	0.80102	18.1498	0.869
	26.0503	0.77902	19.1524	0.86107
	28.0482	0.7699	20.1493	0.84983
	30.0452	0.75515	22.1456	0.84172
	32.0521	0.74543	24.1524	0.82779
	34.0532	0.73421	26.1478	0.8059
	36.0519	0.72021	28.1482	0.80558
	38.0506	0.70913	30.1444	0.79486
	40.0493	0.70198	32.1496	0.78106
	45.0542	0.67832	34.1524	0.77015
	50.0477	0.65575	36.143	0.75932
	55.0493	0.63424	38.1522	0.75503
	60.0599	0.61635	40.1469	0.74496
	65.0517	0.59883	45.1485	0.72075
	70.0477	0.58651	50.1509	0.70095
	75.0469	0.57217	55.1493	0.68196
	80.0469	0.55968	60.1591	0.66844
	85.0534	0.54438	65.1534	0.65877
	90.0477	0.53699	70.1509	0.63633
	100.048	0.51568	75.1509	0.6285
	110.049	0.49828	80.1469	0.61606
	120.048	0.48048	85.1493	0.6053
	130.048	0.46623	90.155	0.59379
	140.053	0.44994	100.149	0.58022
	150.048	0.43882	110.153	0.55403
	160.048	0.43158	120.149	0.54284
	170.048	0.41961	130.155	0.5307
	180.047	0.40701	140.151	0.51772
	190.048	0.39967	150.153	0.50505
	210.058	0.38179	160.155	0.49633
	230.054	0.37018	170.149	0.48443
	250.056	0.35923	180.147	0.47554
	270.054	0.34472	190.155	0.46567
	290.056	0.33506	210.163	0.45144
	310.053	0.32263	230.163	0.43745
	330.054	0.31654	250.155	0.42606
	350.056	0.30908	270.159	0.41652
	370.049	0.30132	290.157	0.407
	390.058	0.29172	310.155	0.40063
	440.05	0.27694	330.157	0.39157
	490.062	0.26483	350.153	0.38308
	540.065	0.25196	370.155	0.374
	590.064	0.24395	390.162	0.36493
	640.069	0.23587	440.149	0.3515
	690.064	0.22648	490.166	0.34018
	740.066	0.21821	540.17	0.3258
	790.076	0.21311	590.166	0.3151
	840.073	0.20466	640.17	0.30541
	890.075	0.20215	690.17	0.30324
	940.076	0.19688	740.176	0.2957
	990.097	0.18956	790.175	0.29046
	1040.11	0.18203	840.179	0.28111
	1090.11	0.18073	890.187	0.27801
	1140.1	0.17832	940.197	0.27192
	1190.1	0.17624	990.214	0.26568
	1240.08	0.17171	1040.2	0.26437
	1290.09	0.16663	1090.21	0.25809
	1340.09	0.16534	1140.2	0.25233
	1390.1	0.16405	1190.21	0.25296
	1440.1	0.15897	1240.19	0.24632
	1490.1	0.15772	1290.19	0.24595
	1540.09	0.15615	1340.19	0.24125
	1590.1	0.15213	1390.2	0.23774
	1640.09	0.15137	1440.2	0.23509
	1690.1	0.15012	1490.2	0.23416
	1740.08	0.14472	1540.2	0.23118
	1790.08	0.14225	1590.2	0.23355
	1840.08	0.14373	1640.2	0.22804
	1890.08	0.1412	1690.21	0.22675
	1990.05	0.13698	1740.2	0.22445
	2090.06	0.134	1790.2	0.22298
	2190.07	0.13172	1840.19	0.22252
	2290.05	0.13099	1890.2	0.21802
	2390.06	0.12695	1990.15	0.21545
	2490.06	0.12589	2090.15	0.21382
	2590.05	0.12496	2190.16	0.21059
	2690.05	0.12248	2290.15	0.20786
	2790.05	0.11965	2390.16	0.20752
	2890.06	0.11589	2490.16	0.20509
	2990.06	0.11273	2590.15	0.20573
	3090.05	0.11399	2690.15	0.20122
	3190.05	0.11169	2790.16	0.19685
	3290.05	0.1108	2890.16	0.19602
	3390.05	0.10942	2990.16	0.19493
	3490.05	0.10905	3090.15	0.19194
	3590.05	0.10697	3190.16	0.1904
	3690.05	0.10686	3290.15	0.18823
	3790.05	0.1045	3390.15	0.18825
	3890.05	0.10211	3490.15	0.18542
	3990.06	0.10279	3590.15	0.18566
	4090.06	0.10335	3690.15	0.18657
	4190.05	0.10199	3790.15	0.18439
	4290.05	0.09788	3890.15	0.18275
	4390.05	0.0969	3990.16	0.18272
	4490.05	0.0958	4090.15	0.1844
	4590.05	0.09403	4190.15	0.17762
	4690.05	0.0977	4290.15	0.17765
	4790.05	0.09829	4390.15	0.17896
	4890.06	0.09383	4490.16	0.17442
	4990.05	0.091	4590.15	0.17465
			4690.15	0.17446
			4790.15	0.17322
			4890.16	0.17475
			4990.16	0.17219

## Sheet: Sheet3
Figure 3d					Figure 3e
	-4	450	0.04			-4	449	0.08
	-3	450	0.04			-3	449	0.08
	-2	450	0.04			-2	449	0.08
	-1	450	0.04			-1	449	0.08
	0	450	0.08			0	449	0.08
	1	450	0.08			1	449	0.08
	2	450	0.08			2	449	0.08
	3	450	0.08			3	449	0.08
	4	450	0.08			4	449	0.12
	5	450	0.08			5	449	0.12
	6	450	0.08			6	449	0.08
	7	450	0.08			7	449	0.12
	8	450	0.08			8	449	0.12
	9	450	0.08			9	449	0.2
	10	450	0.12			10	449	0.24
	11	450	0.12			11	449	0.4
	12	450	0.16			12	449	0.48
	13	450	0.16			13	449	0.52
	14	450	0.16			14	449	0.44
	15	450	0.16			15	449	0.36
	16	450	0.16			16	449	0.28
	17	450	0.16			17	449	0.2
	18	450	0.16			18	449	0.16
	19	450	0.16			19	449	0.2
	20	450	0.12			20	449	0.28
	21	450	0.16			21	449	0.4
	22	450	0.16			22	449	0.44
	23	450	0.12			23	449	0.48
	24	450	0.12			24	449	0.44
	25	450	0.16			25	449	0.36
	26	450	0.16			26	449	0.28
	27	450	0.16			27	449	0.24
	28	450	0.16			28	449	0.2
	29	450	0.12			29	449	0.2
	30	450	0.16			30	449	0.2
	31	450	0.12			31	449	0.2
	32	450	0.12			32	449	0.2
	33	450	0.12			33	449	0.24
	34	450	0.12			34	449	0.2
	35	450	0.12			35	449	0.24
	36	450	0.12			36	449	0.24
	37	450	0.12			37	449	0.24
	38	450	0.12			38	449	0.24
	39	450	0.08			39	449	0.24
	40	450	0.12			40	449	0.16
	41	450	0.12			41	449	0.16
	42	450	0.12			42	449	0.08
	43	450	0.08			43	449	0.08
	44	450	0.08			44	449	0.08
	45	450	0.08			45	449	0.12
	46	450	0.08			46	449	0.12
	47	450	0.08			47	449	0.2
	48	450	0.08			48	449	0.2
	49	450	0.08			49	449	0.16
	50	450	0.08			50	449	0.12
	51	450	0.08			51	449	0.12
	52	450	0.08			52	449	0.08
	53	450	0.08			53	449	0.08
	54	450	0.04			54	449	0.08
	55	450	0.08			55	449	0.12
	56	450	0.08			56	449	0.12
	57	450	0.08			57	449	0.12
	58	450	0.08			58	449	0.08
	59	450	0.08			59	449	0.08
	60	450	0.08			60	449	0.08
	61	450	0.08			61	449	0.08
	62	450	0.04			62	449	0.08
	63	450	0.04			63	449	0.08
	64	450	0.04			64	449	0.08
	65	450	0.08			65	449	0.12
	66	450	0.04			66	449	0.08
	67	450	0.08			67	449	0.08
	68	450	0.08			68	449	0.08
	69	450	0.08			69	449	0.12
	70	450	0.08			70	449	0.08
	71	450	0.04			71	449	0.08
	72	450	0.04			72	449	0.08
	73	450	0.08			73	449	0.12
	74	450	0.04			74	449	0.08
	75	450	0.04			75	449	0.08
	76	450	0.08			76	449	0.08
	77	450	0.08			77	449	0.12
	78	450	0.08			78	449	0.08
	79	450	0.08			79	449	0.08
	80	450	0.08			80	449	0.08
	81	450	0.08			81	449	0.12
	82	450	0.04			82	449	0.08
	83	450	0.04			83	449	0.08
	84	450	0.08			84	449	0.08
	85	450	0.08			85	449	0.12
	86	450	0.08			86	449	0.08
	87	450	0.08			87	449	0.08
	88	450	0.08			88	449	0.08
	89	450	0.08			89	449	0.08
	90	450	0.08			90	449	0.08
	91	450	0.04			91	449	0.08
	92	450	0.04			92	449	0.08
	93	450	0.08			93	449	0.12
	94	450	0.08			94	449	0.08
	95	450	0.08			95	449	0.08
	96	450	0.08			96	449	0.08
	97	450	0.08			97	449	0.08
	98	450	0.08			98	449	0.08
	99	450	0.08			99	449	0.08
	100	450	0.04			100	449	0.08
	101	450	0.04			101	449	0.08
	102	450	0.04			102	449	0.08
	103	450	0.08			103	449	0.08
	104	450	0.08			104	449	0.08
	105	450	0.08			105	449	0.12
	106	450	0.08			106	449	0.08
	107	450	0.08			107	449	0.12
	108	450	0.08			108	449	0.16
	109	450	0.04			109	449	0.16
	110	450	0.08			110	449	0.16
	111	450	0.08			111	449	0.16
	112	450	0.08			112	449	0.12
	113	450	0.08			113	449	0.12
	114	450	0.04			114	449	0.08
	115	450	0.04			115	449	0.08
	116	450	0.08			116	449	0.08
	117	450	0.08			117	449	0.12
	118	450	0.08			118	449	0.08
	119	450	0.08			119	449	0.12
	120	450	0.08			120	449	0.12
	121	450	0.04			121	449	0.16
	122	450	0.04			122	449	0.08
	123	450	0.08			123	449	0.12
	124	450	0.08			124	449	0.08
	125	450	0.08			125	449	0.12
	126	450	0.04			126	449	0.08
	127	450	0.08			127	449	0.08
	128	450	0.08			128	449	0.08
	129	450	0.08			129	449	0.12
	130	450	0.08			130	449	0.08
	131	450	0.08			131	449	0.08
	132	450	0.08			132	449	0.08
	133	450	0.08			133	449	0.08
	134	450	0.08			134	449	0.08
	135	450	0.08			135	449	0.08
	136	450	0.08			136	449	0.08
	137	450	0.08			137	449	0.12
	138	450	0.04			138	449	0.08
	139	450	0.08			139	449	0.08
	140	450	0.08			140	449	0.08
	141	450	0.08			141	449	0.08
	142	450	0.04			142	449	0.08
	143	450	0.08			143	449	0.08
	144	450	0.08			144	449	0.08
	145	450	0.08			145	449	0.12
	146	450	0.04			146	449	0.08
	147	450	0.08			147	449	0.08
	148	450	0.08			148	449	0.08
	149	450	0.08			149	449	0.08
	150	450	0.04			150	449	0.08
	151	450	0.08			151	449	0.08
	152	450	0.08			152	449	0.08
	153	450	0.08			153	449	0.08
	154	450	0.04			154	449	0.08
	155	450	0.08			155	449	0.08
	156	450	0.08			156	449	0.08
	157	450	0.08			157	449	0.08
	158	450	0.04			158	449	0.08
	159	450	0.08			159	449	0.08
	160	450	0.08			160	449	0.08
	161	450	0.08			161	449	0.12
	162	450	0.04			162	449	0.08
	163	450	0.04			163	449	0.08
	164	450	0.08			164	449	0.08
	165	450	0.08			165	449	0.08
	166	450	0.08			166	449	0.04
	167	450	0.04			167	449	0.08
	168	450	0.08			168	449	0.08
	169	450	0.08			169	449	0.08
	170	450	0.04			170	449	0.08
	171	450	0.04			171	449	0.08
	172	450	0.04			172	449	0.08
	173	450	0.08			173	449	0.08
	174	450	0.04			174	449	0.08
	175	450	0.04			175	449	0.08
	176	450	0.08			176	449	0.08
	177	450	0.08			177	449	0.08
	178	450	0.08			178	449	0.08
	179	450	0.08			179	449	0.08
	180	450	0.08			180	449	0.08
	181	450	0.08			181	449	0.08
	182	450	0.08			182	449	0.08
	183	450	0.08			183	449	0.08
	184	450	0.04			184	449	0.08
	185	450	0.08			185	449	0.08
	186	450	0.04			186	449	0.08
	187	450	0.08			187	449	0.08
	188	450	0.04			188	449	0.08
	189	450	0.08			189	449	0.12
	190	450	0.08			190	449	0.08
	191	450	0.08			191	449	0.08
	192	450	0.08			192	449	0.08
	193	450	0.08			193	449	0.08
	194	450	0.08			194	449	0.08
	195	450	0.04			195	449	0.08
	196	450	0.04			196	449	0.08
	197	450	0.08			197	449	0.08
	198	450	0.04			198	449	0.08
	199	450	0.08			199	449	0.08
	200	450	0.04			200	449	0.08
	201	450	0.08			201	449	0.08
	202	450	0.04			202	449	0.08
	203	450	0.08			203	449	0.12
	204	450	0.08			204	449	0.08
	205	450	0.08			205	449	0.08
	206	450	0.08			206	449	0.08
	207	450	0.08			207	449	0.08
	208	450	0.04			208	449	0.08
	209	450	0.08			209	449	0.08
	210	450	0.08			210	449	0.08
	211	450	0.08			211	449	0.08
	212	450	0.08			212	449	0.08
	213	450	0.08			213	449	0.12
	214	450	0.04			214	449	0.08
	215	450	0.08			215	449	0.08
	216	450	0.08			216	449	0.08
	217	450	0.04			217	449	0.08
	218	450	0.08			218	449	0.08
	219	450	0.08			219	449	0.08
	220	450	0.08			220	449	0.08
	221	450	0.04			221	449	0.08
	222	450	0.04			222	449	0.08
	223	450	0.08			223	449	0.08
	224	450	0.08			224	449	0.08
	225	450	0.04			225	449	0.08
	226	450	0.04			226	449	0.08
	227	450	0.08			227	449	0.08
	228	450	0.04			228	449	0.08
	229	450	0.04			229	449	0.08
	230	450	0.04			230	449	0.08
	231	450	0.08			231	449	0.08
	232	450	0.08			232	449	0.08
	233	450	0.08			233	449	0.08
	234	450	0.04			234	449	0.08
	235	450	0.08			235	449	0.08
	236	450	0.08			236	449	0.08
	-4	451	0.04			-4	450	0.08
	-3	451	0.04			-3	450	0.08
	-2	451	0.04			-2	450	0.08
	-1	451	0.04			-1	450	0.08
	0	451	0.04			0	450	0.08
	1	451	0.08			1	450	0.08
	2	451	0.08			2	450	0.08
	3	451	0.08			3	450	0.08
	4	451	0.08			4	450	0.08
	5	451	0.08			5	450	0.12
	6	451	0.08			6	450	0.12
	7	451	0.04			7	450	0.12
	8	451	0.08			8	450	0.2
	9	451	0.08			9	450	0.28
	10	451	0.08			10	450	0.44
	11	451	0.16			11	450	0.6
	12	451	0.2			12	450	0.72
	13	451	0.28			13	450	0.8
	14	451	0.28			14	450	0.8
	15	451	0.28			15	450	0.68
	16	451	0.24			16	450	0.6
	17	451	0.2			17	450	0.36
	18	451	0.16			18	450	0.28
	19	451	0.12			19	450	0.2
	20	451	0.12			20	450	0.32
	21	451	0.12			21	450	0.44
	22	451	0.16			22	450	0.6
	23	451	0.2			23	450	0.68
	24	451	0.28			24	450	0.68
	25	451	0.32			25	450	0.6
	26	451	0.32			26	450	0.48
	27	451	0.24			27	450	0.28
	28	451	0.2			28	450	0.24
	29	451	0.16			29	450	0.16
	30	451	0.12			30	450	0.2
	31	451	0.08			31	450	0.2
	32	451	0.12			32	450	0.2
	33	451	0.12			33	450	0.2
	34	451	0.12			34	450	0.2
	35	451	0.12			35	450	0.2
	36	451	0.16			36	450	0.2
	37	451	0.12			37	450	0.16
	38	451	0.12			38	450	0.2
	39	451	0.12			39	450	0.16
	40	451	0.12			40	450	0.16
	41	451	0.08			41	450	0.16
	42	451	0.08			42	450	0.12
	43	451	0.08			43	450	0.08
	44	451	0.08			44	450	0.08
	45	451	0.08			45	450	0.08
	46	451	0.08			46	450	0.12
	47	451	0.08			47	450	0.12
	48	451	0.08			48	450	0.16
	49	451	0.08			49	450	0.16
	50	451	0.08			50	450	0.16
	51	451	0.08			51	450	0.08
	52	451	0.08			52	450	0.08
	53	451	0.04			53	450	0.08
	54	451	0.04			54	450	0.08
	55	451	0.04			55	450	0.08
	56	451	0.08			56	450	0.08
	57	451	0.04			57	450	0.08
	58	451	0.08			58	450	0.12
	59	451	0.08			59	450	0.08
	60	451	0.08			60	450	0.08
	61	451	0.08			61	450	0.08
	62	451	0.04			62	450	0.08
	63	451	0.04			63	450	0.08
	64	451	0.04			64	450	0.08
	65	451	0.04			65	450	0.08
	66	451	0.04			66	450	0.12
	67	451	0.04			67	450	0.08
	68	451	0.08			68	450	0.08
	69	451	0.04			69	450	0.08
	70	451	0.04			70	450	0.08
	71	451	0.04			71	450	0.08
	72	451	0.04			72	450	0.08
	73	451	0.04			73	450	0.08
	74	451	0.04			74	450	0.12
	75	451	0.04			75	450	0.08
	76	451	0.04			76	450	0.12
	77	451	0.04			77	450	0.08
	78	451	0.08			78	450	0.08
	79	451	0.08			79	450	0.08
	80	451	0.08			80	450	0.08
	81	451	0.04			81	450	0.08
	82	451	0.04			82	450	0.08
	83	451	0.04			83	450	0.08
	84	451	0.08			84	450	0.12
	85	451	0.04			85	450	0.08
	86	451	0.04			86	450	0.08
	87	451	0.08			87	450	0.08
	88	451	0.08			88	450	0.08
	89	451	0.04			89	450	0.08
	90	451	0.04			90	450	0.08
	91	451	0.04			91	450	0.08
	92	451	0.04			92	450	0.08
	93	451	0.04			93	450	0.08
	94	451	0.08			94	450	0.08
	95	451	0.08			95	450	0.08
	96	451	0.08			96	450	0.12
	97	451	0.08			97	450	0.08
	98	451	0.04			98	450	0.08
	99	451	0.04			99	450	0.08
	100	451	0.04			100	450	0.08
	101	451	0.08			101	450	0.08
	102	451	0.04			102	450	0.08
	103	451	0.04			103	450	0.08
	104	451	0.08			104	450	0.08
	105	451	0.08			105	450	0.08
	106	451	0.08			106	450	0.12
	107	451	0.04			107	450	0.08
	108	451	0.08			108	450	0.08
	109	451	0.08			109	450	0.08
	110	451	0.08			110	450	0.08
	111	451	0.04			111	450	0.08
	112	451	0.08			112	450	0.08
	113	451	0.08			113	450	0.08
	114	451	0.08			114	450	0.08
	115	451	0.04			115	450	0.08
	116	451	0.08			116	450	0.08
	117	451	0.08			117	450	0.08
	118	451	0.08			118	450	0.08
	119	451	0.04			119	450	0.08
	120	451	0.04			120	450	0.08
	121	451	0.08			121	450	0.08
	122	451	0.04			122	450	0.08
	123	451	0.04			123	450	0.08
	124	451	0.04			124	450	0.08
	125	451	0.08			125	450	0.08
	126	451	0.08			126	450	0.08
	127	451	0.08			127	450	0.08
	128	451	0.08			128	450	0.08
	129	451	0.08			129	450	0.08
	130	451	0.08			130	450	0.08
	131	451	0.08			131	450	0.08
	132	451	0.08			132	450	0.08
	133	451	0.08			133	450	0.08
	134	451	0.08			134	450	0.08
	135	451	0.08			135	450	0.08
	136	451	0.08			136	450	0.08
	137	451	0.08			137	450	0.08
	138	451	0.08			138	450	0.08
	139	451	0.08			139	450	0.08
	140	451	0.08			140	450	0.08
	141	451	0.04			141	450	0.08
	142	451	0.08			142	450	0.08
	143	451	0.04			143	450	0.08
	144	451	0.04			144	450	0.08
	145	451	0.08			145	450	0.08
	146	451	0.08			146	450	0.08
	147	451	0.08			147	450	0.08
	148	451	0.08			148	450	0.12
	149	451	0.08			149	450	0.08
	150	451	0.08			150	450	0.08
	151	451	0.04			151	450	0.08
	152	451	0.08			152	450	0.08
	153	451	0.08			153	450	0.08
	154	451	0.08			154	450	0.08
	155	451	0.04			155	450	0.08
	156	451	0.04			156	450	0.08
	157	451	0.08			157	450	0.04
	158	451	0.04			158	450	0.08
	159	451	0.08			159	450	0.08
	160	451	0.08			160	450	0.08
	161	451	0.08			161	450	0.08
	162	451	0.04			162	450	0.12
	163	451	0.04			163	450	0.08
	164	451	0.08			164	450	0.08
	165	451	0.04			165	450	0.08
	166	451	0.04			166	450	0.08
	167	451	0.04			167	450	0.04
	168	451	0.08			168	450	0.08
	169	451	0.08			169	450	0.08
	170	451	0.08			170	450	0.08
	171	451	0.04			171	450	0.08
	172	451	0.08			172	450	0.08
	173	451	0.08			173	450	0.08
	174	451	0.04			174	450	0.12
	175	451	0.04			175	450	0.08
	176	451	0.08			176	450	0.12
	177	451	0.08			177	450	0.08
	178	451	0.08			178	450	0.08
	179	451	0.04			179	450	0.08
	180	451	0.04			180	450	0.08
	181	451	0.04			181	450	0.08
	182	451	0.08			182	450	0.08
	183	451	0.04			183	450	0.08
	184	451	0.08			184	450	0.08
	185	451	0.04			185	450	0.08
	186	451	0.04			186	450	0.08
	187	451	0.04			187	450	0.08
	188	451	0.08			188	450	0.12
	189	451	0.08			189	450	0.08
	190	451	0.08			190	450	0.08
	191	451	0.04			191	450	0.08
	192	451	0.08			192	450	0.08
	193	451	0.08			193	450	0.08
	194	451	0.08			194	450	0.08
	195	451	0.04			195	450	0.08
	196	451	0.08			196	450	0.08
	197	451	0.08			197	450	0.08
	198	451	0.04			198	450	0.08
	199	451	0.04			199	450	0.08
	200	451	0.08			200	450	0.08
	201	451	0.08			201	450	0.08
	202	451	0.08			202	450	0.08
	203	451	0.04			203	450	0.08
	204	451	0.08			204	450	0.08
	205	451	0.04			205	450	0.08
	206	451	0.08			206	450	0.08
	207	451	0.04			207	450	0.08
	208	451	0.08			208	450	0.08
	209	451	0.08			209	450	0.08
	210	451	0.08			210	450	0.08
	211	451	0.04			211	450	0.08
	212	451	0.08			212	450	0.08
	213	451	0.08			213	450	0.08
	214	451	0.08			214	450	0.08
	215	451	0.04			215	450	0.08
	216	451	0.08			216	450	0.08
	217	451	0.08			217	450	0.08
	218	451	0.08			218	450	0.08
	219	451	0.04			219	450	0.08
	220	451	0.08			220	450	0.08
	221	451	0.08			221	450	0.08
	222	451	0.08			222	450	0.08
	223	451	0.04			223	450	0.08
	224	451	0.04			224	450	0.08
	225	451	0.08			225	450	0.08
	226	451	0.08			226	450	0.08
	227	451	0.04			227	450	0.08
	228	451	0.08			228	450	0.08
	229	451	0.04			229	450	0.08
	230	451	0.08			230	450	0.08
	231	451	0.04			231	450	0.08
	232	451	0.04			232	450	0.08
	233	451	0.08			233	450	0.08
	234	451	0.08			234	450	0.08
	235	451	0.08			235	450	0.08
	236	451	0.04			236	450	0.08
	-4	452	0.04			-4	451	0.08
	-3	452	0.04			-3	451	0.08
	-2	452	0.04			-2	451	0.08
	-1	452	0.04			-1	451	0.08
	0	452	0.08			0	451	0.08
	1	452	0.04			1	451	0.08
	2	452	0.08			2	451	0.08
	3	452	0.08			3	451	0.08
	4	452	0.08			4	451	0.08
	5	452	0.08			5	451	0.12
	6	452	0.08			6	451	0.08
	7	452	0.08			7	451	0.12
	8	452	0.08			8	451	0.12
	9	452	0.08			9	451	0.16
	10	452	0.12			10	451	0.24
	11	452	0.12			11	451	0.36
	12	452	0.16			12	451	0.48
	13	452	0.16			13	451	0.6
	14	452	0.12			14	451	0.6
	15	452	0.08			15	451	0.56
	16	452	0.08			16	451	0.44
	17	452	0.08			17	451	0.32
	18	452	0.08			18	451	0.24
	19	452	0.08			19	451	0.16
	20	452	0.08			20	451	0.16
	21	452	0.08			21	451	0.2
	22	452	0.12			22	451	0.28
	23	452	0.12			23	451	0.44
	24	452	0.12			24	451	0.48
	25	452	0.12			25	451	0.48
	26	452	0.08			26	451	0.4
	27	452	0.08			27	451	0.36
	28	452	0.08			28	451	0.28
	29	452	0.12			29	451	0.28
	30	452	0.08			30	451	0.24
	31	452	0.08			31	451	0.28
	32	452	0.08			32	451	0.28
	33	452	0.12			33	451	0.28
	34	452	0.08			34	451	0.2
	35	452	0.08			35	451	0.16
	36	452	0.08			36	451	0.16
	37	452	0.12			37	451	0.16
	38	452	0.08			38	451	0.16
	39	452	0.08			39	451	0.2
	40	452	0.08			40	451	0.2
	41	452	0.08			41	451	0.24
	42	452	0.08			42	451	0.16
	43	452	0.08			43	451	0.2
	44	452	0.08			44	451	0.12
	45	452	0.08			45	451	0.12
	46	452	0.08			46	451	0.12
	47	452	0.08			47	451	0.12
	48	452	0.08			48	451	0.12
	49	452	0.08			49	451	0.16
	50	452	0.08			50	451	0.12
	51	452	0.08			51	451	0.12
	52	452	0.08			52	451	0.12
	53	452	0.04			53	451	0.12
	54	452	0.08			54	451	0.08
	55	452	0.08			55	451	0.08
	56	452	0.08			56	451	0.08
	57	452	0.08			57	451	0.12
	58	452	0.08			58	451	0.08
	59	452	0.08			59	451	0.12
	60	452	0.08			60	451	0.12
	61	452	0.08			61	451	0.12
	62	452	0.08			62	451	0.04
	63	452	0.04			63	451	0.08
	64	452	0.04			64	451	0.08
	65	452	0.08			65	451	0.12
	66	452	0.08			66	451	0.08
	67	452	0.08			67	451	0.08
	68	452	0.08			68	451	0.08
	69	452	0.08			69	451	0.08
	70	452	0.08			70	451	0.08
	71	452	0.04			71	451	0.08
	72	452	0.04			72	451	0.08
	73	452	0.08			73	451	0.08
	74	452	0.04			74	451	0.08
	75	452	0.04			75	451	0.08
	76	452	0.08			76	451	0.08
	77	452	0.08			77	451	0.12
	78	452	0.08			78	451	0.08
	79	452	0.08			79	451	0.08
	80	452	0.08			80	451	0.08
	81	452	0.08			81	451	0.08
	82	452	0.08			82	451	0.08
	83	452	0.08			83	451	0.08
	84	452	0.08			84	451	0.08
	85	452	0.08			85	451	0.08
	86	452	0.04			86	451	0.08
	87	452	0.08			87	451	0.08
	88	452	0.08			88	451	0.08
	89	452	0.08			89	451	0.08
	90	452	0.08			90	451	0.08
	91	452	0.08			91	451	0.08
	92	452	0.08			92	451	0.08
	93	452	0.08			93	451	0.08
	94	452	0.08			94	451	0.08
	95	452	0.08			95	451	0.08
	96	452	0.08			96	451	0.08
	97	452	0.08			97	451	0.08
	98	452	0.08			98	451	0.08
	99	452	0.08			99	451	0.08
	100	452	0.04			100	451	0.08
	101	452	0.08			101	451	0.08
	102	452	0.04			102	451	0.08
	103	452	0.04			103	451	0.08
	104	452	0.08			104	451	0.08
	105	452	0.08			105	451	0.08
	106	452	0.08			106	451	0.08
	107	452	0.08			107	451	0.08
	108	452	0.08			108	451	0.08
	109	452	0.08			109	451	0.08
	110	452	0.04			110	451	0.08
	111	452	0.08			111	451	0.08
	112	452	0.04			112	451	0.08
	113	452	0.08			113	451	0.08
	114	452	0.04			114	451	0.08
	115	452	0.08			115	451	0.08
	116	452	0.04			116	451	0.08
	117	452	0.08			117	451	0.12
	118	452	0.08			118	451	0.08
	119	452	0.08			119	451	0.08
	120	452	0.04			120	451	0.08
	121	452	0.04			121	451	0.08
	122	452	0.04			122	451	0.08
	123	452	0.08			123	451	0.08
	124	452	0.04			124	451	0.08
	125	452	0.08			125	451	0.08
	126	452	0.04			126	451	0.08
	127	452	0.08			127	451	0.08
	128	452	0.04			128	451	0.08
	129	452	0.04			129	451	0.08
	130	452	0.04			130	451	0.08
	131	452	0.08			131	451	0.08
	132	452	0.04			132	451	0.08
	133	452	0.04			133	451	0.08
	134	452	0.08			134	451	0.08
	135	452	0.08			135	451	0.08
	136	452	0.04			136	451	0.08
	137	452	0.04			137	451	0.08
	138	452	0.08			138	451	0.08
	139	452	0.08			139	451	0.08
	140	452	0.04			140	451	0.08
	141	452	0.08			141	451	0.08
	142	452	0.08			142	451	0.08
	143	452	0.04			143	451	0.08
	144	452	0.04			144	451	0.08
	145	452	0.08			145	451	0.08
	146	452	0.08			146	451	0.08
	147	452	0.08			147	451	0.08
	148	452	0.08			148	451	0.08
	149	452	0.08			149	451	0.08
	150	452	0.08			150	451	0.08
	151	452	0.08			151	451	0.08
	152	452	0.08			152	451	0.08
	153	452	0.08			153	451	0.08
	154	452	0.04			154	451	0.08
	155	452	0.04			155	451	0.08
	156	452	0.04			156	451	0.08
	157	452	0.08			157	451	0.08
	158	452	0.04			158	451	0.08
	159	452	0.08			159	451	0.08
	160	452	0.08			160	451	0.08
	161	452	0.08			161	451	0.08
	162	452	0.08			162	451	0.08
	163	452	0.08			163	451	0.08
	164	452	0.08			164	451	0.08
	165	452	0.04			165	451	0.08
	166	452	0.08			166	451	0.08
	167	452	0.04			167	451	0.08
	168	452	0.04			168	451	0.08
	169	452	0.08			169	451	0.08
	170	452	0.08			170	451	0.08
	171	452	0.04			171	451	0.08
	172	452	0.04			172	451	0.08
	173	452	0.08			173	451	0.08
	174	452	0.08			174	451	0.08
	175	452	0.08			175	451	0.08
	176	452	0.08			176	451	0.08
	177	452	0.08			177	451	0.08
	178	452	0.08			178	451	0.08
	179	452	0.08			179	451	0.08
	180	452	0.08			180	451	0.08
	181	452	0.04			181	451	0.08
	182	452	0.04			182	451	0.08
	183	452	0.08			183	451	0.08
	184	452	0.04			184	451	0.08
	185	452	0.04			185	451	0.08
	186	452	0.08			186	451	0.08
	187	452	0.08			187	451	0.08
	188	452	0.04			188	451	0.08
	189	452	0.08			189	451	0.08
	190	452	0.08			190	451	0.08
	191	452	0.08			191	451	0.08
	192	452	0.08			192	451	0.08
	193	452	0.08			193	451	0.08
	194	452	0.04			194	451	0.08
	195	452	0.04			195	451	0.08
	196	452	0.04			196	451	0.08
	197	452	0.08			197	451	0.08
	198	452	0.04			198	451	0.08
	199	452	0.08			199	451	0.08
	200	452	0.04			200	451	0.08
	201	452	0.04			201	451	0.08
	202	452	0.04			202	451	0.08
	203	452	0.08			203	451	0.08
	204	452	0.04			204	451	0.08
	205	452	0.04			205	451	0.08
	206	452	0.04			206	451	0.08
	207	452	0.04			207	451	0.08
	208	452	0.04			208	451	0.08
	209	452	0.04			209	451	0.08
	210	452	0.08			210	451	0.08
	211	452	0.08			211	451	0.08
	212	452	0.04			212	451	0.08
	213	452	0.08			213	451	0.08
	214	452	0.08			214	451	0.08
	215	452	0.08			215	451	0.08
	216	452	0.04			216	451	0.08
	217	452	0.08			217	451	0.08
	218	452	0.08			218	451	0.08
	219	452	0.08			219	451	0.08
	220	452	0.04			220	451	0.08
	221	452	0.08			221	451	0.08
	222	452	0.08			222	451	0.08
	223	452	0.04			223	451	0.08
	224	452	0.04			224	451	0.08
	225	452	0.08			225	451	0.08
	226	452	0.08			226	451	0.08
	227	452	0.04			227	451	0.08
	228	452	0.04			228	451	0.08
	229	452	0.08			229	451	0.08
	230	452	0.08			230	451	0.08
	231	452	0.04			231	451	0.08
	232	452	0.04			232	451	0.08
	233	452	0.04			233	451	0.08
	234	452	0.08			234	451	0.08
	235	452	0.08			235	451	0.08
	236	452	0.04			236	451	0.08
	-4	453	0.04			-4	452	0.08
	-3	453	0.04			-3	452	0.08
	-2	453	0.04			-2	452	0.08
	-1	453	0.04			-1	452	0.08
	0	453	0.08			0	452	0.08
	1	453	0.08			1	452	0.08
	2	453	0.08			2	452	0.08
	3	453	0.08			3	452	0.08
	4	453	0.08			4	452	0.08
	5	453	0.08			5	452	0.08
	6	453	0.08			6	452	0.08
	7	453	0.08			7	452	0.08
	8	453	0.08			8	452	0.12
	9	453	0.08			9	452	0.12
	10	453	0.08			10	452	0.16
	11	453	0.12			11	452	0.2
	12	453	0.12			12	452	0.32
	13	453	0.12			13	452	0.36
	14	453	0.08			14	452	0.4
	15	453	0.08			15	452	0.36
	16	453	0.08			16	452	0.32
	17	453	0.08			17	452	0.24
	18	453	0.08			18	452	0.2
	19	453	0.08			19	452	0.08
	20	453	0.08			20	452	0.12
	21	453	0.08			21	452	0.12
	22	453	0.12			22	452	0.2
	23	453	0.08			23	452	0.2
	24	453	0.08			24	452	0.28
	25	453	0.08			25	452	0.32
	26	453	0.08			26	452	0.28
	27	453	0.08			27	452	0.2
	28	453	0.08			28	452	0.2
	29	453	0.08			29	452	0.12
	30	453	0.08			30	452	0.12
	31	453	0.08			31	452	0.08
	32	453	0.08			32	452	0.12
	33	453	0.08			33	452	0.12
	34	453	0.08			34	452	0.12
	35	453	0.08			35	452	0.08
	36	453	0.08			36	452	0.12
	37	453	0.08			37	452	0.12
	38	453	0.12			38	452	0.16
	39	453	0.08			39	452	0.12
	40	453	0.08			40	452	0.16
	41	453	0.08			41	452	0.12
	42	453	0.08			42	452	0.12
	43	453	0.08			43	452	0.08
	44	453	0.04			44	452	0.08
	45	453	0.04			45	452	0.08
	46	453	0.08			46	452	0.12
	47	453	0.08			47	452	0.08
	48	453	0.08			48	452	0.12
	49	453	0.08			49	452	0.12
	50	453	0.08			50	452	0.12
	51	453	0.08			51	452	0.08
	52	453	0.08			52	452	0.08
	53	453	0.04			53	452	0.08
	54	453	0.04			54	452	0.08
	55	453	0.04			55	452	0.08
	56	453	0.08			56	452	0.12
	57	453	0.04			57	452	0.08
	58	453	0.08			58	452	0.12
	59	453	0.08			59	452	0.08
	60	453	0.08			60	452	0.12
	61	453	0.04			61	452	0.08
	62	453	0.04			62	452	0.08
	63	453	0.04			63	452	0.08
	64	453	0.04			64	452	0.08
	65	453	0.04			65	452	0.08
	66	453	0.08			66	452	0.08
	67	453	0.04			67	452	0.08
	68	453	0.04			68	452	0.12
	69	453	0.08			69	452	0.08
	70	453	0.08			70	452	0.12
	71	453	0.04			71	452	0.08
	72	453	0.04			72	452	0.08
	73	453	0.04			73	452	0.08
	74	453	0.04			74	452	0.08
	75	453	0.04			75	452	0.08
	76	453	0.08			76	452	0.12
	77	453	0.08			77	452	0.08
	78	453	0.08			78	452	0.08
	79	453	0.04			79	452	0.08
	80	453	0.08			80	452	0.08
	81	453	0.08			81	452	0.08
	82	453	0.04			82	452	0.08
	83	453	0.04			83	452	0.08
	84	453	0.04			84	452	0.08
	85	453	0.04			85	452	0.08
	86	453	0.04			86	452	0.08
	87	453	0.04			87	452	0.08
	88	453	0.08			88	452	0.08
	89	453	0.08			89	452	0.08
	90	453	0.08			90	452	0.08
	91	453	0.04			91	452	0.08
	92	453	0.04			92	452	0.08
	93	453	0.08			93	452	0.08
	94	453	0.04			94	452	0.08
	95	453	0.04			95	452	0.08
	96	453	0.08			96	452	0.08
	97	453	0.08			97	452	0.08
	98	453	0.04			98	452	0.08
	99	453	0.04			99	452	0.08
	100	453	0.04			100	452	0.08
	101	453	0.08			101	452	0.08
	102	453	0.04			102	452	0.08
	103	453	0.04			103	452	0.08
	104	453	0.08			104	452	0.08
	105	453	0.08			105	452	0.08
	106	453	0.08			106	452	0.12
	107	453	0.08			107	452	0.08
	108	453	0.08			108	452	0.08
	109	453	0.04			109	452	0.08
	110	453	0.04			110	452	0.08
	111	453	0.04			111	452	0.08
	112	453	0.08			112	452	0.08
	113	453	0.08			113	452	0.08
	114	453	0.08			114	452	0.08
	115	453	0.04			115	452	0.08
	116	453	0.08			116	452	0.08
	117	453	0.08			117	452	0.08
	118	453	0.08			118	452	0.08
	119	453	0.04			119	452	0.08
	120	453	0.04			120	452	0.08
	121	453	0.04			121	452	0.08
	122	453	0.08			122	452	0.08
	123	453	0.04			123	452	0.08
	124	453	0.08			124	452	0.08
	125	453	0.08			125	452	0.08
	126	453	0.08			126	452	0.08
	127	453	0.08			127	452	0.08
	128	453	0.08			128	452	0.12
	129	453	0.08			129	452	0.08
	130	453	0.08			130	452	0.08
	131	453	0.08			131	452	0.08
	132	453	0.08			132	452	0.08
	133	453	0.08			133	452	0.08
	134	453	0.08			134	452	0.08
	135	453	0.04			135	452	0.08
	136	453	0.08			136	452	0.08
	137	453	0.08			137	452	0.08
	138	453	0.08			138	452	0.12
	139	453	0.08			139	452	0.08
	140	453	0.08			140	452	0.08
	141	453	0.04			141	452	0.08
	142	453	0.08			142	452	0.08
	143	453	0.04			143	452	0.08
	144	453	0.04			144	452	0.08
	145	453	0.08			145	452	0.08
	146	453	0.08			146	452	0.08
	147	453	0.04			147	452	0.08
	148	453	0.08			148	452	0.12
	149	453	0.08			149	452	0.08
	150	453	0.08			150	452	0.08
	151	453	0.08			151	452	0.08
	152	453	0.08			152	452	0.08
	153	453	0.04			153	452	0.08
	154	453	0.04			154	452	0.08
	155	453	0.04			155	452	0.08
	156	453	0.04			156	452	0.08
	157	453	0.08			157	452	0.08
	158	453	0.08			158	452	0.08
	159	453	0.04			159	452	0.08
	160	453	0.08			160	452	0.08
	161	453	0.08			161	452	0.08
	162	453	0.08			162	452	0.12
	163	453	0.08			163	452	0.08
	164	453	0.08			164	452	0.08
	165	453	0.04			165	452	0.08
	166	453	0.08			166	452	0.08
	167	453	0.04			167	452	0.08
	168	453	0.08			168	452	0.08
	169	453	0.08			169	452	0.08
	170	453	0.08			170	452	0.08
	171	453	0.04			171	452	0.08
	172	453	0.08			172	452	0.08
	173	453	0.04			173	452	0.08
	174	453	0.04			174	452	0.08
	175	453	0.04			175	452	0.08
	176	453	0.04			176	452	0.08
	177	453	0.08			177	452	0.08
	178	453	0.04			178	452	0.08
	179	453	0.08			179	452	0.08
	180	453	0.08			180	452	0.12
	181	453	0.08			181	452	0.08
	182	453	0.04			182	452	0.08
	183	453	0.04			183	452	0.08
	184	453	0.08			184	452	0.08
	185	453	0.08			185	452	0.08
	186	453	0.04			186	452	0.08
	187	453	0.04			187	452	0.08
	188	453	0.08			188	452	0.08
	189	453	0.04			189	452	0.08
	190	453	0.04			190	452	0.08
	191	453	0.08			191	452	0.08
	192	453	0.08			192	452	0.08
	193	453	0.08			193	452	0.08
	194	453	0.04			194	452	0.08
	195	453	0.04			195	452	0.08
	196	453	0.08			196	452	0.08
	197	453	0.08			197	452	0.08
	198	453	0.04			198	452	0.08
	199	453	0.04			199	452	0.08
	200	453	0.08			200	452	0.08
	201	453	0.08			201	452	0.08
	202	453	0.04			202	452	0.08
	203	453	0.08			203	452	0.08
	204	453	0.04			204	452	0.08
	205	453	0.08			205	452	0.08
	206	453	0.04			206	452	0.08
	207	453	0.04			207	452	0.08
	208	453	0.04			208	452	0.08
	209	453	0.08			209	452	0.08
	210	453	0.04			210	452	0.08
	211	453	0.08			211	452	0.08
	212	453	0.08			212	452	0.08
	213	453	0.08			213	452	0.08
	214	453	0.04			214	452	0.08
	215	453	0.04			215	452	0.08
	216	453	0.08			216	452	0.08
	217	453	0.08			217	452	0.08
	218	453	0.08			218	452	0.08
	219	453	0.04			219	452	0.08
	220	453	0.08			220	452	0.08
	221	453	0.04			221	452	0.08
	222	453	0.08			222	452	0.08
	223	453	0.04			223	452	0.08
	224	453	0.08			224	452	0.08
	225	453	0.04			225	452	0.08
	226	453	0.08			226	452	0.12
	227	453	0.04			227	452	0.08
	228	453	0.04			228	452	0.08
	229	453	0.08			229	452	0.08
	230	453	0.08			230	452	0.08
	231	453	0.04			231	452	0.08
	232	453	0.04			232	452	0.08
	233	453	0.08			233	452	0.08
	234	453	0.08			234	452	0.08
	235	453	0.08			235	452	0.08
	236	453	0.04			236	452	0.08
	-4	454	0.04			-4	453	0.08
	-3	454	0.04			-3	453	0.08
	-2	454	0.04			-2	453	0.08
	-1	454	0.04			-1	453	0.08
	0	454	0.08			0	453	0.08
	1	454	0.04			1	453	0.08
	2	454	0.08			2	453	0.08
	3	454	0.08			3	453	0.08
	4	454	0.08			4	453	0.08
	5	454	0.04			5	453	0.08
	6	454	0.04			6	453	0.12
	7	454	0.08			7	453	0.08
	8	454	0.08			8	453	0.12
	9	454	0.08			9	453	0.08
	10	454	0.08			10	453	0.12
	11	454	0.08			11	453	0.16
	12	454	0.12			12	453	0.24
	13	454	0.12			13	453	0.28
	14	454	0.12			14	453	0.32
	15	454	0.16			15	453	0.36
	16	454	0.16			16	453	0.36
	17	454	0.16			17	453	0.36
	18	454	0.12			18	453	0.36
	19	454	0.16			19	453	0.28
	20	454	0.12			20	453	0.28
	21	454	0.08			21	453	0.2
	22	454	0.08			22	453	0.2
	23	454	0.08			23	453	0.2
	24	454	0.08			24	453	0.24
	25	454	0.08			25	453	0.24
	26	454	0.12			26	453	0.28
	27	454	0.12			27	453	0.28
	28	454	0.12			28	453	0.32
	29	454	0.12			29	453	0.24
	30	454	0.12			30	453	0.24
	31	454	0.12			31	453	0.2
	32	454	0.12			32	453	0.2
	33	454	0.08			33	453	0.16
	34	454	0.08			34	453	0.16
	35	454	0.12			35	453	0.16
	36	454	0.12			36	453	0.16
	37	454	0.08			37	453	0.16
	38	454	0.08			38	453	0.16
	39	454	0.08			39	453	0.16
	40	454	0.08			40	453	0.12
	41	454	0.08			41	453	0.12
	42	454	0.08			42	453	0.12
	43	454	0.08			43	453	0.12
	44	454	0.08			44	453	0.12
	45	454	0.08			45	453	0.12
	46	454	0.08			46	453	0.12
	47	454	0.08			47	453	0.12
	48	454	0.08			48	453	0.12
	49	454	0.08			49	453	0.12
	50	454	0.08			50	453	0.12
	51	454	0.08			51	453	0.12
	52	454	0.08			52	453	0.08
	53	454	0.04			53	453	0.08
	54	454	0.08			54	453	0.08
	55	454	0.08			55	453	0.08
	56	454	0.08			56	453	0.08
	57	454	0.08			57	453	0.08
	58	454	0.08			58	453	0.12
	59	454	0.08			59	453	0.12
	60	454	0.08			60	453	0.12
	61	454	0.04			61	453	0.12
	62	454	0.08			62	453	0.08
	63	454	0.08			63	453	0.08
	64	454	0.04			64	453	0.12
	65	454	0.04			65	453	0.16
	66	454	0.08			66	453	0.2
	67	454	0.08			67	453	0.2
	68	454	0.08			68	453	0.2
	69	454	0.08			69	453	0.16
	70	454	0.08			70	453	0.12
	71	454	0.08			71	453	0.08
	72	454	0.04			72	453	0.08
	73	454	0.04			73	453	0.04
	74	454	0.08			74	453	0.08
	75	454	0.08			75	453	0.08
	76	454	0.08			76	453	0.16
	77	454	0.04			77	453	0.16
	78	454	0.08			78	453	0.2
	79	454	0.08			79	453	0.16
	80	454	0.08			80	453	0.16
	81	454	0.04			81	453	0.08
	82	454	0.08			82	453	0.08
	83	454	0.04			83	453	0.08
	84	454	0.04			84	453	0.08
	85	454	0.04			85	453	0.08
	86	454	0.04			86	453	0.08
	87	454	0.08			87	453	0.08
	88	454	0.08			88	453	0.08
	89	454	0.04			89	453	0.08
	90	454	0.04			90	453	0.08
	91	454	0.08			91	453	0.08
	92	454	0.04			92	453	0.08
	93	454	0.04			93	453	0.08
	94	454	0.08			94	453	0.08
	95	454	0.08			95	453	0.08
	96	454	0.08			96	453	0.08
	97	454	0.04			97	453	0.08
	98	454	0.04			98	453	0.08
	99	454	0.04			99	453	0.08
	100	454	0.04			100	453	0.08
	101	454	0.04			101	453	0.08
	102	454	0.04			102	453	0.08
	103	454	0.04			103	453	0.08
	104	454	0.04			104	453	0.08
	105	454	0.08			105	453	0.08
	106	454	0.08			106	453	0.12
	107	454	0.04			107	453	0.08
	108	454	0.04			108	453	0.08
	109	454	0.04			109	453	0.08
	110	454	0.04			110	453	0.08
	111	454	0.08			111	453	0.08
	112	454	0.04			112	453	0.08
	113	454	0.04			113	453	0.08
	114	454	0.08			114	453	0.08
	115	454	0.08			115	453	0.08
	116	454	0.04			116	453	0.08
	117	454	0.04			117	453	0.08
	118	454	0.08			118	453	0.08
	119	454	0.08			119	453	0.08
	120	454	0.04			120	453	0.08
	121	454	0.04			121	453	0.08
	122	454	0.08			122	453	0.08
	123	454	0.08			123	453	0.08
	124	454	0.04			124	453	0.08
	125	454	0.08			125	453	0.08
	126	454	0.08			126	453	0.08
	127	454	0.08			127	453	0.08
	128	454	0.04			128	453	0.08
	129	454	0.04			129	453	0.08
	130	454	0.08			130	453	0.08
	131	454	0.08			131	453	0.08
	132	454	0.04			132	453	0.08
	133	454	0.04			133	453	0.08
	134	454	0.08			134	453	0.08
	135	454	0.08			135	453	0.08
	136	454	0.04			136	453	0.08
	137	454	0.08			137	453	0.08
	138	454	0.08			138	453	0.08
	139	454	0.08			139	453	0.08
	140	454	0.08			140	453	0.08
	141	454	0.04			141	453	0.08
	142	454	0.08			142	453	0.08
	143	454	0.08			143	453	0.08
	144	454	0.04			144	453	0.08
	145	454	0.04			145	453	0.08
	146	454	0.08			146	453	0.08
	147	454	0.08			147	453	0.08
	148	454	0.08			148	453	0.08
	149	454	0.04			149	453	0.08
	150	454	0.08			150	453	0.08
	151	454	0.08			151	453	0.08
	152	454	0.04			152	453	0.08
	153	454	0.04			153	453	0.08
	154	454	0.08			154	453	0.12
	155	454	0.04			155	453	0.08
	156	454	0.08			156	453	0.08
	157	454	0.04			157	453	0.08
	158	454	0.08			158	453	0.08
	159	454	0.08			159	453	0.08
	160	454	0.04			160	453	0.08
	161	454	0.04			161	453	0.08
	162	454	0.08			162	453	0.08
	163	454	0.08			163	453	0.08
	164	454	0.04			164	453	0.08
	165	454	0.04			165	453	0.08
	166	454	0.08			166	453	0.08
	167	454	0.08			167	453	0.08
	168	454	0.08			168	453	0.08
	169	454	0.04			169	453	0.08
	170	454	0.04			170	453	0.08
	171	454	0.04			171	453	0.08
	172	454	0.08			172	453	0.08
	173	454	0.04			173	453	0.08
	174	454	0.04			174	453	0.08
	175	454	0.08			175	453	0.08
	176	454	0.08			176	453	0.08
	177	454	0.04			177	453	0.08
	178	454	0.08			178	453	0.08
	179	454	0.08			179	453	0.08
	180	454	0.04			180	453	0.08
	181	454	0.04			181	453	0.08
	182	454	0.04			182	453	0.08
	183	454	0.04			183	453	0.08
	184	454	0.04			184	453	0.08
	185	454	0.04			185	453	0.08
	186	454	0.04			186	453	0.08
	187	454	0.08			187	453	0.08
	188	454	0.08			188	453	0.08
	189	454	0.04			189	453	0.08
	190	454	0.08			190	453	0.08
	191	454	0.08			191	453	0.08
	192	454	0.04			192	453	0.08
	193	454	0.04			193	453	0.08
	194	454	0.08			194	453	0.08
	195	454	0.08			195	453	0.08
	196	454	0.04			196	453	0.08
	197	454	0.04			197	453	0.08
	198	454	0.04			198	453	0.08
	199	454	0.08			199	453	0.08
	200	454	0.04			200	453	0.08
	201	454	0.04			201	453	0.08
	202	454	0.04			202	453	0.08
	203	454	0.08			203	453	0.08
	204	454	0.04			204	453	0.08
	205	454	0.04			205	453	0.08
	206	454	0.08			206	453	0.08
	207	454	0.04			207	453	0.08
	208	454	0.04			208	453	0.08
	209	454	0.04			209	453	0.08
	210	454	0.08			210	453	0.08
	211	454	0.08			211	453	0.08
	212	454	0.04			212	453	0.08
	213	454	0.04			213	453	0.08
	214	454	0.08			214	453	0.08
	215	454	0.08			215	453	0.08
	216	454	0.04			216	453	0.08
	217	454	0.04			217	453	0.08
	218	454	0.08			218	453	0.08
	219	454	0.08			219	453	0.08
	220	454	0.04			220	453	0.08
	221	454	0.04			221	453	0.08
	222	454	0.08			222	453	0.08
	223	454	0.08			223	453	0.08
	224	454	0.04			224	453	0.08
	225	454	0.04			225	453	0.08
	226	454	0.04			226	453	0.08
	227	454	0.08			227	453	0.08
	228	454	0.04			228	453	0.08
	229	454	0.04			229	453	0.08
	230	454	0.08			230	453	0.08
	231	454	0.08			231	453	0.08
	232	454	0.04			232	453	0.08
	233	454	0.04			233	453	0.08
	234	454	0.08			234	453	0.08
	235	454	0.08			235	453	0.08
	236	454	0.04			236	453	0.08
	-4	455	0.04			-4	454	0.08
	-3	455	0.04			-3	454	0.08
	-2	455	0.04			-2	454	0.08
	-1	455	0.08			-1	454	0.08
	0	455	0.04			0	454	0.08
	1	455	0.08			1	454	0.08
	2	455	0.08			2	454	0.08
	3	455	0.08			3	454	0.08
	4	455	0.08			4	454	0.08
	5	455	0.08			5	454	0.08
	6	455	0.08			6	454	0.08
	7	455	0.08			7	454	0.12
	8	455	0.08			8	454	0.12
	9	455	0.08			9	454	0.16
	10	455	0.08			10	454	0.24
	11	455	0.08			11	454	0.4
	12	455	0.12			12	454	0.48
	13	455	0.12			13	454	0.6
	14	455	0.12			14	454	0.64
	15	455	0.12			15	454	0.64
	16	455	0.12			16	454	0.56
	17	455	0.12			17	454	0.48
	18	455	0.12			18	454	0.36
	19	455	0.12			19	454	0.32
	20	455	0.16			20	454	0.28
	21	455	0.2			21	454	0.32
	22	455	0.2			22	454	0.36
	23	455	0.2			23	454	0.48
	24	455	0.2			24	454	0.52
	25	455	0.16			25	454	0.56
	26	455	0.16			26	454	0.48
	27	455	0.12			27	454	0.48
	28	455	0.12			28	454	0.36
	29	455	0.12			29	454	0.28
	30	455	0.12			30	454	0.2
	31	455	0.12			31	454	0.2
	32	455	0.12			32	454	0.2
	33	455	0.12			33	454	0.2
	34	455	0.12			34	454	0.2
	35	455	0.12			35	454	0.2
	36	455	0.12			36	454	0.16
	37	455	0.12			37	454	0.2
	38	455	0.12			38	454	0.16
	39	455	0.08			39	454	0.2
	40	455	0.08			40	454	0.2
	41	455	0.08			41	454	0.2
	42	455	0.08			42	454	0.16
	43	455	0.08			43	454	0.2
	44	455	0.08			44	454	0.2
	45	455	0.08			45	454	0.2
	46	455	0.08			46	454	0.16
	47	455	0.08			47	454	0.2
	48	455	0.08			48	454	0.16
	49	455	0.08			49	454	0.16
	50	455	0.08			50	454	0.16
	51	455	0.08			51	454	0.12
	52	455	0.08			52	454	0.12
	53	455	0.08			53	454	0.12
	54	455	0.08			54	454	0.12
	55	455	0.08			55	454	0.16
	56	455	0.08			56	454	0.16
	57	455	0.08			57	454	0.16
	58	455	0.08			58	454	0.16
	59	455	0.08			59	454	0.16
	60	455	0.08			60	454	0.16
	61	455	0.08			61	454	0.12
	62	455	0.04			62	454	0.08
	63	455	0.08			63	454	0.12
	64	455	0.04			64	454	0.08
	65	455	0.08			65	454	0.08
	66	455	0.08			66	454	0.08
	67	455	0.08			67	454	0.12
	68	455	0.08			68	454	0.08
	69	455	0.08			69	454	0.12
	70	455	0.04			70	454	0.08
	71	455	0.08			71	454	0.12
	72	455	0.04			72	454	0.08
	73	455	0.08			73	454	0.12
	74	455	0.04			74	454	0.12
	75	455	0.08			75	454	0.12
	76	455	0.08			76	454	0.08
	77	455	0.08			77	454	0.12
	78	455	0.08			78	454	0.08
	79	455	0.08			79	454	0.08
	80	455	0.04			80	454	0.08
	81	455	0.04			81	454	0.08
	82	455	0.04			82	454	0.08
	83	455	0.04			83	454	0.08
	84	455	0.04			84	454	0.08
	85	455	0.08			85	454	0.12
	86	455	0.04			86	454	0.08
	87	455	0.08			87	454	0.12
	88	455	0.08			88	454	0.08
	89	455	0.08			89	454	0.08
	90	455	0.04			90	454	0.08
	91	455	0.04			91	454	0.08
	92	455	0.04			92	454	0.08
	93	455	0.08			93	454	0.08
	94	455	0.04			94	454	0.08
	95	455	0.08			95	454	0.08
	96	455	0.08			96	454	0.08
	97	455	0.08			97	454	0.08
	98	455	0.04			98	454	0.08
	99	455	0.08			99	454	0.08
	100	455	0.04			100	454	0.08
	101	455	0.04			101	454	0.08
	102	455	0.04			102	454	0.08
	103	455	0.08			103	454	0.08
	104	455	0.08			104	454	0.08
	105	455	0.08			105	454	0.08
	106	455	0.08			106	454	0.08
	107	455	0.08			107	454	0.12
	108	455	0.08			108	454	0.08
	109	455	0.04			109	454	0.08
	110	455	0.04			110	454	0.08
	111	455	0.08			111	454	0.08
	112	455	0.04			112	454	0.08
	113	455	0.08			113	454	0.08
	114	455	0.08			114	454	0.08
	115	455	0.08			115	454	0.12
	116	455	0.08			116	454	0.08
	117	455	0.08			117	454	0.12
	118	455	0.08			118	454	0.08
	119	455	0.08			119	454	0.12
	120	455	0.04			120	454	0.08
	121	455	0.04			121	454	0.08
	122	455	0.08			122	454	0.08
	123	455	0.08			123	454	0.08
	124	455	0.08			124	454	0.08
	125	455	0.08			125	454	0.08
	126	455	0.08			126	454	0.08
	127	455	0.08			127	454	0.12
	128	455	0.04			128	454	0.08
	129	455	0.08			129	454	0.12
	130	455	0.08			130	454	0.08
	131	455	0.08			131	454	0.12
	132	455	0.04			132	454	0.08
	133	455	0.04			133	454	0.08
	134	455	0.04			134	454	0.08
	135	455	0.08			135	454	0.08
	136	455	0.04			136	454	0.08
	137	455	0.08			137	454	0.12
	138	455	0.08			138	454	0.08
	139	455	0.08			139	454	0.12
	140	455	0.08			140	454	0.08
	141	455	0.08			141	454	0.12
	142	455	0.04			142	454	0.08
	143	455	0.08			143	454	0.12
	144	455	0.04			144	454	0.08
	145	455	0.08			145	454	0.08
	146	455	0.04			146	454	0.08
	147	455	0.08			147	454	0.12
	148	455	0.08			148	454	0.08
	149	455	0.08			149	454	0.08
	150	455	0.04			150	454	0.08
	151	455	0.08			151	454	0.08
	152	455	0.08			152	454	0.08
	153	455	0.08			153	454	0.08
	154	455	0.08			154	454	0.08
	155	455	0.04			155	454	0.08
	156	455	0.04			156	454	0.04
	157	455	0.08			157	454	0.08
	158	455	0.08			158	454	0.04
	159	455	0.08			159	454	0.08
	160	455	0.04			160	454	0.08
	161	455	0.08			161	454	0.12
	162	455	0.08			162	454	0.08
	163	455	0.08			163	454	0.08
	164	455	0.08			164	454	0.08
	165	455	0.08			165	454	0.08
	166	455	0.04			166	454	0.08
	167	455	0.08			167	454	0.08
	168	455	0.04			168	454	0.08
	169	455	0.04			169	454	0.08
	170	455	0.04			170	454	0.08
	171	455	0.08			171	454	0.08
	172	455	0.04			172	454	0.08
	173	455	0.04			173	454	0.08
	174	455	0.04			174	454	0.08
	175	455	0.08			175	454	0.08
	176	455	0.08			176	454	0.08
	177	455	0.08			177	454	0.08
	178	455	0.08			178	454	0.08
	179	455	0.08			179	454	0.08
	180	455	0.08			180	454	0.08
	181	455	0.08			181	454	0.08
	182	455	0.04			182	454	0.04
	183	455	0.08			183	454	0.08
	184	455	0.04			184	454	0.08
	185	455	0.08			185	454	0.08
	186	455	0.04			186	454	0.04
	187	455	0.08			187	454	0.08
	188	455	0.04			188	454	0.08
	189	455	0.08			189	454	0.08
	190	455	0.08			190	454	0.08
	191	455	0.08			191	454	0.08
	192	455	0.08			192	454	0.08
	193	455	0.08			193	454	0.08
	194	455	0.04			194	454	0.08
	195	455	0.08			195	454	0.08
	196	455	0.08			196	454	0.08
	197	455	0.04			197	454	0.08
	198	455	0.08			198	454	0.08
	199	455	0.08			199	454	0.08
	200	455	0.08			200	454	0.08
	201	455	0.04			201	454	0.08
	202	455	0.08			202	454	0.08
	203	455	0.08			203	454	0.08
	204	455	0.08			204	454	0.08
	205	455	0.08			205	454	0.08
	206	455	0.04			206	454	0.08
	207	455	0.04			207	454	0.08
	208	455	0.08			208	454	0.08
	209	455	0.04			209	454	0.08
	210	455	0.04			210	454	0.08
	211	455	0.08			211	454	0.08
	212	455	0.08			212	454	0.08
	213	455	0.04			213	454	0.08
	214	455	0.08			214	454	0.08
	215	455	0.04			215	454	0.08
	216	455	0.08			216	454	0.08
	217	455	0.04			217	454	0.08
	218	455	0.08			218	454	0.08
	219	455	0.08			219	454	0.08
	220	455	0.08			220	454	0.08
	221	455	0.04			221	454	0.08
	222	455	0.04			222	454	0.08
	223	455	0.08			223	454	0.08
	224	455	0.08			224	454	0.08
	225	455	0.08			225	454	0.12
	226	455	0.08			226	454	0.08
	227	455	0.08			227	454	0.08
	228	455	0.04			228	454	0.08
	229	455	0.04			229	454	0.08
	230	455	0.04			230	454	0.08
	231	455	0.08			231	454	0.08
	232	455	0.04			232	454	0.08
	233	455	0.08			233	454	0.08
	234	455	0.08			234	454	0.08
	235	455	0.08			235	454	0.08
	236	455	0.04			236	454	0.08
	-4	456	0.08			-4	455	0.08
	-3	456	0.04			-3	455	0.08
	-2	456	0.04			-2	455	0.08
	-1	456	0.04			-1	455	0.08
	0	456	0.08			0	455	0.08
	1	456	0.08			1	455	0.08
	2	456	0.08			2	455	0.08
	3	456	0.08			3	455	0.08
	4	456	0.08			4	455	0.12
	5	456	0.08			5	455	0.08
	6	456	0.08			6	455	0.12
	7	456	0.08			7	455	0.08
	8	456	0.04			8	455	0.12
	9	456	0.08			9	455	0.12
	10	456	0.08			10	455	0.2
	11	456	0.08			11	455	0.24
	12	456	0.08			12	455	0.32
	13	456	0.12			13	455	0.36
	14	456	0.16			14	455	0.44
	15	456	0.16			15	455	0.44
	16	456	0.16			16	455	0.4
	17	456	0.16			17	455	0.28
	18	456	0.12			18	455	0.24
	19	456	0.12			19	455	0.2
	20	456	0.12			20	455	0.2
	21	456	0.12			21	455	0.16
	22	456	0.12			22	455	0.28
	23	456	0.12			23	455	0.32
	24	456	0.08			24	455	0.4
	25	456	0.12			25	455	0.44
	26	456	0.12			26	455	0.48
	27	456	0.16			27	455	0.36
	28	456	0.16			28	455	0.28
	29	456	0.12			29	455	0.2
	30	456	0.12			30	455	0.16
	31	456	0.12			31	455	0.12
	32	456	0.12			32	455	0.16
	33	456	0.08			33	455	0.16
	34	456	0.08			34	455	0.2
	35	456	0.08			35	455	0.2
	36	456	0.08			36	455	0.2
	37	456	0.12			37	455	0.2
	38	456	0.12			38	455	0.2
	39	456	0.12			39	455	0.16
	40	456	0.12			40	455	0.16
	41	456	0.08			41	455	0.12
	42	456	0.08			42	455	0.16
	43	456	0.08			43	455	0.12
	44	456	0.08			44	455	0.12
	45	456	0.08			45	455	0.08
	46	456	0.08			46	455	0.12
	47	456	0.08			47	455	0.12
	48	456	0.08			48	455	0.16
	49	456	0.08			49	455	0.12
	50	456	0.08			50	455	0.16
	51	456	0.08			51	455	0.12
	52	456	0.04			52	455	0.12
	53	456	0.08			53	455	0.08
	54	456	0.04			54	455	0.08
	55	456	0.08			55	455	0.08
	56	456	0.08			56	455	0.12
	57	456	0.08			57	455	0.08
	58	456	0.08			58	455	0.12
	59	456	0.08			59	455	0.12
	60	456	0.08			60	455	0.12
	61	456	0.08			61	455	0.08
	62	456	0.04			62	455	0.08
	63	456	0.04			63	455	0.08
	64	456	0.04			64	455	0.08
	65	456	0.04			65	455	0.08
	66	456	0.04			66	455	0.12
	67	456	0.04			67	455	0.08
	68	456	0.08			68	455	0.08
	69	456	0.08			69	455	0.08
	70	456	0.08			70	455	0.08
	71	456	0.08			71	455	0.08
	72	456	0.08			72	455	0.08
	73	456	0.08			73	455	0.08
	74	456	0.08			74	455	0.08
	75	456	0.08			75	455	0.08
	76	456	0.08			76	455	0.12
	77	456	0.08			77	455	0.08
	78	456	0.08			78	455	0.08
	79	456	0.08			79	455	0.08
	80	456	0.08			80	455	0.08
	81	456	0.08			81	455	0.08
	82	456	0.08			82	455	0.08
	83	456	0.08			83	455	0.08
	84	456	0.08			84	455	0.08
	85	456	0.08			85	455	0.08
	86	456	0.08			86	455	0.08
	87	456	0.08			87	455	0.08
	88	456	0.08			88	455	0.08
	89	456	0.08			89	455	0.08
	90	456	0.08			90	455	0.08
	91	456	0.08			91	455	0.08
	92	456	0.08			92	455	0.08
	93	456	0.08			93	455	0.08
	94	456	0.08			94	455	0.08
	95	456	0.08			95	455	0.08
	96	456	0.08			96	455	0.08
	97	456	0.08			97	455	0.08
	98	456	0.08			98	455	0.08
	99	456	0.08			99	455	0.08
	100	456	0.08			100	455	0.08
	101	456	0.08			101	455	0.08
	102	456	0.04			102	455	0.08
	103	456	0.08			103	455	0.08
	104	456	0.08			104	455	0.08
	105	456	0.08			105	455	0.08
	106	456	0.08			106	455	0.08
	107	456	0.08			107	455	0.08
	108	456	0.08			108	455	0.08
	109	456	0.08			109	455	0.08
	110	456	0.08			110	455	0.08
	111	456	0.08			111	455	0.08
	112	456	0.08			112	455	0.08
	113	456	0.08			113	455	0.08
	114	456	0.08			114	455	0.08
	115	456	0.08			115	455	0.08
	116	456	0.08			116	455	0.08
	117	456	0.08			117	455	0.08
	118	456	0.08			118	455	0.08
	119	456	0.08			119	455	0.08
	120	456	0.08			120	455	0.08
	121	456	0.08			121	455	0.08
	122	456	0.08			122	455	0.08
	123	456	0.08			123	455	0.08
	124	456	0.08			124	455	0.08
	125	456	0.08			125	455	0.08
	126	456	0.08			126	455	0.08
	127	456	0.08			127	455	0.08
	128	456	0.08			128	455	0.08
	129	456	0.08			129	455	0.08
	130	456	0.08			130	455	0.08
	131	456	0.04			131	455	0.08
	132	456	0.08			132	455	0.08
	133	456	0.04			133	455	0.08
	134	456	0.04			134	455	0.08
	135	456	0.04			135	455	0.08
	136	456	0.08			136	455	0.08
	137	456	0.08			137	455	0.08
	138	456	0.08			138	455	0.08
	139	456	0.04			139	455	0.08
	140	456	0.08			140	455	0.08
	141	456	0.08			141	455	0.08
	142	456	0.08			142	455	0.08
	143	456	0.04			143	455	0.08
	144	456	0.08			144	455	0.08
	145	456	0.04			145	455	0.08
	146	456	0.04			146	455	0.08
	147	456	0.08			147	455	0.08
	148	456	0.08			148	455	0.08
	149	456	0.08			149	455	0.08
	150	456	0.08			150	455	0.08
	151	456	0.04			151	455	0.08
	152	456	0.08			152	455	0.08
	153	456	0.08			153	455	0.08
	154	456	0.08			154	455	0.08
	155	456	0.08			155	455	0.08
	156	456	0.04			156	455	0.08
	157	456	0.04			157	455	0.08
	158	456	0.04			158	455	0.08
	159	456	0.08			159	455	0.08
	160	456	0.08			160	455	0.08
	161	456	0.08			161	455	0.08
	162	456	0.08			162	455	0.08
	163	456	0.08			163	455	0.08
	164	456	0.08			164	455	0.08
	165	456	0.08			165	455	0.08
	166	456	0.08			166	455	0.08
	167	456	0.08			167	455	0.08
	168	456	0.08			168	455	0.08
	169	456	0.08			169	455	0.04
	170	456	0.08			170	455	0.08
	171	456	0.08			171	455	0.08
	172	456	0.08			172	455	0.08
	173	456	0.08			173	455	0.08
	174	456	0.08			174	455	0.08
	175	456	0.08			175	455	0.08
	176	456	0.08			176	455	0.08
	177	456	0.08			177	455	0.08
	178	456	0.08			178	455	0.08
	179	456	0.08			179	455	0.08
	180	456	0.08			180	455	0.08
	181	456	0.08			181	455	0.08
	182	456	0.08			182	455	0.08
	183	456	0.08			183	455	0.08
	184	456	0.08			184	455	0.08
	185	456	0.04			185	455	0.08
	186	456	0.04			186	455	0.08
	187	456	0.08			187	455	0.08
	188	456	0.08			188	455	0.08
	189	456	0.08			189	455	0.08
	190	456	0.08			190	455	0.08
	191	456	0.08			191	455	0.08
	192	456	0.08			192	455	0.08
	193	456	0.08			193	455	0.08
	194	456	0.08			194	455	0.08
	195	456	0.04			195	455	0.08
	196	456	0.08			196	455	0.08
	197	456	0.08			197	455	0.08
	198	456	0.08			198	455	0.08
	199	456	0.04			199	455	0.08
	200	456	0.08			200	455	0.08
	201	456	0.08			201	455	0.08
	202	456	0.08			202	455	0.08
	203	456	0.08			203	455	0.08
	204	456	0.08			204	455	0.08
	205	456	0.08			205	455	0.08
	206	456	0.04			206	455	0.08
	207	456	0.04			207	455	0.08
	208	456	0.04			208	455	0.08
	209	456	0.04			209	455	0.08
	210	456	0.04			210	455	0.08
	211	456	0.08			211	455	0.08
	212	456	0.08			212	455	0.08
	213	456	0.04			213	455	0.08
	214	456	0.04			214	455	0.08
	215	456	0.04			215	455	0.08
	216	456	0.08			216	455	0.08
	217	456	0.08			217	455	0.08
	218	456	0.04			218	455	0.08
	219	456	0.04			219	455	0.08
	220	456	0.08			220	455	0.08
	221	456	0.08			221	455	0.08
	222	456	0.04			222	455	0.08
	223	456	0.04			223	455	0.08
	224	456	0.08			224	455	0.08
	225	456	0.08			225	455	0.08
	226	456	0.04			226	455	0.08
	227	456	0.04			227	455	0.08
	228	456	0.08			228	455	0.08
	229	456	0.08			229	455	0.08
	230	456	0.08			230	455	0.08
	231	456	0.04			231	455	0.08
	232	456	0.04			232	455	0.08
	233	456	0.08			233	455	0.08
	234	456	0.08			234	455	0.08
	235	456	0.04			235	455	0.08
	236	456	0.04			236	455	0.08
	-4	457	0.08			-4	456	0.08
	-3	457	0.04			-3	456	0.08
	-2	457	0.04			-2	456	0.08
	-1	457	0.04			-1	456	0.08
	0	457	0.08			0	456	0.08
	1	457	0.08			1	456	0.08
	2	457	0.08			2	456	0.08
	3	457	0.08			3	456	0.08
	4	457	0.08			4	456	0.12
	5	457	0.04			5	456	0.12
	6	457	0.08			6	456	0.12
	7	457	0.08			7	456	0.12
	8	457	0.08			8	456	0.12
	9	457	0.08			9	456	0.16
	10	457	0.08			10	456	0.16
	11	457	0.12			11	456	0.2
	12	457	0.12			12	456	0.24
	13	457	0.16			13	456	0.28
	14	457	0.16			14	456	0.28
	15	457	0.12			15	456	0.28
	16	457	0.08			16	456	0.2
	17	457	0.08			17	456	0.2
	18	457	0.08			18	456	0.16
	19	457	0.08			19	456	0.16
	20	457	0.08			20	456	0.12
	21	457	0.08			21	456	0.16
	22	457	0.08			22	456	0.16
	23	457	0.12			23	456	0.2
	24	457	0.08			24	456	0.2
	25	457	0.12			25	456	0.24
	26	457	0.12			26	456	0.2
	27	457	0.12			27	456	0.2
	28	457	0.08			28	456	0.16
	29	457	0.08			29	456	0.16
	30	457	0.08			30	456	0.12
	31	457	0.08			31	456	0.12
	32	457	0.08			32	456	0.08
	33	457	0.08			33	456	0.16
	34	457	0.08			34	456	0.12
	35	457	0.08			35	456	0.12
	36	457	0.08			36	456	0.12
	37	457	0.08			37	456	0.16
	38	457	0.08			38	456	0.12
	39	457	0.08			39	456	0.16
	40	457	0.08			40	456	0.12
	41	457	0.08			41	456	0.12
	42	457	0.08			42	456	0.12
	43	457	0.08			43	456	0.12
	44	457	0.08			44	456	0.08
	45	457	0.08			45	456	0.12
	46	457	0.08			46	456	0.12
	47	457	0.08			47	456	0.12
	48	457	0.08			48	456	0.08
	49	457	0.08			49	456	0.12
	50	457	0.08			50	456	0.12
	51	457	0.04			51	456	0.12
	52	457	0.04			52	456	0.08
	53	457	0.04			53	456	0.08
	54	457	0.08			54	456	0.08
	55	457	0.08			55	456	0.08
	56	457	0.08			56	456	0.08
	57	457	0.04			57	456	0.12
	58	457	0.08			58	456	0.12
	59	457	0.08			59	456	0.12
	60	457	0.08			60	456	0.12
	61	457	0.08			61	456	0.12
	62	457	0.08			62	456	0.12
	63	457	0.04			63	456	0.12
	64	457	0.04			64	456	0.08
	65	457	0.04			65	456	0.08
	66	457	0.04			66	456	0.08
	67	457	0.04			67	456	0.08
	68	457	0.04			68	456	0.08
	69	457	0.08			69	456	0.08
	70	457	0.08			70	456	0.08
	71	457	0.04			71	456	0.08
	72	457	0.08			72	456	0.08
	73	457	0.04			73	456	0.12
	74	457	0.08			74	456	0.08
	75	457	0.08			75	456	0.08
	76	457	0.08			76	456	0.08
	77	457	0.08			77	456	0.08
	78	457	0.08			78	456	0.08
	79	457	0.08			79	456	0.08
	80	457	0.08			80	456	0.08
	81	457	0.04			81	456	0.08
	82	457	0.04			82	456	0.08
	83	457	0.08			83	456	0.08
	84	457	0.08			84	456	0.08
	85	457	0.04			85	456	0.08
	86	457	0.08			86	456	0.08
	87	457	0.08			87	456	0.08
	88	457	0.08			88	456	0.08
	89	457	0.08			89	456	0.08
	90	457	0.08			90	456	0.08
	91	457	0.04			91	456	0.08
	92	457	0.08			92	456	0.08
	93	457	0.04			93	456	0.08
	94	457	0.08			94	456	0.08
	95	457	0.08			95	456	0.08
	96	457	0.08			96	456	0.08
	97	457	0.04			97	456	0.08
	98	457	0.08			98	456	0.08
	99	457	0.04			99	456	0.08
	100	457	0.08			100	456	0.08
	101	457	0.08			101	456	0.08
	102	457	0.08			102	456	0.08
	103	457	0.04			103	456	0.08
	104	457	0.08			104	456	0.08
	105	457	0.08			105	456	0.08
	106	457	0.08			106	456	0.08
	107	457	0.08			107	456	0.12
	108	457	0.08			108	456	0.08
	109	457	0.04			109	456	0.08
	110	457	0.04			110	456	0.08
	111	457	0.08			111	456	0.08
	112	457	0.08			112	456	0.08
	113	457	0.04			113	456	0.08
	114	457	0.04			114	456	0.08
	115	457	0.08			115	456	0.08
	116	457	0.08			116	456	0.08
	117	457	0.08			117	456	0.12
	118	457	0.08			118	456	0.08
	119	457	0.08			119	456	0.08
	120	457	0.08			120	456	0.08
	121	457	0.04			121	456	0.12
	122	457	0.08			122	456	0.08
	123	457	0.08			123	456	0.08
	124	457	0.08			124	456	0.08
	125	457	0.04			125	456	0.12
	126	457	0.04			126	456	0.08
	127	457	0.08			127	456	0.08
	128	457	0.08			128	456	0.08
	129	457	0.08			129	456	0.08
	130	457	0.08			130	456	0.08
	131	457	0.08			131	456	0.08
	132	457	0.08			132	456	0.08
	133	457	0.04			133	456	0.08
	134	457	0.08			134	456	0.08
	135	457	0.08			135	456	0.08
	136	457	0.08			136	456	0.08
	137	457	0.08			137	456	0.12
	138	457	0.08			138	456	0.08
	139	457	0.08			139	456	0.08
	140	457	0.08			140	456	0.08
	141	457	0.08			141	456	0.08
	142	457	0.08			142	456	0.08
	143	457	0.08			143	456	0.08
	144	457	0.08			144	456	0.08
	145	457	0.04			145	456	0.08
	146	457	0.04			146	456	0.08
	147	457	0.08			147	456	0.08
	148	457	0.08			148	456	0.08
	149	457	0.04			149	456	0.08
	150	457	0.08			150	456	0.08
	151	457	0.08			151	456	0.08
	152	457	0.08			152	456	0.08
	153	457	0.04			153	456	0.08
	154	457	0.08			154	456	0.08
	155	457	0.08			155	456	0.08
	156	457	0.08			156	456	0.08
	157	457	0.04			157	456	0.08
	158	457	0.08			158	456	0.08
	159	457	0.08			159	456	0.08
	160	457	0.08			160	456	0.08
	161	457	0.08			161	456	0.08
	162	457	0.08			162	456	0.08
	163	457	0.08			163	456	0.08
	164	457	0.08			164	456	0.08
	165	457	0.04			165	456	0.08
	166	457	0.08			166	456	0.08
	167	457	0.08			167	456	0.08
	168	457	0.08			168	456	0.08
	169	457	0.08			169	456	0.08
	170	457	0.08			170	456	0.08
	171	457	0.08			171	456	0.08
	172	457	0.08			172	456	0.08
	173	457	0.08			173	456	0.08
	174	457	0.08			174	456	0.08
	175	457	0.08			175	456	0.08
	176	457	0.08			176	456	0.08
	177	457	0.08			177	456	0.08
	178	457	0.08			178	456	0.08
	179	457	0.08			179	456	0.08
	180	457	0.08			180	456	0.08
	181	457	0.04			181	456	0.08
	182	457	0.08			182	456	0.08
	183	457	0.08			183	456	0.08
	184	457	0.08			184	456	0.08
	185	457	0.04			185	456	0.08
	186	457	0.04			186	456	0.08
	187	457	0.08			187	456	0.08
	188	457	0.08			188	456	0.08
	189	457	0.08			189	456	0.08
	190	457	0.04			190	456	0.08
	191	457	0.08			191	456	0.08
	192	457	0.08			192	456	0.08
	193	457	0.04			193	456	0.08
	194	457	0.08			194	456	0.08
	195	457	0.08			195	456	0.08
	196	457	0.08			196	456	0.08
	197	457	0.04			197	456	0.08
	198	457	0.08			198	456	0.08
	199	457	0.08			199	456	0.08
	200	457	0.08			200	456	0.08
	201	457	0.08			201	456	0.08
	202	457	0.08			202	456	0.08
	203	457	0.08			203	456	0.08
	204	457	0.08			204	456	0.08
	205	457	0.04			205	456	0.08
	206	457	0.08			206	456	0.08
	207	457	0.08			207	456	0.08
	208	457	0.08			208	456	0.08
	209	457	0.08			209	456	0.08
	210	457	0.08			210	456	0.08
	211	457	0.08			211	456	0.08
	212	457	0.08			212	456	0.08
	213	457	0.04			213	456	0.08
	214	457	0.08			214	456	0.08
	215	457	0.08			215	456	0.08
	216	457	0.08			216	456	0.08
	217	457	0.08			217	456	0.08
	218	457	0.04			218	456	0.08
	219	457	0.08			219	456	0.08
	220	457	0.08			220	456	0.08
	221	457	0.04			221	456	0.08
	222	457	0.04			222	456	0.08
	223	457	0.08			223	456	0.08
	224	457	0.08			224	456	0.08
	225	457	0.04			225	456	0.08
	226	457	0.08			226	456	0.08
	227	457	0.08			227	456	0.08
	228	457	0.08			228	456	0.08
	229	457	0.08			229	456	0.08
	230	457	0.04			230	456	0.08
	231	457	0.08			231	456	0.08
	232	457	0.04			232	456	0.08
	233	457	0.08			233	456	0.08
	234	457	0.08			234	456	0.08
	235	457	0.08			235	456	0.08
	236	457	0.08			236	456	0.08
	-4	458	0.08			-4	457	0.08
	-3	458	0.04			-3	457	0.08
	-2	458	0.04			-2	457	0.08
	-1	458	0.04			-1	457	0.08
	0	458	0.08			0	457	0.08
	1	458	0.08			1	457	0.08
	2	458	0.08			2	457	0.08
	3	458	0.08			3	457	0.08
	4	458	0.08			4	457	0.08
	5	458	0.04			5	457	0.08
	6	458	0.04			6	457	0.08
	7	458	0.08			7	457	0.12
	8	458	0.08			8	457	0.08
	9	458	0.08			9	457	0.12
	10	458	0.08			10	457	0.16
	11	458	0.16			11	457	0.24
	12	458	0.24			12	457	0.28
	13	458	0.28			13	457	0.36
	14	458	0.28			14	457	0.36
	15	458	0.24			15	457	0.36
	16	458	0.2			16	457	0.28
	17	458	0.12			17	457	0.32
	18	458	0.12			18	457	0.24
	19	458	0.08			19	457	0.24
	20	458	0.12			20	457	0.2
	21	458	0.08			21	457	0.28
	22	458	0.12			22	457	0.28
	23	458	0.16			23	457	0.32
	24	458	0.2			24	457	0.32
	25	458	0.2			25	457	0.32
	26	458	0.2			26	457	0.28
	27	458	0.16			27	457	0.28
	28	458	0.12			28	457	0.2
	29	458	0.12			29	457	0.24
	30	458	0.08			30	457	0.2
	31	458	0.08			31	457	0.2
	32	458	0.12			32	457	0.2
	33	458	0.08			33	457	0.2
	34	458	0.08			34	457	0.16
	35	458	0.08			35	457	0.2
	36	458	0.12			36	457	0.2
	37	458	0.08			37	457	0.2
	38	458	0.08			38	457	0.2
	39	458	0.08			39	457	0.2
	40	458	0.12			40	457	0.16
	41	458	0.08			41	457	0.16
	42	458	0.08			42	457	0.12
	43	458	0.08			43	457	0.12
	44	458	0.08			44	457	0.08
	45	458	0.04			45	457	0.12
	46	458	0.08			46	457	0.12
	47	458	0.08			47	457	0.16
	48	458	0.08			48	457	0.16
	49	458	0.08			49	457	0.2
	50	458	0.08			50	457	0.16
	51	458	0.08			51	457	0.12
	52	458	0.04			52	457	0.12
	53	458	0.04			53	457	0.12
	54	458	0.08			54	457	0.12
	55	458	0.08			55	457	0.12
	56	458	0.08			56	457	0.12
	57	458	0.04			57	457	0.16
	58	458	0.08			58	457	0.12
	59	458	0.08			59	457	0.12
	60	458	0.08			60	457	0.12
	61	458	0.04			61	457	0.08
	62	458	0.04			62	457	0.08
	63	458	0.04			63	457	0.12
	64	458	0.08			64	457	0.08
	65	458	0.04			65	457	0.12
	66	458	0.04			66	457	0.12
[truncated: 34,151 more rows]
