# Supplementary material for: A bilateral interfacial passivation strategy promoting efficiency and stability of perovskite quantum dot light-emitting diodes
Source: Nat Commun. 2020 Aug 6;11:3902. doi: 10.1038/s41467-020-17633-3 (PMC7413529; doi:10.1038/s41467-020-17633-3)
Supplement: Supplementary file 3 — Source Data [file 41467_2020_17633_MOESM3_ESM.zip › Figure 4.xlsx]

## Sheet: Sheet1
Figure 4b		0 nm		1 nm		2 nm		5 nm		Figure 4c		0 nm		1 nm		2 nm		5 nm		Figure 4d		0 nm		1 nm		2 nm		5 nm
	2.4	0.00107	2.4	0.000916	2.4	0.000925556	2.4	0.000756785			2.4	0.01792	2.4	0.01576	2.4	0.04624	2.4	0.06154			0.01792	2.78678	0.03783	3.21156	0.11098	2.86793	0.1477	3.14357
	2.6	0.01191	2.6	0.00961	2.6	0.00535	2.6	0.00612			2.6	0.76875	2.6	1.07184	2.6	1.21432	2.6	0.94292			0.76875	3.8599	2.57242	4.8048	2.91438	7.97592	2.26301	5.73966
	2.8	0.07647	2.8	0.06525	2.8	0.03758	2.8	0.03901			2.8	7.45833	2.8	10.527	2.8	12.4346	2.8	9.10195			7.45833	5.28197	25.2648	6.4614	29.8431	11.3085	21.8447	8.12111
	3	0.305	3	0.26447	3	0.16089	3	0.15989			3	36.3667	3	51.5394	3	61.425	3	44.6823			36.3667	6.4646	123.695	7.7814	147.42	13.0285	107.238	9.67931
	3.2	0.84467	3.2	0.73467	3.2	0.46817	3.2	0.45344			3.2	107.875	3.2	152.922	3.2	184.511	3.2	133.874			107.875	7.22522	367.013	8.3292	442.827	13.4687	321.298	10.2159
	3.4	1.844	3.4	1.60333	3.4	1.05944	3.4	1.0087			3.4	233.583	3.4	329.604	3.4	401.625	3.4	290.596			233.583	7.60656	791.05	8.24868	963.9	12.9992	697.429	10.0067
	3.6	3.428	3.6	2.95867	3.6	2.00222	3.6	1.8888			3.6	417.5	3.6	586.872	3.6	722.452	3.6	520.738			417.5	7.33574	1408.49	7.97676	1733.89	12.4024	1249.77	9.5978
	3.8	5.712	3.8	4.89933	3.8	3.405	3.8	3.16311			3.8	663.333	3.8	925.32	3.8	1149.75	3.8	829.303			663.333	7.01126	2220.77	7.60584	2759.4	11.6313	1990.33	9.15357
	4	9.1	4	7.73333	4	5.32278	4	5.02556			4	967.917	4	1343.1	4	1697.85	4	1212.15			967.917	6.43469	3223.44	7.01448	4074.84	11.0231	2909.17	8.44172
	4.2	13.4533	4.2	11.3733	4.2	8.05	4.2	7.44664			4.2	1343.33	4.2	1848	4.2	2337.3	4.2	1687.63			1343.33	6.04656	4435.2	6.57096	5609.52	10.0498	4050.31	7.94451
	4.4	19.7133	4.4	16.5733	4.4	11.4833	4.4	10.8617			4.4	1762.92	4.4	2405.04	4.4	3104.32	4.4	2211.89			1762.92	5.4313	5772.1	5.88456	7450.38	9.37969	5308.52	7.1525
	4.6	27.1867	4.6	22.7467	4.6	16.2056	4.6	15.0408			4.6	2258.75	4.6	3080.22	4.6	3904.43	4.6	2839.26			2258.75	5.05066	7392.53	5.49912	9370.62	8.37862	6814.24	6.64307
	4.8	36.8133	4.8	30.7133	4.8	21.7944	4.8	20.3373			4.8	2807.92	4.8	3802.92	4.8	4855.73	4.8	3531.48			2807.92	4.64755	9127.01	5.0424	11653.7	7.75907	8475.56	6.12955
	5	50.6067	5	42.1733	5	28.8278	5	27.668			5	3328.75	5	4468.86	5	5880.26	5	4164.42			3328.75	4.01232	10725.3	4.323	14112.6	7.12648	9994.61	5.31989
	5.2	65.6267	5.2	54.6867	5.2	38.3611	5.2	35.8946			5.2	3956.67	5.2	5299.8	5.2	6723.68	5.2	4958.52			3956.67	3.68285	12719.5	3.95868	16136.8	6.13356	11900.5	4.89196
	5.4	84.1333	5.4	70.2	5.4	48.9167	5.4	46.0185			5.4	4600	5.4	6147.24	5.4	7849.01	5.4	5779.18			4600	3.3409	14753.4	3.58248	18837.6	5.62325	13870	4.45316
	5.6	106.667	5.6	89.1333	5.6	61.7222	5.6	58.3399			5.6	5241.67	5.6	6996	5.6	8977.5	5.6	6607.25			5241.67	3.00768	16790.4	3.21552	21546	5.10478	15857.4	4.02252
	5.8	133.667	5.8	112.067	5.8	77.1667	5.8	73.2016			5.8	5837.5	5.8	7774.8	5.8	10095.8	5.8	7385.3			5837.5	2.67696	18659.5	2.84592	24229.8	4.59936	17724.7	3.59052
	6	165.733	6	145.6	6	95.6667	6	94.2292			6	6358.33	6	8733.78	6	11166.8	6	8422.7			6358.33	2.35747	20961.1	2.46695	26800.2	4.10861	20214.5	3.18894
	6.2	200.267	6.2	176.867	6.2	117.556	6.2	114.73			6.2	6800	6.2	9358.14	6.2	12119.6	6.2	9169.88
	6.4	243.8	6.4	211.867	6.4	143.167	6.4	139.078			6.4	7016.67	6.4	9764.7	6.4	12915	6.4	9774.41
	6.6	290.667	6.6	251.6	6.6	169.722	6.6	166.166			6.6	7000	6.6	9888.12	6.6	13600.1	6.6	10182
	6.8	340.467	6.8	294.8	6.8	204.722	6.8	197.049			6.8	6700	6.8	9670.32	6.8	13828.5	6.8	10311

## Sheet: Sheet2
Figure 4f		0 nm		1 nm		2 nm		5 nm		Figure 4g		0 nm		1 nm		2 nm		5 nm		Figure 4g		0 nm		1 nm		2 nm		5 nm
	2.4	0.00107	2.4	0.00089232	2.4	0.000732392	2.4	0.00077976			2.4	0.01792	2.4	0.01323	2.4	0.03112	2.4	0.05097			0.01792	2.78678	0.01323	2.8208	0.03112	3.1587	0.05097	3.1253
	2.6	0.01191	2.6	0.01074	2.6	0.00916	2.6	0.09011			2.6	0.76875	2.6	0.9488	2.6	0.97495	2.6	0.80354			0.76875	4.0599	0.9488	4.89766	0.97495	6.07765	0.80354	5.33789
	2.8	0.07647	2.8	0.0716	2.8	0.05921	2.8	0.05574			2.8	7.45833	2.8	9.79147	2.8	9.7917	2.8	7.4835			7.45833	5.82442	9.79147	6.47996	9.7917	8.61704	7.4835	7.55264
	3	0.305	3	0.27564	3	0.23514	3	0.22295			3	36.3667	3	47.2031	3	41.7853	3	37.0244			36.3667	7.12733	47.2031	7.7953	41.7853	9.9296	37.0244	9.0068
	3.2	0.84467	3.2	0.75311	3.2	0.65013	3.2	0.62062			3.2	107.875	3.2	140.658	3.2	145.231	3.2	112.949			107.875	7.65024	140.658	8.2221	145.231	10.2632	112.949	9.5318
	3.4	1.844	3.4	1.67853	3.4	1.4199	3.4	1.38511			3.4	233.583	3.4	302.845	3.4	316.051	3.4	241.23			233.583	7.60656	302.845	8.3569	316.051	9.90322	241.23	9.30976
	3.6	3.428	3.6	3.13552	3.6	2.63621	3.6	2.50684			3.6	417.5	3.6	546.764	3.6	573.852	3.6	444.224			417.5	7.33574	546.764	7.972	573.852	9.4982	444.224	9.0353
	3.8	5.712	3.8	5.17037	3.8	4.43439	3.8	4.17124			3.8	663.333	3.8	849.682	3.8	911.89	3.8	692.01			663.333	7.01126	849.682	7.6097	911.89	8.8624	692.01	8.5582
	4	9.1	4	8.2738	4	7.27325	4	6.6638			4	967.917	4	1231.06	4	1314.57	4	1070.42			967.917	6.43469	1231.06	7.0666	1314.57	8.4251	1120.42	7.8307
	4.2	13.4533	4.2	12.1874	4.2	10.302	4.2	9.8851			4.2	1343.33	4.2	1690.69	4.2	1862.27	4.2	1421.08			1343.33	6.04656	1690.69	6.5617	1862.27	7.6334	1471.08	7.3872
	4.4	19.7133	4.4	17.7233	4.4	14.8226	4.4	14.1325			4.4	1762.92	4.4	2214.43	4.4	2473.1	4.4	1869.78			1762.92	5.4313	2214.43	5.9906	2473.1	7.1415	1919.78	6.6528
	4.6	27.1867	4.6	24.5447	4.6	21.5725	4.6	19.6028			4.6	2258.75	4.6	2818.8	4.6	3052.16	4.6	2328.67			2258.75	5.05066	2818.8	5.5497	3052.16	6.3886	2378.67	6.1778
	4.8	36.8133	4.8	33.2518	4.8	28.0024	4.8	26.6646			4.8	2807.92	4.8	3453.04	4.8	3857.2	4.8	2950.05			2807.92	4.64755	3453.04	5.0456	3857.2	5.8726	3000.05	5.7484
	5	50.6067	5	45.5171	5	39.3185	5	36.8622			5	3328.75	5	4106.1	5	4693.06	5	3589.84			3328.75	4.01232	4106.1	4.3134	4690.06	5.4001	3639.84	4.94897
	5.2	65.6267	5.2	58.9691	5.2	51.4068	5.2	47.5763			5.2	3956.67	5.2	4849.78	5.2	5301.78	5.2	4183.09			3956.67	3.68285	4849.78	3.9156	5301.78	4.6242	4233.09	4.5713
	5.4	84.1333	5.4	76.0425	5.4	65.018	5.4	60.795			5.4	4600	5.4	5595.5	5.4	6203.64	5.4	4842.84			4600	3.3409	5595.5	3.5427	6203.64	4.2898	4892.84	4.1767
	5.6	106.667	5.6	96.7108	5.6	82.6512	5.6	78.7592			5.6	5241.67	5.6	6436.28	5.6	7078.26	5.6	5552.35			5241.67	3.00768	6436.28	3.2099	7078.26	3.8355	5602.35	3.7078
	5.8	133.667	5.8	121.036	5.8	103.227	5.8	98.154			5.8	5837.5	5.8	7115.86	5.8	7934.31	5.8	6299.09
	6	165.733	6	149.855	6	128.363	6	120.6			6	6358.33	6	8002.15	6	8852.52	6	7094.75
	6.2	200.267	6.2	181.481	6.2	154.768	6.2	148.501			6.2	6800	6.2	8558.03	6.2	9556.38	6.2	7781.72
	6.4	243.8	6.4	219.706	6.4	187.799	6.4	178.821			6.4	7016.67	6.4	8912.1	6.4	10228.4	6.4	8296.23
	6.6	290.667	6.6	262.296	6.6	224.314	6.6	213.862			6.6	7000	6.6	9083.11	6.6	10730.1	6.6	8532.64
	6.8	340.467	6.8	307.518	6.8	262.909	6.8	248.837			6.8	6700	6.8	9193.18	6.8	10936.4	6.8	8674.81

## Sheet: Sheet3
Figure 4j-IV		0 nm		1 nm		2 nm		5 nm		Figure 4j-L		0 nm		1 nm		2 nm		5 nm		Figure 4k		Pristine		Bilateral TSPO1		Figure 4l		Pristine		Bilateral TSPO1
	2.3998	0.00107	2.3997	0.00138	2.4	0.000652381	2.4	0.000925556			2.3998	0.01792	2.3997	0.02174	2.4	0.03381	2.4	0.04876			0.01792	2.67944	0.07399	7.99411			0.00107	2.78678	0.000652381	5.0539
	2.5998	0.01191	2.6	0.00398	2.6	0.00686	2.6	0.00535			2.5998	0.76875	2.6	2.54341	2.6	2.2991	2.6	4.15313			0.76875	10.3275	1.94292	36.3163			0.01191	3.9599	0.00686	10.3359
	2.8	0.07647	2.7999	0.03129	2.8	0.0466	2.8	0.03758			2.8	7.45833	2.7999	29.0143	2.8	22.5804	2.8	42.104			7.45833	15.6052	19.8954	52.9415			0.07647	5.82442	0.0466	14.4178
	3	0.305	3	0.15579	3	0.1889	3	0.16089			3	36.3667	3	101.079	3	110.552	3	175.717			36.3667	19.0776	98.28	61.0852			0.305	7.12733	0.1889	17.4806
	3.1999	0.84467	3.1998	0.50146	3.2	0.52476	3.2	0.46817			3.1999	107.875	3.1998	239.865	3.2	398.708	3.2	361.205			107.875	20.434	295.218	63.0579			0.84467	7.65024	0.52476	18.7331
	3.3999	1.844	3.3998	1.21177	3.4	1.14524	3.4	1.05944			3.3999	233.583	3.3998	522.112	3.4	742.351	3.4	761.84			233.583	20.2675	642.6	60.6547			1.844	7.60656	1.14524	18.5835
	3.5996	3.428	3.5995	2.42499	3.6	2.11333	3.6	2.00222			3.5996	417.5	3.5995	939.188	3.6	1321.78	3.6	1323.53			417.5	19.4866	1155.92	57.7321			3.428	7.33574	2.11333	17.95
	3.7997	5.712	3.7997	4.31143	3.8	3.49952	3.8	3.405			3.7997	663.333	3.7997	1494.67	3.8	2084.05	3.8	2034.21			663.333	18.5808	1839.6	54.0264			5.712	7.01126	3.49952	17.1326
	3.9995	9.1	3.9995	7.07514	4	5.52381	4	5.32278			3.9995	967.917	3.9995	2207.2	4	3025	4	2882.66			967.917	17.0183	2716.56	51.0365			9.1	6.43469	5.52381	15.8679
	4.1996	13.4533	4.1997	10.9493	4.2	8.12381	4.2	8.05			4.1996	1343.33	4.1997	3038.49	4.2	4162.16	4.2	3809.65			1343.33	15.9762	3739.68	46.4556			13.4533	6.04656	8.12381	14.7904
	4.3995	19.7133	4.3994	16.0867	4.4	11.8381	4.4	11.4833			4.3995	1762.92	4.3994	4035.62	4.4	5416.75	4.4	4838.83			1762.92	14.3084	4966.92	43.2533			19.7133	5.4313	11.8381	13.5289
	4.5998	27.1867	4.5997	22.8273	4.6	16.2476	4.6	16.2056			4.5998	2258.75	4.5997	5075.75	4.6	6937.43	4.6	5992.13			2258.75	13.2933	6247.08	38.549			27.1867	5.05066	16.2476	12.6164
	4.7997	36.8133	4.7997	31.2246	4.8	21.9381	4.8	21.7944			4.7997	2807.92	4.7997	6312.44	4.8	8565.13	4.8	7606.83			2807.92	12.2039	7769.16	35.6474			36.8133	4.64755	21.9381	11.5859
	5	50.6067	4.9999	41.6685	5	30.1238	5	28.8278			5	3328.75	4.9999	7644.34	5	10065	5	8946.01			3328.75	10.5243	9408.42	32.6366			50.6067	4.01232	30.1238	10.1624
	5.1999	65.6267	5.1998	53.9297	5.2	39.0619	5.2	38.3611			5.1999	3956.67	5.1998	8740.78	5.2	11936.5	5.2	10804.6			3956.67	9.64648	10757.9	28.0437			65.6267	3.68285	39.0619	9.31558
	5.4002	84.1333	5.4001	67.788	5.4	50.1429	5.4	48.9167			5.4002	4600	5.4001	10203.7	5.4	13845.1	5.4	12740.3			4600	8.74802	12558.4	25.6731			84.1333	3.3409	50.1429	8.2727
	5.6001	106.667	5.6001	83.1501	5.6	63.6667	5.6	61.7222			5.6001	5241.67	5.6001	11670.8	5.6	15756.7	5.6	14686			5241.67	7.8625	14364	23.272			106.667	3.00768	63.6667	7.50919
	5.8003	133.667	5.8002	99.8528	5.8	78.4467	5.8	76.395			5.8003	5837.5	5.8002	13124.5	5.8	17510.8	5.8	16506			5837.5	6.98753	16153.2	20.9329			133.667	2.67696	78.4467	6.59614
	5.9999	165.733	5.9998	117.704	6	101.92	6	94.71			5.9999	6358.33	5.9998	14516.8	6	19608.2	6	17153.6			6358.33	6.13838	17866.8	18.6761			165.733	2.35747	101.92	5.75694
	6.1999	200.267	6.1999	140.296	6.2	123.807	6.2	114.4			6.1999	6800	6.1999	15094	6.2	20510.7	6.2	17407.9			6800	5.43276	19391.4	16.4955			200.267	2.0879	123.807	5.09343
	6.3997	243.8	6.3996	161.783	6.4	148.307	6.4	138.765			6.3997	7016.67	6.3996	15170.6	6.4	20945.3	6.4	17223.2			7016.67	4.60487	20664	14.4335			243.8	1.77341	148.307	4.39193
	6.5997	290.667	6.5997	188.125	6.6	176.12	6.6	165.055			6.5997	7000	6.5997	14995.9	6.6	21210	6.6	16638.5			7000	3.85321	21760.2	12.8211			290.667	1.48886	176.12	3.87055
	6.7995	340.467	6.7995	225.304	6.8	206.36	6.8	192.541			6.7995	6700	6.7995	14520.5	6.8	20742.8	6.8	15695.5			6700	3.14862	22125.6	10.8076			340.467	1.21992	206.36	3.53582
																					6108.33	2.49744	21772.8	9.01358			391.333	0.97144	238.187	3.08106
																					5262.5	1.90872	20538	7.31758			441.133	0.74493	270.48	2.75396
																					4275	1.40279	18333	5.71715			487.6	0.54962	309.727	2.18778
