# Supplementary material for: A bilateral interfacial passivation strategy promoting efficiency and stability of perovskite quantum dot light-emitting diodes
Source: Nat Commun. 2020 Aug 6;11:3902. doi: 10.1038/s41467-020-17633-3 (PMC7413529; doi:10.1038/s41467-020-17633-3)
Supplement: Supplementary file 3 — Source Data [file 41467_2020_17633_MOESM3_ESM.zip › Figure 5.xlsx]

## Sheet: Sheet1
Figure 5c		TSPO1		DPEPO		TPPO		DMAC-DPS
	0.000652381	0.03381	0.000543628	0.02724	0.0009456	0.03225	0.000516446	0.02378
	0.00686	2.2991	0.00584	1.97936	0.00662	2.12184	0.00542	1.66642
	0.0466	22.5804	0.03959	19.7119	0.04571	21.4051	0.03937	15.0833
	0.1889	110.552	0.15607	95.5663	0.17432	104.283	0.16767	72.7224
	0.52476	398.708	0.4403	348.898	0.42025	375.583	0.417	265.751
	1.14524	742.351	0.91767	637.826	1.07319	700.475	0.86005	485.862
	2.11333	1321.78	1.81074	1170.96	1.96173	1242.91	1.75346	891.966
	3.49952	2084.05	2.7427	1788.19	3.21917	1955.51	2.61565	1362.17
	5.52381	3025	4.51934	2570.39	5.4278	2854.09	4.2921	1958.02
	8.12381	4162.16	6.84996	3560.8	7.64622	3923.34	6.50334	2712.47
	11.8381	5416.75	9.78695	4638.29	11.4293	5099.45	9.29037	3533.18
	16.2476	6937.43	13.537	5931.48	16.785	6531.86	12.504	4517.55
	21.9381	8565.13	17.8736	7323.03	20.8725	8068.94	17.193	5579.64
	30.1238	10065	25.3277	8607.2	28.6804	9471.05	24.0513	6556.54
	39.0619	11936.5	33.18	10204.3	37.2586	11244.5	31.538	7773.4
	50.1429	13845.1	41.967	11837.7	47.5704	13038	39.8755	9017.21
	63.6667	15756.7	53.8744	13484.6	59.4151	14834.2	51.1409	10273.1
	78.4467	17510.8	65.6495	14970.6	73.6346	16525.1	62.3611	11413.1
	101.92	19608.2	82.3559	16767.5	93.7137	18459.8	78.2982	12783.9
	123.807	20510.7	103.921	17535	113.546	19310.6	98.7199	13347
	148.307	20945.3	123.959	17906.1	138.483	19723.3	117.816	13589.7
	176.12	21210	147.981	18146.7	161.342	20002.2	140.697	13821.3
	206.36	20742.8	173.358	17737.6	193.526	19533.6	164.617	13513.5
	238.187	19434.7	201.033	16616.9	221.218	18296.5	191.334	12656.5
	270.48	17285.7	232.162	14785.3	255.296	16275.5	220.554	11262.8
	309.727	14558.9	269.673	12447.5	293.762	13708.1	256.19	9482

## Sheet: Sheet2
Figure 5d	control	TSPO1	DPEPO	TPPO	DPS
	20.0034	75.098	66.125	71.124	63
	19.237	74.2309	65.7345	68.625	60.974
	20.0974	72.981	64.358	71.0434	59.538
	19.871	71.345	64.7245	70.356	58.637
	18.8975	72.9814	63.689	69.3567	61.4457
	18.1875	73.983	62.9532	69.8935	60.5324
	19.5865	70.9265	61.784	69.2689	60.235
	18.4154	72.914	65.4321	68.3266	61.894
	17.9753	73.8975	64.682	67.5622	62.2346
	20.275	72.098	64.9753	69.0356	62.1746
	19.1023	71.127	63.3567	67.9357	61.9674
	19.894	75.0112	64.8953	67.3668	61.467
	19.0984	73.4817	63.135	66.345	61.689
	19.7654	73.285	62.8532	68.9456	59.7946
	19.3439	72.6781	64.278	70.6356	62.783
	18.934	70.0234	64.803	70.1456	62.7447
	18.8098	71.6782	63.5327	68.42	59.683
	19.459	73.6772	63.793	69.042	60.764
	19.7094	74.235	62.8324	68.462	61.685
	18.542	74.7623	64.326	70.436	60.523

## Sheet: Sheet3
Figure 5e	control	TSPO1	DPEPO	TPPO	DPS
	6.8237	17.94	15.4375	16.6239	12.8643
	7.46918	18.078	17.1665	17.6899	12.3347
	6.36264	17.25	14.2025	15.8625	11.4984
	7.00812	18.492	16.1785	17.233	10.8462
	7.10033	18.354	16.1785	17.0807	10.0547
	7.19255	18.492	16.4255	17.233	11.5461
	7.00812	18.078	15.808	16.7762	12.1989
	7.56139	18.6976	17.4135	17.8421	11.5467
	7.28476	18.63	16.6725	17.3853	12.5943
	6.8237	17.94	15.4375	16.6239	10.9846
	7.65361	17.802	17.6605	17.9944	10.2655
	6.54706	17.526	14.6965	16.1671	12.3655
	7.56139	17.664	17.784	17.8421	11.6555
	6.36264	17.25	14.2025	15.8625	11.5648
	7.00812	17.664	15.4375	16.3193	12.3648
	7.19255	18.492	16.4255	17.233	12.4796
	6.91591	18.078	15.6845	16.7762	12.751
	7.28476	18.63	16.6725	17.3853	10.0246
	7.37697	17.388	16.9195	17.5376	10.4165
