# Supplementary material for: A bilateral interfacial passivation strategy promoting efficiency and stability of perovskite quantum dot light-emitting diodes
Source: Nat Commun. 2020 Aug 6;11:3902. doi: 10.1038/s41467-020-17633-3 (PMC7413529; doi:10.1038/s41467-020-17633-3)
Supplement: Supplementary file 3 — Source Data [file 41467_2020_17633_MOESM3_ESM.zip › FIgure 6.xlsx]

## Sheet: Sheet1
Figure 6a		control		unilateral		bilateral
	0.15	100	0.13333	100	0.15	100
	0.18333	90.3018	0.16667	94.7207	0.18333	99.991
	0.21667	86.6342	0.2	92.0655	0.21667	99.9687
	0.25	84.2008	0.23333	90.668	0.25	99.9639
	0.28333	82.0585	0.26667	89.8839	0.28333	99.9389
	0.31667	79.9588	0.3	89.3999	0.31667	99.8377
	0.35	78.0577	0.33333	89.0849	0.35	99.8603
	0.38333	76.2276	0.36667	88.8654	0.38333	99.8045
	0.41667	74.525	0.4	88.6621	0.41667	99.7951
	0.45	72.9328	0.43333	88.5257	0.45	99.736
	0.48333	71.4252	0.46667	88.3819	0.48333	99.6516
	0.51667	70.1003	0.5	88.2445	0.51667	99.615
	0.55	68.8642	0.53333	88.0831	0.55	99.5466
	0.58333	67.6387	0.56667	87.8946	0.58333	99.5459
	0.61667	66.5505	0.6	87.7861	0.61667	99.4962
	0.65	65.5041	0.63333	87.6886	0.65	99.4511
	0.68333	64.4373	0.66667	87.5172	0.68333	99.3513
	0.71667	63.4226	0.7	87.3695	0.71667	99.325
	0.75	62.5204	0.73333	87.2277	0.75	99.2657
	0.78333	61.6311	0.76667	87.1229	0.78333	99.2007
	0.81667	60.7776	0.8	86.9508	0.81667	99.1301
	0.85	59.9513	0.83333	86.7443	0.85	99.0722
	0.88333	59.165	0.86667	86.6733	0.88333	99.0434
	0.91667	58.3814	0.9	86.488	0.91667	98.9699
	0.95	57.6571	0.93333	86.2928	0.95	98.8871
	0.98333	56.949	0.96667	86.1581	0.98333	98.8429
	1.01667	56.2094	1	86.0091	1.01667	98.8444
	1.05	55.5744	1.03333	85.8276	1.05	98.7745
	1.08333	54.8966	1.06667	85.6888	1.08333	98.7183
	1.11667	54.2784	1.1	85.5517	1.11667	98.6339
	1.15	53.6332	1.13333	85.4036	1.15	98.5923
	1.18333	53.0408	1.16667	85.2546	1.18333	98.5176
	1.21667	52.4503	1.2	85.0931	1.21667	98.4894
	1.25	51.8671	1.23333	84.9429	1.25	98.3971
	1.28333	51.2985	1.26667	84.7914	1.28333	98.3846
	1.31667	50.7219	1.3	84.6661	1.31667	98.3269
	1.35	50.1741	1.33333	84.498	1.35	98.2912
	1.38333	49.6974	1.36667	84.3335	1.38333	98.1982
	1.41667	49.178	1.4	84.205	1.41667	98.1902
	1.45	48.6065	1.43333	84.0711	1.45	98.1145
	1.48333	48.0916	1.46667	83.9253	1.48333	98.0649
	1.51667	47.5881	1.5	83.8293	1.51667	98.0079
	1.55	47.1071	1.53333	83.6954	1.55	97.9539
	1.58333	46.5969	1.56667	83.5643	1.58333	97.9085
	1.61667	46.0822	1.6	83.4274	1.61667	97.88
	1.65	45.5802	1.63333	83.2983	1.65	97.7606
	1.68333	45.1458	1.66667	83.1917	1.68333	97.7392
	1.71667	44.723	1.7	83.034	1.71667	97.7159
	1.75	44.2971	1.73333	82.8847	1.75	97.6576
	1.78333	43.8785	1.76667	82.8167	1.78333	97.6119
	1.81667	43.452	1.8	82.6857	1.81667	97.5679
	1.85	43.0427	1.83333	82.6057	1.85	97.5016
	1.88333	42.6249	1.86667	82.4614	1.88333	97.4374
	1.91667	42.2178	1.9	82.3758	1.91667	97.3911
	1.95	41.8132	1.93333	82.1896	1.95	97.3541
	1.98333	41.4189	1.96667	82.0698	1.98333	97.2953
	2.01667	41.0094	2	81.9608	2.01667	97.2072
	2.05	40.6302	2.03333	81.8828	2.05	97.2613
	2.08333	40.2621	2.06667	81.7388	2.08333	97.1383
	2.11667	39.8958	2.1	81.6224	2.11667	97.0551
	2.15	39.5432	2.13333	81.5284	2.15	96.983
	2.18333	39.1748	2.16667	81.4326	2.18333	96.9948
	2.21667	38.7804	2.2	81.2917	2.21667	96.8831
	2.25	38.4181	2.23333	81.2084	2.25	96.8655
	2.28333	38.0556	2.26667	81.0609	2.28333	96.8497
	2.31667	37.7101	2.3	80.9886	2.31667	96.7678
	2.35	37.373	2.33333	80.8662	2.35	96.694
	2.38333	37.0347	2.36667	80.7775	2.38333	96.6649
	2.41667	36.7144	2.4	80.6299	2.41667	96.5594
	2.45	36.3796	2.43333	80.5763	2.45	96.5427
	2.48333	36.062	2.46667	80.4251	2.48333	96.5307
	2.51667	35.7137	2.5	80.3676	2.51667	96.4074
	2.55	35.4183	2.53333	80.2047	2.55	96.4015
	2.58333	35.1096	2.56667	80.1649	2.58333	96.347
	2.61667	34.8066	2.6	80.0426	2.61667	96.2825
	2.65	34.5172	2.63333	79.8935	2.65	96.1957
	2.68333	34.2224	2.66667	79.8288	2.68333	96.1691
	2.71667	33.9281	2.7	79.7023	2.71667	96.1333
	2.75	33.6442	2.73333	79.6398	2.75	96.0795
	2.78333	33.3478	2.76667	79.4899	2.78333	96.0042
	2.81667	33.0746	2.8	79.4001	2.81667	95.9695
	2.85	32.8097	2.83333	79.2941	2.85	95.9281
	2.88333	32.5179	2.86667	79.2358	2.88333	95.8431
	2.91667	32.2517	2.9	79.0603	2.91667	95.7725
	2.95	31.9766	2.93333	78.9616	2.95	95.744
	2.98333	31.7305	2.96667	78.8526	2.98333	95.7044
	3.01667	31.4518	3	78.7943	3.01667	95.6654
	3.05	31.2185	3.03333	78.678	3.05	95.6068
	3.08333	30.9534	3.06667	78.558	3.08333	95.5456
	3.11667	30.7123	3.1	78.4613	3.11667	95.4854
	3.15	30.4681	3.13333	78.341	3.15	95.4511
	3.18333	30.2336	3.16667	78.2708	3.18333	95.3647
	3.21667	29.9752	3.2	78.1448	3.21667	95.308
			3.23333	78.0483	3.25	95.2698
			3.26667	77.9514	3.28333	95.2117
			3.3	77.8905	3.31667	95.1922
			3.33333	77.7694	3.35	95.1149
			3.36667	77.6614	3.38333	95.0692
			3.4	77.5608	3.41667	95.0224
			3.43333	77.4447	3.45	94.9776
			3.46667	77.3418	3.48333	94.8861
			3.5	77.2316	3.51667	94.859
			3.53333	77.1952	3.55	94.7908
			3.56667	77.0463	3.58333	94.7794
			3.6	76.9608	3.61667	94.7141
			3.63333	76.8638	3.65	94.6235
			3.66667	76.7703	3.68333	94.5555
			3.7	76.6257	3.71667	94.5341
			3.73333	76.547	3.75	94.5022
			3.76667	76.4367	3.78333	94.3857
			3.8	76.3345	3.81667	94.3708
			3.83333	76.2632	3.85	94.2867
			3.86667	76.0955	3.88333	94.2468
			3.9	76.0204	3.91667	94.148
			3.93333	75.9314	3.95	94.1262
			3.96667	75.8465	3.98333	94.0412
			4	75.7351	4.01667	94.0147
			4.03333	75.6509	4.05	93.9366
			4.06667	75.5376	4.08333	93.9541
			4.1	75.4526	4.11667	93.8388
			4.13333	75.3132	4.15	93.8175
			4.16667	75.2335	4.18333	93.746
			4.2	75.1224	4.21667	93.6987
			4.23333	75.0214	4.25	93.6504
			4.26667	74.9515	4.28333	93.5457
			4.3	74.8285	4.31667	93.5175
			4.33333	74.7166	4.35	93.3958
			4.36667	74.6323	4.38333	93.3922
			4.4	74.4961	4.41667	93.3297
			4.43333	74.4086	4.45	93.2981
			4.46667	74.325	4.48333	93.26
			4.5	74.2397	4.51667	93.1348
			4.53333	74.1611	4.55	93.1287
			4.56667	74.0457	4.58333	93.0661
			4.6	73.893	4.61667	93.0075
			4.63333	73.8348	4.65	92.9746
			4.66667	73.7627	4.68333	92.9056
			4.7	73.5995	4.71667	92.8192
			4.73333	73.5121	4.75	92.7891
			4.76667	73.4446	4.78333	92.7314
			4.8	73.3631	4.81667	92.6919
			4.83333	73.2048	4.85	92.6218
			4.86667	73.1216	4.88333	92.5306
			4.9	73.0591	4.91667	92.5114
			4.93333	72.9149	4.95	92.4606
			4.96667	72.8303	4.98333	92.3978
			5	72.7325	5.01667	92.3221
			5.03333	72.6425	5.05	92.278
			5.06667	72.5459	5.08333	92.2343
			5.1	72.4457	5.11667	92.1881
			5.13333	72.3262	5.15	92.1667
			5.16667	72.282	5.18333	92.0864
			5.2	72.1222	5.21667	91.9859
			5.23333	72.045	5.25	91.9941
			5.26667	71.9365	5.28333	91.8827
			5.3	71.8382	5.31667	91.8406
			5.33333	71.7628	5.35	91.79
			5.36667	71.6733	5.38333	91.7266
			5.4	71.5224	5.41667	91.6154
			5.43333	71.4263	5.45	91.5918
			5.46667	71.3797	5.48333	91.5572
			5.5	71.2406	5.51667	91.4829
			5.53333	71.187	5.55	91.4151
			5.56667	71.0182	5.58333	91.3458
			5.6	70.9576	5.61667	91.3107
			5.63333	70.8228	5.65	91.2709
			5.66667	70.7536	5.68333	91.1964
			5.7	70.6213	5.71667	91.1762
			5.73333	70.5339	5.75	91.0548
			5.76667	70.4605	5.78333	91.0156
			5.8	70.3507	5.81667	90.9679
			5.83333	70.2229	5.85	90.8911
			5.86667	70.1618	5.88333	90.877
			5.9	70.0713	5.91667	90.8373
			5.93333	69.9841	5.95	90.7388
			5.96667	69.8987	5.98333	90.6887
			6	69.779	6.01667	90.6296
			6.03333	69.7163	6.05	90.5857
			6.06667	69.5805	6.08333	90.538
			6.1	69.4678	6.11667	90.4477
			6.13333	69.3814	6.15	90.3922
			6.16667	69.3215	6.18333	90.3108
			6.2	69.1662	6.21667	90.3015
			6.23333	69.1177	6.25	90.2185
			6.26667	69.0023	6.28333	90.1393
			6.3	68.8954	6.31667	90.1454
			6.33333	68.8078	6.35	90.0826
			6.36667	68.7541	6.38333	90.026
			6.4	68.626	6.41667	89.9176
			6.43333	68.5375	6.45	89.9151
			6.46667	68.4639	6.48333	89.8483
			6.5	68.3583	6.51667	89.7508
			6.53333	68.272	6.55	89.6779
			6.56667	68.1255	6.58333	89.6701
			6.6	68.0557	6.61667	89.5835
			6.63333	67.9094	6.65	89.5364
			6.66667	67.8808	6.68333	89.4572
			6.7	67.7751	6.71667	89.4088
			6.73333	67.6489	6.75	89.3602
			6.76667	67.5878	6.78333	89.336
			6.8	67.444	6.81667	89.2555
			6.83333	67.3546	6.85	89.1615
			6.86667	67.2965	6.88333	89.1368
			6.9	67.1872	6.91667	89.0744
			6.93333	67.0911	6.95	89.0265
			6.96667	67.0349	6.98333	88.9383
			7	66.9217	7.01667	88.8847
			7.03333	66.8172	7.05	88.8378
			7.06667	66.7517	7.08333	88.7457
			7.1	66.6549	7.11667	88.7367
			7.13333	66.5223	7.15	88.6848
			7.16667	66.453	7.18333	88.6014
			7.2	66.3772	7.21667	88.5085
			7.23333	66.2543	7.25	88.483
			7.26667	66.1859	7.28333	88.4114
			7.3	66.1045	7.31667	88.3665
			7.33333	65.9538	7.35	88.3033
			7.36667	65.9185	7.38333	88.2394
			7.4	65.7554	7.41667	88.2043
			7.43333	65.7399	7.45	88.1472
			7.46667	65.6389	7.48333	88.0927
			7.5	65.5464	7.51667	88.0564
			7.53333	65.4615	7.55	87.9831
			7.56667	65.382	7.58333	87.9159
			7.6	65.2767	7.61667	87.8934
			7.63333	65.2165	7.65	87.8241
			7.66667	65.0581	7.68333	87.7463
			7.7	65.004	7.71667	87.6547
			7.73333	64.877	7.75	87.5924
			7.76667	64.8236	7.78333	87.5391
			7.8	64.7454	7.81667	87.5529
			7.83333	64.6415	7.85	87.4529
			7.86667	64.5701	7.88333	87.3601
			7.9	64.4599	7.91667	87.317
			7.93333	64.3961	7.95	87.2431
			7.96667	64.2679	7.98333	87.2349
			8	64.2208	8.01667	87.1405
			8.03333	64.1056	8.05	87.0958
			8.06667	64.0468	8.08333	86.9864
			8.1	63.9506	8.11667	86.9309
			8.13333	63.823	8.15	86.9353
			8.16667	63.7497	8.18333	86.8418
			8.2	63.6429	8.21667	86.8101
			8.23333	63.5525	8.25	86.7066
			8.26667	63.5161	8.28333	86.6929
			8.3	63.4168	8.31667	86.5833
			8.33333	63.2955	8.35	86.5723
			8.36667	63.2126	8.38333	86.482
			8.4	63.1643	8.41667	86.4326
			8.43333	63.0712	8.45	86.3852
			8.46667	62.9721	8.48333	86.3315
			8.5	62.8472	8.51667	86.2508
			8.53333	62.7463	8.55	86.1924
			8.56667	62.7262	8.58333	86.1309
			8.6	62.5635	8.61667	86.0976
			8.63333	62.5166	8.65	86.0206
			8.66667	62.4534	8.68333	85.9997
			8.7	62.3632	8.71667	85.8644
			8.73333	62.2986	8.75	85.8343
			8.76667	62.2132	8.78333	85.7692
			8.8	62.1169	8.81667	85.6742
			8.83333	62.0124	8.85	85.6965
			8.86667	61.9159	8.88333	85.5918
			8.9	61.8508	8.91667	85.5392
			8.93333	61.7764	8.95	85.4515
			8.96667	61.6687	8.98333	85.438
			9	61.5607	9.01667	85.3874
			9.03333	61.4896	9.05	85.3242
			9.06667	61.452	9.08333	85.2323
			9.1	61.3443	9.11667	85.1875
			9.13333	61.2367	9.15	85.1435
			9.16667	61.2081	9.18333	85.1379
			9.2	61.0793	9.21667	85.0394
			9.23333	61.0282	9.25	84.9871
			9.26667	60.9597	9.28333	84.9233
			9.3	60.8097	9.31667	84.8427
			9.33333	60.7682	9.35	84.7648
			9.36667	60.6459	9.38333	84.697
			9.4	60.5768	9.41667	84.6708
			9.43333	60.5108	9.45	84.5963
			9.46667	60.4304	9.48333	84.5336
			9.5	60.3524	9.51667	84.4667
			9.53333	60.2208	9.55	84.4353
			9.56667	60.1436	9.58333	84.3824
			9.6	60.0653	9.61667	84.3113
			9.63333	60.0127	9.65	84.2862
			9.66667	59.8859	9.68333	84.1529
			9.7	59.792	9.71667	84.1406
			9.73333	59.704	9.75	84.1055
			9.76667	59.6399	9.78333	84.0123
			9.8	59.5752	9.81667	83.9662
			9.83333	59.4851	9.85	83.9018
			9.86667	59.3855	9.88333	83.8749
			9.9	59.3521	9.91667	83.7415
			9.93333	59.2554	9.95	83.7374
			9.96667	59.1574	9.98333	83.6628
			10	59.092	10.0167	83.6372
			10.0333	58.97	10.05	83.5636
			10.0667	58.9091	10.0833	83.5084
			10.1	58.8009	10.1167	83.4118
			10.1333	58.7708	10.15	83.3468
			10.1667	58.6933	10.1833	83.2821
			10.2	58.5685	10.2167	83.2226
			10.2333	58.522	10.25	83.199
			10.2667	58.4334	10.2833	83.1102
			10.3	58.349	10.3167	83.0581
			10.3333	58.2824	10.35	82.9689
			10.3667	58.1713	10.3833	82.9856
			10.4	58.089	10.4167	82.9199
			10.4333	58.0422	10.45	82.8479
			10.4667	57.9808	10.4833	82.8147
			10.5	57.9005	10.5167	82.6769
			10.5333	57.7873	10.55	82.668
			10.5667	57.6874	10.5833	82.5862
			10.6	57.6384	10.6167	82.5491
			10.6333	57.5432	10.65	82.5186
			10.6667	57.4575	10.6833	82.4432
			10.7	57.3798	10.7167	82.3732
			10.7333	57.2971	10.75	82.3279
			10.7667	57.2178	10.7833	82.2353
			10.8	57.1833	10.8167	82.1664
			10.8333	57.0822	10.85	82.1468
			10.8667	57.0158	10.8833	82.0813
			10.9	56.9288	10.9167	82.0037
			10.9333	56.821	10.95	81.9335
			10.9667	56.7561	10.9833	81.8524
			11	56.6963	11.0167	81.8574
			11.0333	56.5951	11.05	81.741
			11.0667	56.4963	11.0833	81.7068
			11.1	56.4481	11.1167	81.6491
			11.1333	56.3118	11.15	81.581
			11.1667	56.2456	11.1833	81.492
			11.2	56.1849	11.2167	81.4727
			11.2333	56.1324	11.25	81.426
			11.2667	56.0296	11.2833	81.3505
			11.3	55.9369	11.3167	81.2809
			11.3333	55.8731	11.35	81.1855
			11.3667	55.7963	11.3833	81.1738
			11.4	55.7381	11.4167	81.0777
			11.4333	55.6731	11.45	81.0535
			11.4667	55.545	11.4833	80.9708
			11.5	55.4735	11.5167	80.9383
			11.5333	55.3723	11.55	80.846
			11.5667	55.3145	11.5833	80.805
			11.6	55.2358	11.6167	80.725
			11.6333	55.1977	11.65	80.6851
			11.6667	55.0854	11.6833	80.614
			11.7	55.016	11.7167	80.5244
			11.7333	54.928	11.75	80.4673
			11.7667	54.8985	11.7833	80.4632
			11.8	54.7838	11.8167	80.3777
			11.8333	54.6942	11.85	80.3367
			11.8667	54.6225	11.8833	80.2346
			11.9	54.5762	11.9167	80.2053
			11.9333	54.5046	11.95	80.1271
			11.9667	54.3758	11.9833	80.036
			12	54.3526	12.0167	80.0037
			12.0333	54.2548	12.05	79.9578
			12.0667	54.1707	12.0833	79.8659
			12.1	54.133	12.1167	79.8672
			12.1333	54.0216	12.15	79.7808
			12.1667	53.9657	12.1833	79.705
			12.2	53.8929	12.2167	79.6268
			12.2333	53.8284	12.25	79.6372
			12.2667	53.7381	12.2833	79.4981
			12.3	53.6634	12.3167	79.4989
			12.3333	53.6024	12.35	79.457
			12.3667	53.5155	12.3833	79.3789
			12.4	53.4244	12.4167	79.3092
			12.4333	53.3668	12.45	79.2348
			12.4667	53.2831	12.4833	79.1708
			12.5	53.2176	12.5167	79.0951
			12.5333	53.1443	12.55	79.0205
			12.5667	53.0632	12.5833	79.0173
			12.6	53.0109	12.6167	78.9545
			12.6333	52.9226	12.65	78.8742
			12.6667	52.8453	12.6833	78.7874
			12.7	52.7834	12.7167	78.7428
			12.7333	52.7213	12.75	78.6886
			12.7667	52.6067	12.7833	78.585
			12.8	52.5254	12.8167	78.5802
			12.8333	52.4824	12.85	78.4987
			12.8667	52.4147	12.8833	78.458
			12.9	52.3319	12.9167	78.4313
			12.9333	52.2704	12.95	78.3482
			12.9667	52.1812	12.9833	78.2713
			13	52.0887	13.0167	78.1819
			13.0333	51.9909	13.05	78.1128
			13.0667	51.9613	13.0833	78.1218
			13.1	51.8982	13.1167	77.9984
			13.1333	51.7926	13.15	77.9591
			13.1667	51.7276	13.1833	77.8681
			13.2	51.6489	13.2167	77.8457
			13.2333	51.5633	13.25	77.7779
			13.2667	51.4958	13.2833	77.7267
			13.3	51.4359	13.3167	77.6489
			13.3333	51.3526	13.35	77.6272
			13.3667	51.2761	13.3833	77.5527
			13.4	51.2439	13.4167	77.4478
			13.4333	51.1449	13.45	77.4219
			13.4667	51.0697	13.4833	77.333
			13.5	50.9798	13.5167	77.3054
			13.5333	50.919	13.55	77.2106
			13.5667	50.8496	13.5833	77.1603
			13.6	50.7674	13.6167	77.1048
			13.6333	50.7194	13.65	77.0409
			13.6667	50.6495	13.6833	76.9946
			13.7	50.559	13.7167	76.9227
			13.7333	50.4942	13.75	76.8634
			13.7667	50.4279	13.7833	76.816
			13.8	50.3549	13.8167	76.7747
			13.8333	50.3041	13.85	76.6747
			13.8667	50.2188	13.8833	76.5886
			13.9	50.1307	13.9167	76.5607
			13.9333	50.0773	13.95	76.5084
			13.9667	50.0165	13.9833	76.4562
			14	49.929	14.0167	76.3955
			14.0333	49.8669	14.05	76.3447
			14.0667	49.7689	14.0833	76.2238
			14.1	49.6966	14.1167	76.178
			14.1333	49.6456	14.15	76.1028
			14.1667	49.5596	14.1833	76.0944
			14.2	49.4936	14.2167	75.9788
			14.2333	49.4284	14.25	75.9812
			14.2667	49.3319	14.2833	75.8778
			14.3	49.2473	14.3167	75.8506
			14.3333	49.2119	14.35	75.7582
			14.3667	49.1415	14.3833	75.7024
			14.4	49.0668	14.4167	75.6279
			14.4333	48.9969	14.45	75.6038
			14.4667	48.9472	14.4833	75.5399
			14.5	48.8913	14.5167	75.4637
			14.5333	48.7914	14.55	75.4545
			14.5667	48.7139	14.5833	75.3885
			14.6	48.6415	14.6167	75.3089
			14.6333	48.5903	14.65	75.1958
			14.6667	48.5163	14.6833	75.178
			14.7	48.4312	14.7167	75.0968
			14.7333	48.3581	14.75	75.0522
			14.7667	48.3063	14.7833	74.9593
			14.8	48.2225	14.8167	74.9224
			14.8333	48.158	14.85	74.8254
			14.8667	48.0894	14.8833	74.809
			14.9	48.0137	14.9167	74.7294
			14.9333	47.9519	14.95	74.6975
			14.9667	47.8793	14.9833	74.6342
			15	47.8076	15.0167	74.5446
			15.0333	47.7502	15.05	74.5172
			15.0667	47.6885	15.0833	74.4203
			15.1	47.6109	15.1167	74.3873
			15.1333	47.5446	15.15	74.3572
			15.1667	47.4694	15.1833	74.2647
			15.2	47.4102	15.2167	74.2263
			15.2333	47.3401	15.25	74.116
			15.2667	47.2809	15.2833	74.0888
			15.3	47.2161	15.3167	74.0127
			15.3333	47.1369	15.35	73.951
			15.3667	47.0685	15.3833	73.9112
			15.4	46.994	15.4167	73.8541
			15.4333	46.9286	15.45	73.796
			15.4667	46.8781	15.4833	73.7144
			15.5	46.8209	15.5167	73.6182
			15.5333	46.7405	15.55	73.5655
			15.5667	46.6621	15.5833	73.4901
			15.6	46.5905	15.6167	73.4354
			15.6333	46.5258	15.65	73.3777
			15.6667	46.4622	15.6833	73.3716
			15.7	46.3993	15.7167	73.2722
			15.7333	46.3273	15.75	73.1601
			15.7667	46.2379	15.7833	73.1289
			15.8	46.2021	15.8167	73.0659
			15.8333	46.1277	15.85	73.0035
			15.8667	46.0637	15.8833	72.9618
			15.9	45.9913	15.9167	72.8421
			15.9333	45.9312	15.95	72.7851
			15.9667	45.8609	15.9833	72.7594
			16	45.793	16.0167	72.7064
			16.0333	45.7251	16.05	72.6804
			16.0667	45.667	16.0833	72.6211
			16.1	45.5855	16.1167	72.5252
			16.1333	45.5335	16.15	72.4362
			16.1667	45.4627	16.1833	72.4371
			16.2	45.4063	16.2167	72.3307
			16.2333	45.3352	16.25	72.2432
			16.2667	45.2744	16.2833	72.1886
			16.3	45.1859	16.3167	72.2085
			16.3333	45.1502	16.35	72.1319
			16.3667	45.0606	16.3833	72.0645
			16.4	45.0105	16.4167	71.9831
			16.4333	44.9479	16.45	71.9588
			16.4667	44.8655	16.4833	71.8295
			16.5	44.8154	16.5167	71.8138
			16.5333	44.7505	16.55	71.714
			16.5667	44.6821	16.5833	71.6822
			16.6	44.6147	16.6167	71.598
			16.6333	44.5397	16.65	71.5808
			16.6667	44.4868	16.6833	71.479
			16.7	44.4225	16.7167	71.4392
			16.7333	44.3595	16.75	71.4113
			16.7667	44.2887	16.7833	71.3352
			16.8	44.2276	16.8167	71.241
			16.8333	44.1614	16.85	71.243
			16.8667	44.096	16.8833	71.1225
			16.9	44.0478	16.9167	71.0552
			16.9333	43.9725	16.95	71.0101
			16.9667	43.8946	16.9833	70.9922
			17	43.8455	17.0167	70.8999
			17.0333	43.7716	17.05	70.7863
			17.0667	43.7397	17.0833	70.7819
			17.1	43.6512	17.1167	70.6847
			17.1333	43.6012	17.15	70.6493
			17.1667	43.5249	17.1833	70.6099
			17.2	43.4692	17.2167	70.5158
			17.2333	43.413	17.25	70.4763
			17.2667	43.3523	17.2833	70.377
			17.3	43.2789	17.3167	70.3473
			17.3333	43.2076	17.35	70.2478
			17.3667	43.1566	17.3833	70.2159
			17.4	43.0747	17.4167	70.1548
			17.4333	43.0254	17.45	70.0727
			17.4667	42.9668	17.4833	70.0248
			17.5	42.8871	17.5167	69.9963
			17.5333	42.8476	17.55	69.8996
			17.5667	42.7753	17.5833	69.835
			17.6	42.7125	17.6167	69.7925
			17.6333	42.6543	17.65	69.6938
			17.6667	42.5823	17.6833	69.6786
			17.7	42.5229	17.7167	69.5947
			17.7333	42.4674	17.75	69.528
			17.7667	42.4133	17.7833	69.4719
			17.8	42.3584	17.8167	69.4264
			17.8333	42.2867	17.85	69.3859
			17.8667	42.2181	17.8833	69.3107
			17.9	42.1579	17.9167	69.261
			17.9333	42.0942	17.95	69.1778
			17.9667	42.0373	17.9833	69.1417
			18	41.9615	18.0167	69.0449
			18.0333	41.9229	18.05	69.0133
			18.0667	41.8551	18.0833	68.9938
			18.1	41.7853	18.1167	68.883
			18.1333	41.7358	18.15	68.8298
			18.1667	41.6658	18.1833	68.7673
			18.2	41.6071	18.2167	68.7384
			18.2333	41.5435	18.25	68.647
			18.2667	41.4816	18.2833	68.567
			18.3	41.44	18.3167	68.5674
			18.3333	41.3754	18.35	68.4746
			18.3667	41.3056	18.3833	68.3847
			18.4	41.2581	18.4167	68.3537
			18.4333	41.1799	18.45	68.3094
			18.4667	41.12	18.4833	68.2689
			18.5	41.0619	18.5167	68.2075
			18.5333	41.0103	18.55	68.1294
			18.5667	40.9444	18.5833	68.0221
			18.6	40.8838	18.6167	67.9668
			18.6333	40.8216	18.65	67.9495
			18.6667	40.755	18.6833	67.8482
			18.7	40.7045	18.7167	67.836
			18.7333	40.6418	18.75	67.7967
			18.7667	40.5909	18.7833	67.6778
			18.8	40.5261	18.8167	67.6151
			18.8333	40.4775	18.85	67.6069
			18.8667	40.4058	18.8833	67.5346
			18.9	40.3538	18.9167	67.466
			18.9333	40.3009	18.95	67.4383
			18.9667	40.2363	18.9833	67.2951
			19	40.1758	19.0167	67.3003
			19.0333	40.1081	19.05	67.2125
			19.0667	40.0382	19.0833	67.148
			19.1	39.9836	19.1167	67.103
			19.1333	39.9388	19.15	67.0435
			19.1667	39.8816	19.1833	66.9759
			19.2	39.8235	19.2167	66.8899
			19.2333	39.7608	19.25	66.8313
			19.2667	39.7154	19.2833	66.7705
			19.3	39.6298	19.3167	66.7374
			19.3333	39.5895	19.35	66.6453
			19.3667	39.5259	19.3833	66.565
			19.4	39.4779	19.4167	66.5443
			19.4333	39.419	19.45	66.4722
			19.4667	39.3637	19.4833	66.37
			19.5	39.3028	19.5167	66.3374
			19.5333	39.256	19.55	66.2527
			19.5667	39.1906	19.5833	66.1834
			19.6	39.1329	19.6167	66.1245
			19.6333	39.0741	19.65	66.0853
			19.6667	39.0167	19.6833	66.0174
			19.7	38.9617	19.7167	65.9912
			19.7333	38.9097	19.75	65.9167
			19.7667	38.8501	19.7833	65.8804
			19.8	38.7911	19.8167	65.7867
			19.8333	38.715	19.85	65.6835
			19.8667	38.6574	19.8833	65.664
			19.9	38.6199	19.9167	65.5914
			19.9333	38.569	19.95	65.5465
			19.9667	38.4936	19.9833	65.4488
			20	38.4372	20.0167	65.4493
			20.0333	38.3886	20.05	65.3183
			20.0667	38.3194	20.0833	65.2885
			20.1	38.2538	20.1167	65.2257
			20.1333	38.2082	20.15	65.2011
			20.1667	38.1374	20.1833	65.1497
			20.2	38.0947	20.2167	65.1107
			20.2333	38.045	20.25	64.9741
			20.2667	37.9913	20.2833	64.9233
			20.3	37.9119	20.3167	64.8731
			20.3333	37.852	20.35	64.827
			20.3667	37.8158	20.3833	64.773
			20.4	37.7678	20.4167	64.714
			20.4333	37.7134	20.45	64.6486
			20.4667	37.6536	20.4833	64.5577
			20.5	37.586	20.5167	64.5642
			20.5333	37.5549	20.55	64.4518
			20.5667	37.4731	20.5833	64.4521
			20.6	37.4329	20.6167	64.3424
			20.6333	37.3498	20.65	64.3328
			20.6667	37.3123	20.6833	64.2679
			20.7	37.2633	20.7167	64.176
			20.7333	37.1915	20.75	64.1578
			20.7667	37.1467	20.7833	64.0613
			20.8	37.0898	20.8167	64.0106
			20.8333	37.0245	20.85	63.9544
			20.8667	36.9657	20.8833	63.9072
			20.9	36.934	20.9167	63.7964
			20.9333	36.889	20.95	63.7639
			20.9667	36.8252	20.9833	63.694
			21	36.7608	21.0167	63.6273
			21.0333	36.7038	21.05	63.6237
			21.0667	36.6548	21.0833	63.5073
			21.1	36.6015	21.1167	63.4595
			21.1333	36.5517	21.15	63.4579
			21.1667	36.4829	21.1833	63.3813
			21.2	36.4293	21.2167	63.3235
			21.2333	36.3812	21.25	63.2665
			21.2667	36.3147	21.2833	63.1827
			21.3	36.2855	21.3167	63.1152
			21.3333	36.2186	21.35	63.039
			21.3667	36.1541	21.3833	62.9931
			21.4	36.094	21.4167	62.9353
			21.4333	36.0441	21.45	62.8972
			21.4667	36.0192	21.4833	62.812
			21.5	35.9548	21.5167	62.7906
			21.5333	35.9044	21.55	62.7194
			21.5667	35.8411	21.5833	62.6469
			21.6	35.7859	21.6167	62.5796
			21.6333	35.7292	21.65	62.5185
			21.6667	35.6894	21.6833	62.4629
			21.7	35.6266	21.7167	62.395
			21.7333	35.5885	21.75	62.3836
			21.7667	35.5213	21.7833	62.2862
			21.8	35.4598	21.8167	62.2395
			21.8333	35.426	21.85	62.2298
			21.8667	35.3704	21.8833	62.1899
			21.9	35.3134	21.9167	62.0521
			21.9333	35.2654	21.95	62.0515
			21.9667	35.1913	21.9833	61.9431
			22	35.1527	22.0167	61.9174
			22.0333	35.083	22.05	61.8689
			22.0667	35.035	22.0833	61.8085
			22.1	34.9842	22.1167	61.7041
			22.1333	34.9482	22.15	61.6812
			22.1667	34.8801	22.1833	61.6323
			22.2	34.8353	22.2167	61.5411
			22.2333	34.7726	22.25	61.5017
			22.2667	34.7236	22.2833	61.4628
			22.3	34.6653	22.3167	61.3908
			22.3333	34.642	22.35	61.3885
			22.3667	34.5869	22.3833	61.2682
			22.4	34.5165	22.4167	61.213
			22.4333	34.4746	22.45	61.1538
			22.4667	34.4274	22.4833	61.1116
			22.5	34.3764	22.5167	61.0745
			22.5333	34.327	22.55	60.9695
			22.5667	34.2685	22.5833	60.931
			22.6	34.2251	22.6167	60.8937
			22.6333	34.1881	22.65	60.8417
			22.6667	34.1296	22.6833	60.7617
			22.7	34.0755	22.7167	60.6883
			22.7333	34.027	22.75	60.6478
			22.7667	33.9843	22.7833	60.6068
			22.8	33.9236	22.8167	60.5404
			22.8333	33.8687	22.85	60.4944
			22.8667	33.8267	22.8833	60.4416
			22.9	33.778	22.9167	60.3476
			22.9333	33.7249	22.95	60.3201
			22.9667	33.6592	22.9833	60.2408
			23	33.6342	23.0167	60.1977
			23.0333	33.5757	23.05	60.1427
			23.0667	33.517	23.0833	60.073
			23.1	33.474	23.1167	60.0143
			23.1333	33.4233	23.15	59.9828
			23.1667	33.3611	23.1833	59.8905
			23.2	33.3097	23.2167	59.8601
			23.2333	33.2681	23.25	59.8
			23.2667	33.2217	23.2833	59.7508
			23.3	33.1648	23.3167	59.703
			23.3333	33.1388	23.35	59.6449
			23.3667	33.0692	23.3833	59.5463
			23.4	33.0185	23.4167	59.4877
			23.4333	32.9755	23.45	59.4817
			23.4667	32.9206	23.4833	59.428
			23.5	32.865	23.5167	59.3646
			23.5333	32.8383	23.55	59.3165
			23.5667	32.7836	23.5833	59.2638
			23.6	32.7306	23.6167	59.1614
			23.6333	32.6799	23.65	59.1176
			23.6667	32.635	23.6833	59.0776
			23.7	32.5874	23.7167	58.9935
			23.7333	32.5422	23.75	58.9665
			23.7667	32.5068	23.7833	58.9029
			23.8	32.438	23.8167	58.8565
			23.8333	32.4014	23.85	58.769
			23.8667	32.3497	23.8833	58.732
			23.9	32.2965	23.9167	58.7114
			23.9333	32.2481	23.95	58.5954
			23.9667	32.2042	23.9833	58.566
			24	32.1525	24.0167	58.4805
			24.0333	32.0992	24.05	58.4375
			24.0667	32.0589	24.0833	58.3975
			24.1	32.0107	24.1167	58.3469
			24.1333	31.9625	24.15	58.2867
			24.1667	31.9167	24.1833	58.2196
			24.2	31.869	24.2167	58.1949
			24.2333	31.8212	24.25	58.1064
			24.2667	31.768	24.2833	58.0802
			24.3	31.7272	24.3167	58.0217
			24.3333	31.6838	24.35	57.9752
			24.3667	31.6258	24.3833	57.9107
			24.4	31.5841	24.4167	57.8351
			24.4333	31.5272	24.45	57.8127
			24.4667	31.4881	24.4833	57.7385
			24.5	31.438	24.5167	57.6891
			24.5333	31.389	24.55	57.6024
			24.5667	31.3518	24.5833	57.5641
			24.6	31.3019	24.6167	57.514
			24.6333	31.2503	24.65	57.4583
			24.6667	31.197	24.6833	57.4135
			24.7	31.1663	24.7167	57.336
			24.7333	31.1213	24.75	57.2958
			24.7667	31.0653	24.7833	57.2275
			24.8	31.0228	24.8167	57.1681
			24.8333	30.9727	24.85	57.1559
			24.8667	30.922	24.8833	57.129
			24.9	30.8875	24.9167	57.0252
			24.9333	30.8276	24.95	56.9554
			24.9667	30.7812	24.9833	56.9269
			25	30.7482	25.0167	56.8725
			25.0333	30.7017	25.05	56.792
			25.0667	30.6493	25.0833	56.7602
			25.1	30.6095	25.1167	56.6897
			25.1333	30.5625	25.15	56.6558
			25.1667	30.515	25.1833	56.585
			25.2	30.469	25.2167	56.5283
			25.2333	30.4119	25.25	56.4567
			25.2667	30.3912	25.2833	56.4001
			25.3	30.3404	25.3167	56.3633
			25.3333	30.3005	25.35	56.3053
			25.3667	30.2403	25.3833	56.2563
			25.4	30.204	25.4167	56.2118
			25.4333	30.165	25.45	56.1593
			25.4667	30.1224	25.4833	56.1008
			25.5	30.0761	25.5167	56.0485
			25.5333	30.0404	25.55	55.9737
			25.5667	29.9833	25.5833	55.9478
					25.6167	55.8562
					25.65	55.7988
					25.6833	55.743
					25.7167	55.7172
					25.75	55.6773
					25.7833	55.6091
					25.8167	55.5782
					25.85	55.4947
					25.8833	55.4515
					25.9167	55.3939
					25.95	55.3364
					25.9833	55.2694
					26.0167	55.2473
					26.05	55.1804
					26.0833	55.1258
					26.1167	55.0712
					26.15	55.0236
					26.1833	54.9526
					26.2167	54.8999
					26.25	54.8416
					26.2833	54.7917
					26.3167	54.7374
					26.35	54.6853
					26.3833	54.6469
					26.4167	54.573
					26.45	54.5413
					26.4833	54.4771
					26.5167	54.4237
					26.55	54.3886
					26.5833	54.3154
					26.6167	54.2839
					26.65	54.2026
					26.6833	54.1554
					26.7167	54.0975
					26.75	54.0309
					26.7833	53.9878
					26.8167	53.9648
					26.85	53.8994
					26.8833	53.8543
					26.9167	53.7782
					26.95	53.7463
					26.9833	53.673
					27.0167	53.6148
					27.05	53.5706
					27.0833	53.5198
					27.1167	53.4873
					27.15	53.4273
					27.1833	53.3784
					27.2167	53.3174
					27.25	53.2582
					27.2833	53.2338
					27.3167	53.1736
					27.35	53.1123
					27.3833	53.0611
					27.4167	52.9956
					27.45	52.9443
					27.4833	52.912
					27.5167	52.8507
					27.55	52.8044
					27.5833	52.7458
					27.6167	52.689
					27.65	52.6553
					27.6833	52.6034
					27.7167	52.5217
					27.75	52.4828
					27.7833	52.4216
					27.8167	52.3657
					27.85	52.3237
					27.8833	52.2753
					27.9167	52.2052
					27.95	52.1606
					27.9833	52.1186
					28.0167	52.057
					28.05	52.0283
					28.0833	51.9678
					28.1167	51.958
					28.15	51.8657
					28.1833	51.8011
					28.2167	51.7645
					28.25	51.7199
					28.2833	51.6639
					28.3167	51.6034
					28.35	51.5685
					28.3833	51.5172
					28.4167	51.4748
					28.45	51.4075
					28.4833	51.3475
					28.5167	51.3125
					28.55	51.2448
					28.5833	51.2033
					28.6167	51.1432
					28.65	51.0938
					28.6833	51.0671
					28.7167	51.0159
					28.75	50.964
					28.7833	50.8971
					28.8167	50.8558
					28.85	50.8048
					28.8833	50.7672
					28.9167	50.696
					28.95	50.65
					28.9833	50.6075
					29.0167	50.5382
					29.05	50.5016
					29.0833	50.4611
					29.1167	50.3947
					29.15	50.3375
					29.1833	50.3125
					29.2167	50.2711
					29.25	50.2096
					29.2833	50.1484
					29.3167	50.115
					29.35	50.0722
					29.3833	50.0097
					29.4167	49.9378
					29.45	49.902
					29.4833	49.8591
					29.5167	49.7965
					29.55	49.7427
					29.5833	49.6971
					29.6167	49.6638
					29.65	49.5984
					29.6833	49.5577
					29.7167	49.5093
					29.75	49.4655
					29.7833	49.4153
					29.8167	49.349
					29.85	49.3024
					29.8833	49.2622
					29.9167	49.1968
					29.95	49.1732
					29.9833	49.1123
					30.0167	49.0586
					30.05	49.0287
					30.0833	48.9657
					30.1167	48.9143
					30.15	48.8799
					30.1833	48.8141
					30.2167	48.7947
					30.25	48.7205
					30.2833	48.6806
					30.3167	48.631
					30.35	48.5904
					30.3833	48.5231
					30.4167	48.4898
					30.45	48.4424
					30.4833	48.3821
					30.5167	48.3368
					30.55	48.2921
					30.5833	48.2366
					30.6167	48.1896
					30.65	48.1357
					30.6833	48.108
					30.7167	48.0371
					30.75	48.0004
					30.7833	47.956
					30.8167	47.9118
					30.85	47.8669
					30.8833	47.814
					30.9167	47.773
					30.95	47.7242
					30.9833	47.666
					31.0167	47.6236
					31.05	47.5808
					31.0833	47.528
					31.1167	47.478
					31.15	47.4303
					31.1833	47.3836
					31.2167	47.3358
					31.25	47.2779
					31.2833	47.2482
					31.3167	47.2057
					31.35	47.1421
					31.3833	47.0968
					31.4167	47.063
					31.45	47.0009
					31.4833	46.9493
					31.5167	46.9273
					31.55	46.8613
					31.5833	46.8304
					31.6167	46.7735
					31.65	46.7338
					31.6833	46.6736
					31.7167	46.6339
					31.75	46.5871
					31.7833	46.535
					31.8167	46.494
					31.85	46.449
					31.8833	46.3948
					31.9167	46.3509
					31.95	46.2942
					31.9833	46.2626
					32.0167	46.2174
					32.05	46.1717
					32.0833	46.1244
					32.1167	46.0821
					32.15	46.0256
					32.1833	45.9806
					32.2167	45.9352
					32.25	45.8903
					32.2833	45.8323
					32.3167	45.797
					32.35	45.7579
					32.3833	45.7193
					32.4167	45.6679
					32.45	45.6072
					32.4833	45.5827
					32.5167	45.5356
					32.55	45.4804
					32.5833	45.4369
					32.6167	45.3765
					32.65	45.3295
					32.6833	45.2811
					32.7167	45.2464
					32.75	45.2074
					32.7833	45.1531
					32.8167	45.1126
					32.85	45.0692
					32.8833	45.0244
					32.9167	44.9789
					32.95	44.9338
					32.9833	44.902
					33.0167	44.8518
					33.05	44.7996
					33.0833	44.7605
					33.1167	44.7041
					33.15	44.6797
					33.1833	44.5989
					33.2167	44.5791
					33.25	44.5244
					33.2833	44.4899
					33.3167	44.4322
					33.35	44.39
					33.3833	44.3406
					33.4167	44.2954
					33.45	44.2612
					33.4833	44.2204
					33.5167	44.168
					33.55	44.1133
					33.5833	44.0824
					33.6167	44.051
					33.65	43.984
					33.6833	43.9422
					33.7167	43.9038
					33.75	43.8488
					33.7833	43.8311
					33.8167	43.7672
					33.85	43.7274
					33.8833	43.6891
					33.9167	43.6426
					33.95	43.5913
					33.9833	43.5528
					34.0167	43.5157
					34.05	43.4785
					34.0833	43.4345
					34.1167	43.3805
					34.15	43.3455
					34.1833	43.3002
					34.2167	43.2561
					34.25	43.2054
					34.2833	43.1802
					34.3167	43.1307
					34.35	43.0763
					34.3833	43.0307
					34.4167	42.9869
					34.45	42.946
					34.4833	42.883
					34.5167	42.8679
					34.55	42.8257
					34.5833	42.7597
					34.6167	42.6996
					34.65	42.6983
					34.6833	42.6585
					34.7167	42.5889
					34.75	42.5634
					34.7833	42.5042
					34.8167	42.4776
					34.85	42.4279
					34.8833	42.3853
					34.9167	42.3522
					34.95	42.3009
					34.9833	42.2523
					35.0167	42.2212
					35.05	42.1892
					35.0833	42.128
					35.1167	42.0992
					35.15	42.0494
					35.1833	42.0102
					35.2167	41.9617
					35.25	41.9287
					35.2833	41.8719
					35.3167	41.8406
					35.35	41.8012
					35.3833	41.7499
					35.4167	41.6951
					35.45	41.6763
					35.4833	41.6352
					35.5167	41.5992
					35.55	41.5674
					35.5833	41.4902
					35.6167	41.4533
					35.65	41.4242
					35.6833	41.3911
					35.7167	41.3468
					35.75	41.3051
					35.7833	41.2637
					35.8167	41.2112
					35.85	41.1759
					35.8833	41.1334
					35.9167	41.0845
					35.95	41.0564
					35.9833	40.9988
					36.0167	40.9586
					36.05	40.9326
					36.0833	40.8865
					36.1167	40.8381
					36.15	40.7863
					36.1833	40.7601
					36.2167	40.7285
					36.25	40.6696
					36.2833	40.6336
					36.3167	40.5969
					36.35	40.5442
					36.3833	40.539
					36.4167	40.4551
					36.45	40.4396
					36.4833	40.4209
					36.5167	40.3392
					36.55	40.3032
					36.5833	40.2604
					36.6167	40.2421
					36.65	40.2057
					36.6833	40.1601
					36.7167	40.1068
					36.75	40.0608
					36.7833	40.0232
					36.8167	39.9927
					36.85	39.94
					36.8833	39.9104
					36.9167	39.8772
					36.95	39.8227
					36.9833	39.7842
					37.0167	39.7666
					37.05	39.7105
					37.0833	39.6513
					37.1167	39.6439
					37.15	39.5973
					37.1833	39.5579
					37.2167	39.5135
					37.25	39.4528
					37.2833	39.4428
					37.3167	39.3937
					37.35	39.3679
					37.3833	39.3204
					37.4167	39.2638
					37.45	39.2252
					37.4833	39.1968
					37.5167	39.144
					37.55	39.1315
					37.5833	39.0687
					37.6167	39.0406
					37.65	39.0039
					37.6833	38.9487
					37.7167	38.914
					37.75	38.8884
					37.7833	38.8534
					37.8167	38.7974
					37.85	38.7589
					37.8833	38.7082
					37.9167	38.6757
					37.95	38.6507
					37.9833	38.614
					38.0167	38.5791
					38.05	38.5444
					38.0833	38.4772
					38.1167	38.4556
					38.15	38.4152
					38.1833	38.3656
					38.2167	38.3441
					38.25	38.3063
					38.2833	38.2569
					38.3167	38.2072
					38.35	38.1932
					38.3833	38.1473
					38.4167	38.1013
					38.45	38.0517
					38.4833	38.0228
					38.5167	37.9855
					38.55	37.9447
					38.5833	37.9193
					38.6167	37.8774
					38.65	37.8292
					38.6833	37.7831
					38.7167	37.7536
					38.75	37.741
					38.7833	37.6967
					38.8167	37.6583
					38.85	37.5968
					38.8833	37.5845
					38.9167	37.5458
					38.95	37.5012
					38.9833	37.4886
					39.0167	37.4353
					39.05	37.3889
					39.0833	37.3788
					39.1167	37.3262
					39.15	37.2862
					39.1833	37.2641
					39.2167	37.2033
					39.25	37.1681
					39.2833	37.1299
					39.3167	37.0992
					39.35	37.0687
					39.3833	37.0221
					39.4167	37.0036
					39.45	36.9605
					39.4833	36.932
					39.5167	36.892
					39.55	36.8419
					39.5833	36.7949
					39.6167	36.7899
					39.65	36.7319
					39.6833	36.6894
					39.7167	36.6819
					39.75	36.6361
					39.7833	36.5875
					39.8167	36.5661
					39.85	36.5149
					39.8833	36.4674
					39.9167	36.4463
					39.95	36.419
					39.9833	36.3783
					40.0167	36.3428
					40.05	36.3052
					40.0833	36.2756
					40.1167	36.2283
					40.15	36.2083
					40.1833	36.157
					40.2167	36.1255
					40.25	36.093
					40.2833	36.055
					40.3167	36.0064
					40.35	35.993
					40.3833	35.9508
					40.4167	35.9175
					40.45	35.887
					40.4833	35.856
					40.5167	35.8112
					40.55	35.7596
					40.5833	35.7259
					40.6167	35.6962
					40.65	35.6656
					40.6833	35.6357
					40.7167	35.5946
					40.75	35.5587
					40.7833	35.5347
					40.8167	35.4886
					40.85	35.466
					40.8833	35.4386
					40.9167	35.396
					40.95	35.3554
					40.9833	35.3192
					41.0167	35.2925
					41.05	35.2481
					41.0833	35.2228
					41.1167	35.1905
					41.15	35.1419
					41.1833	35.1291
					41.2167	35.0791
					41.25	35.0427
					41.2833	35.0138
					41.3167	34.9773
					41.35	34.9475
					41.3833	34.9163
					41.4167	34.8799
					41.45	34.841
					41.4833	34.7958
					41.5167	34.769
					41.55	34.7444
					41.5833	34.7111
					41.6167	34.6714
					41.65	34.6384
					41.6833	34.5989
					41.7167	34.5751
					41.75	34.5462
					41.7833	34.4957
					41.8167	34.4649
					41.85	34.4251
					41.8833	34.4024
					41.9167	34.3616
					41.95	34.3359
					41.9833	34.3035
					42.0167	34.2647
					42.05	34.228
					42.0833	34.1915
					42.1167	34.168
					42.15	34.1345
					42.1833	34.1008
					42.2167	34.0644
					42.25	34.0139
					42.2833	33.995
					42.3167	33.9519
					42.35	33.9211
					42.3833	33.8896
					42.4167	33.8731
					42.45	33.8331
					42.4833	33.7956
					42.5167	33.756
					42.55	33.7215
					42.5833	33.7037
					42.6167	33.6656
					42.65	33.6232
					42.6833	33.591
					42.7167	33.5654
					42.75	33.5313
					42.7833	33.4989
					42.8167	33.4615
					42.85	33.4312
					42.8833	33.3983
					42.9167	33.3621
					42.95	33.3326
					42.9833	33.3016
					43.0167	33.2666
					43.05	33.2315
					43.0833	33.2112
					43.1167	33.1561
					43.15	33.1258
					43.1833	33.0959
					43.2167	33.0724
					43.25	33.0421
					43.2833	33.01
					43.3167	32.973
					43.35	32.9445
					43.3833	32.925
					43.4167	32.8716
					43.45	32.848
					43.4833	32.81
					43.5167	32.7784
					43.55	32.7411
					43.5833	32.7165
					43.6167	32.6826
					43.65	32.6558
					43.6833	32.626
					43.7167	32.6035
					43.75	32.5593
					43.7833	32.5315
					43.8167	32.5014
					43.85	32.467
					43.8833	32.4426
					43.9167	32.4103
					43.95	32.3655
					43.9833	32.3367
					44.0167	32.3068
					44.05	32.2773
					44.0833	32.2532
					44.1167	32.2181
					44.15	32.1888
					44.1833	32.1578
					44.2167	32.1281
					44.25	32.1069
					44.2833	32.068
					44.3167	32.0323
					44.35	31.9997
					44.3833	31.9723
					44.4167	31.9389
					44.45	31.9137
					44.4833	31.8768
					44.5167	31.8474
					44.55	31.8151
					44.5833	31.7841
					44.6167	31.7572
					44.65	31.7267
					44.6833	31.6973
					44.7167	31.6733
					44.75	31.6331
					44.7833	31.6002
					44.8167	31.5752
					44.85	31.5475
					44.8833	31.5041
					44.9167	31.4782
					44.95	31.4523
					44.9833	31.418
					45.0167	31.3988
					45.05	31.3488
					45.0833	31.3277
					45.1167	31.2939
					45.15	31.2706
					45.1833	31.233
					45.2167	31.209
					45.25	31.1801
					45.2833	31.1537
					45.3167	31.1215
					45.35	31.0834
					45.3833	31.0572
					45.4167	31.0297
					45.45	30.993
					45.4833	30.977
					45.5167	30.9452
					45.55	30.9134
					45.5833	30.8741
					45.6167	30.8585
					45.65	30.8145
					45.6833	30.7906
					45.7167	30.7614
					45.75	30.7299
					45.7833	30.6999
					45.8167	30.662
					45.85	30.6454
					45.8833	30.6182
					45.9167	30.5714
					45.95	30.5485
					45.9833	30.528
					46.0167	30.503
					46.05	30.4666
					46.0833	30.4398
					46.1167	30.4103
					46.15	30.3673
					46.1833	30.3472
					46.2167	30.3299
					46.25	30.2868
					46.2833	30.2615
					46.3167	30.2356
					46.35	30.2059
					46.3833	30.1715
					46.4167	30.1303
					46.45	30.1131
					46.4833	30.0871
					46.5167	30.0528
					46.55	30.0218
					46.5833	29.9949
					46.6167	29.9696
					46.65	29.9398
					46.6833	29.9161
					46.7167	29.8771
					46.75	29.8543
					46.7833	29.8224
					46.8167	29.7884
					46.85	29.7709
					46.8833	29.7297
					46.9167	29.7101
					46.95	29.6777
					46.9833	29.6631
					47.0167	29.6181
					47.05	29.5916
					47.0833	29.5617
					47.1167	29.5314
					47.15	29.5129
					47.1833	29.481
					47.2167	29.4564
					47.25	29.4175
					47.2833	29.3948
					47.3167	29.3582
					47.35	29.3321
					47.3833	29.3034
					47.4167	29.2946
					47.45	29.2509
					47.4833	29.2141
					47.5167	29.2036
					47.55	29.1798
					47.5833	29.1487
					47.6167	29.1156
					47.65	29.0902
					47.6833	29.0617
					47.7167	29.0332
					47.75	29.014
					47.7833	28.9822
					47.8167	28.9492
					47.85	28.9268
					47.8833	28.8952
					47.9167	28.8801
					47.95	28.8409
					47.9833	28.8308
					48.0167	28.7893
					48.05	28.7663
					48.0833	28.7363
					48.1167	28.7085
					--	--
					--	--
					--	--
					--	--
					--	--
					--	--
					--	--
					--	--
					--	--
					--	--
					--	--
					--	--
					--	--

## Sheet: Sheet2
Figure 6b		control		unilateral		bilateral
	0.15	4.0998	0.13333	3.69998	0.15	3.49988
	0.18333	4.02929	0.16667	3.6693	0.18333	3.48073
	0.21667	4.0063	0.2	3.64405	0.21667	3.47132
	0.25	3.99847	0.23333	3.62472	0.25	3.46467
	0.28333	3.99654	0.26667	3.61095	0.28333	3.45985
	0.31667	3.99718	0.3	3.60032	0.31667	3.45595
	0.35	3.99936	0.33333	3.59295	0.35	3.45286
	0.38333	4.00232	0.36667	3.58716	0.38333	3.45045
	0.41667	4.00579	0.4	3.58269	0.41667	3.4485
	0.45	4.00951	0.43333	3.57906	0.45	3.44701
	0.48333	4.01349	0.46667	3.57628	0.48333	3.44563
	0.51667	4.01747	0.5	3.57399	0.51667	3.44448
	0.55	4.02171	0.53333	3.57218	0.55	3.44357
	0.58333	4.02595	0.56667	3.57049	0.58333	3.44276
	0.61667	4.03032	0.6	3.5694	0.61667	3.44208
	0.65	4.03469	0.63333	3.56843	0.65	3.4415
	0.68333	4.03944	0.66667	3.56759	0.68333	3.44104
	0.71667	4.04406	0.7	3.56698	0.71667	3.44059
	0.75	4.04856	0.73333	3.56662	0.75	3.44024
	0.78333	4.05305	0.76667	3.56614	0.78333	3.4399
	0.81667	4.05768	0.8	3.56577	0.81667	3.43967
	0.85	4.06204	0.83333	3.56565	0.85	3.43944
	0.88333	4.06667	0.86667	3.56541	0.88333	3.43932
	0.91667	4.07116	0.9	3.56529	0.91667	3.43921
	0.95	4.07553	0.93333	3.56529	0.95	3.43909
	0.98333	4.0799	0.96667	3.56529	0.98333	3.43898
	1.01667	4.08452	1	3.56529	1.01667	3.43898
	1.05	4.08876	1.03333	3.56541	1.05	3.43898
	1.08333	4.09287	1.06667	3.56553	1.08333	3.43898
	1.11667	4.09698	1.1	3.56565	1.11667	3.43898
	1.15	4.10135	1.13333	3.56577	1.15	3.43898
	1.18333	4.10546	1.16667	3.56602	1.18333	3.43909
	1.21667	4.10957	1.2	3.56614	1.21667	3.43921
	1.25	4.11355	1.23333	3.56638	1.25	3.43921
	1.28333	4.11753	1.26667	3.56662	1.28333	3.43932
	1.31667	4.12177	1.3	3.56698	1.31667	3.43944
	1.35	4.12536	1.33333	3.56722	1.35	3.43955
	1.38333	4.12896	1.36667	3.56747	1.38333	3.43967
	1.41667	4.13281	1.4	3.56783	1.41667	3.43978
	1.45	4.1368	1.43333	3.56807	1.45	3.44001
	1.48333	4.14052	1.46667	3.56843	1.48333	3.44013
	1.51667	4.14412	1.5	3.56879	1.51667	3.44024
	1.55	4.14784	1.53333	3.56916	1.55	3.44047
	1.58333	4.15144	1.56667	3.5694	1.58333	3.44059
	1.61667	4.15529	1.6	3.56976	1.61667	3.44081
	1.65	4.15889	1.63333	3.57012	1.65	3.44104
	1.68333	4.16223	1.66667	3.57049	1.68333	3.44116
	1.71667	4.16531	1.7	3.57085	1.71667	3.44139
	1.75	4.16852	1.73333	3.57121	1.75	3.44162
	1.78333	4.1716	1.76667	3.57169	1.78333	3.44185
	1.81667	4.17469	1.8	3.57206	1.81667	3.44196
	1.85	4.17764	1.83333	3.57242	1.85	3.44219
	1.88333	4.18072	1.86667	3.57278	1.88333	3.44242
	1.91667	4.18368	1.9	3.57314	1.91667	3.44265
	1.95	4.18676	1.93333	3.57363	1.95	3.44288
	1.98333	4.18971	1.96667	3.57411	1.98333	3.44311
	2.01667	4.19267	2	3.57447	2.01667	3.44334
	2.05	4.19536	2.03333	3.57483	2.05	3.44357
	2.08333	4.19806	2.06667	3.5752	2.08333	3.4438
	2.11667	4.20076	2.1	3.57568	2.11667	3.44414
	2.15	4.20333	2.13333	3.57604	2.15	3.44437
	2.18333	4.2059	2.16667	3.57653	2.18333	3.4446
	2.21667	4.20872	2.2	3.57701	2.21667	3.44483
	2.25	4.21142	2.23333	3.57737	2.25	3.44517
	2.28333	4.21399	2.26667	3.57785	2.28333	3.4454
	2.31667	4.21643	2.3	3.57822	2.31667	3.44563
	2.35	4.21887	2.33333	3.5787	2.35	3.44586
	2.38333	4.22118	2.36667	3.57906	2.38333	3.44609
	2.41667	4.22349	2.4	3.57955	2.41667	3.44643
	2.45	4.2258	2.43333	3.58003	2.45	3.44666
	2.48333	4.22799	2.46667	3.58039	2.48333	3.44689
	2.51667	4.23043	2.5	3.58087	2.51667	3.44724
	2.55	4.23248	2.53333	3.58136	2.55	3.44747
	2.58333	4.23467	2.56667	3.58172	2.58333	3.4477
	2.61667	4.23685	2.6	3.5822	2.61667	3.44804
	2.65	4.23878	2.63333	3.58269	2.65	3.44827
	2.68333	4.2407	2.66667	3.58317	2.68333	3.44861
	2.71667	4.24276	2.7	3.58353	2.71667	3.44884
	2.75	4.24469	2.73333	3.58402	2.75	3.44919
	2.78333	4.24674	2.76667	3.5845	2.78333	3.44942
	2.81667	4.24854	2.8	3.58498	2.81667	3.44976
	2.85	4.25034	2.83333	3.58546	2.85	3.44999
	2.88333	4.25213	2.86667	3.58583	2.88333	3.45033
	2.91667	4.25406	2.9	3.58643	2.91667	3.45068
	2.95	4.25573	2.93333	3.58679	2.95	3.45091
	2.98333	4.25753	2.96667	3.58728	2.98333	3.45125
	3.01667	4.2592	3	3.58776	3.01667	3.45148
	3.05	4.261	3.03333	3.58824	3.05	3.45182
	3.08333	4.26267	3.06667	3.58873	3.08333	3.45205
	3.11667	4.26421	3.1	3.58921	3.11667	3.4524
	3.15	4.26575	3.13333	3.58969	3.15	3.45274
	3.18333	4.26729	3.16667	3.59018	3.18333	3.45297
	3.21667	4.26896	3.2	3.59054	3.21667	3.45332
			3.23333	3.59102	3.25	3.45366
			3.26667	3.5915	3.28333	3.454
			3.3	3.59199	3.31667	3.45423
			3.33333	3.59247	3.35	3.45458
			3.36667	3.59295	3.38333	3.45481
			3.4	3.59344	3.41667	3.45515
			3.43333	3.59392	3.45	3.4555
			3.46667	3.5944	3.48333	3.45572
			3.5	3.59489	3.51667	3.45607
			3.53333	3.59537	3.55	3.4563
			3.56667	3.59585	3.58333	3.45664
			3.6	3.59634	3.61667	3.45699
			3.63333	3.59682	3.65	3.45722
			3.66667	3.5973	3.68333	3.45756
			3.7	3.59779	3.71667	3.4579
			3.73333	3.59827	3.75	3.45825
			3.76667	3.59875	3.78333	3.45848
			3.8	3.59924	3.81667	3.45882
			3.83333	3.59972	3.85	3.45917
			3.86667	3.6002	3.88333	3.45939
			3.9	3.60081	3.91667	3.45974
			3.93333	3.60129	3.95	3.46008
			3.96667	3.60177	3.98333	3.46043
			4	3.60226	4.01667	3.46066
			4.03333	3.60274	4.05	3.461
			4.06667	3.60322	4.08333	3.46134
			4.1	3.60371	4.11667	3.46169
			4.13333	3.60419	4.15	3.46203
			4.16667	3.60479	4.18333	3.46226
			4.2	3.60528	4.21667	3.46261
			4.23333	3.60576	4.25	3.46295
			4.26667	3.60624	4.28333	3.46329
			4.3	3.60673	4.31667	3.46364
			4.33333	3.60721	4.35	3.46398
			4.36667	3.60769	4.38333	3.46433
			4.4	3.6083	4.41667	3.46456
			4.43333	3.60878	4.45	3.4649
			4.46667	3.60926	4.48333	3.46524
			4.5	3.60962	4.51667	3.46559
			4.53333	3.61023	4.55	3.46582
			4.56667	3.61071	4.58333	3.46616
			4.6	3.6112	4.61667	3.46651
			4.63333	3.61168	4.65	3.46685
			4.66667	3.61216	4.68333	3.46708
			4.7	3.61264	4.71667	3.46742
			4.73333	3.61325	4.75	3.46788
			4.76667	3.61373	4.78333	3.46811
			4.8	3.61422	4.81667	3.46845
			4.83333	3.6147	4.85	3.4688
			4.86667	3.61518	4.88333	3.46914
			4.9	3.61566	4.91667	3.46937
			4.93333	3.61627	4.95	3.46972
			4.96667	3.61675	4.98333	3.47006
			5	3.61724	5.01667	3.4704
			5.03333	3.61772	5.05	3.47063
			5.06667	3.61832	5.08333	3.47098
			5.1	3.61881	5.11667	3.47132
			5.13333	3.61929	5.15	3.47167
			5.16667	3.61977	5.18333	3.4719
			5.2	3.62026	5.21667	3.47224
			5.23333	3.62086	5.25	3.47258
			5.26667	3.62134	5.28333	3.47293
			5.3	3.62183	5.31667	3.47327
			5.33333	3.62243	5.35	3.4735
			5.36667	3.62291	5.38333	3.47385
			5.4	3.6234	5.41667	3.47419
			5.43333	3.624	5.45	3.47453
			5.46667	3.62448	5.48333	3.47476
			5.5	3.62497	5.51667	3.47511
			5.53333	3.62557	5.55	3.47545
			5.56667	3.62605	5.58333	3.4758
			5.6	3.62666	5.61667	3.47614
			5.63333	3.62714	5.65	3.47637
			5.66667	3.62762	5.68333	3.47671
			5.7	3.62823	5.71667	3.47706
			5.73333	3.62871	5.75	3.4774
			5.76667	3.62919	5.78333	3.47774
			5.8	3.62968	5.81667	3.47797
			5.83333	3.63028	5.85	3.47832
			5.86667	3.63076	5.88333	3.47866
			5.9	3.63125	5.91667	3.47901
			5.93333	3.63173	5.95	3.47935
			5.96667	3.63234	5.98333	3.47958
			6	3.63282	6.01667	3.47992
			6.03333	3.6333	6.05	3.48027
			6.06667	3.63391	6.08333	3.48061
			6.1	3.63439	6.11667	3.48096
			6.13333	3.63487	6.15	3.4813
			6.16667	3.63536	6.18333	3.48164
			6.2	3.63596	6.21667	3.48187
			6.23333	3.63644	6.25	3.48222
			6.26667	3.63705	6.28333	3.48256
			6.3	3.63753	6.31667	3.48291
			6.33333	3.63801	6.35	3.48325
			6.36667	3.6385	6.38333	3.48348
			6.4	3.6391	6.41667	3.48382
			6.43333	3.63958	6.45	3.48417
			6.46667	3.64007	6.48333	3.48451
			6.5	3.64055	6.51667	3.48474
			6.53333	3.64115	6.55	3.48509
			6.56667	3.64164	6.58333	3.48543
			6.6	3.64224	6.61667	3.48577
			6.63333	3.64272	6.65	3.486
			6.66667	3.64321	6.68333	3.48646
			6.7	3.64381	6.71667	3.48669
			6.73333	3.64429	6.75	3.48703
			6.76667	3.6449	6.78333	3.48738
			6.8	3.64538	6.81667	3.48761
			6.83333	3.64586	6.85	3.48795
			6.86667	3.64647	6.88333	3.4883
			6.9	3.64695	6.91667	3.48864
			6.93333	3.64744	6.95	3.48887
			6.96667	3.64792	6.98333	3.48921
			7	3.64852	7.01667	3.48956
			7.03333	3.64901	7.05	3.4899
			7.06667	3.64949	7.08333	3.49025
			7.1	3.65009	7.11667	3.49048
			7.13333	3.65046	7.15	3.49082
			7.16667	3.65106	7.18333	3.49116
			7.2	3.65154	7.21667	3.49151
			7.23333	3.65203	7.25	3.49174
			7.26667	3.65263	7.28333	3.49208
			7.3	3.65311	7.31667	3.49243
			7.33333	3.65372	7.35	3.49277
			7.36667	3.6542	7.38333	3.493
			7.4	3.65468	7.41667	3.49334
			7.43333	3.65517	7.45	3.49369
			7.46667	3.65565	7.48333	3.49403
			7.5	3.65613	7.51667	3.49437
			7.53333	3.65662	7.55	3.4946
			7.56667	3.65722	7.58333	3.49495
			7.6	3.6577	7.61667	3.49518
			7.63333	3.65819	7.65	3.49552
			7.66667	3.65867	7.68333	3.49587
			7.7	3.65915	7.71667	3.49621
			7.73333	3.65976	7.75	3.49655
			7.76667	3.66024	7.78333	3.49678
			7.8	3.66072	7.81667	3.49713
			7.83333	3.66121	7.85	3.49747
			7.86667	3.66169	7.88333	3.49782
			7.9	3.66217	7.91667	3.49816
			7.93333	3.66266	7.95	3.49839
			7.96667	3.66314	7.98333	3.49873
			8	3.66362	8.01667	3.49896
			8.03333	3.66423	8.05	3.49931
			8.06667	3.66471	8.08333	3.49965
			8.1	3.66519	8.11667	3.49988
			8.13333	3.66568	8.15	3.50022
			8.16667	3.66616	8.18333	3.50057
			8.2	3.66676	8.21667	3.5008
			8.23333	3.66725	8.25	3.50114
			8.26667	3.66773	8.28333	3.50149
			8.3	3.66821	8.31667	3.50183
			8.33333	3.66882	8.35	3.50206
			8.36667	3.6693	8.38333	3.5024
			8.4	3.66978	8.41667	3.50263
			8.43333	3.67027	8.45	3.50298
			8.46667	3.67075	8.48333	3.50332
			8.5	3.67135	8.51667	3.50366
			8.53333	3.67184	8.55	3.50389
			8.56667	3.67232	8.58333	3.50424
			8.6	3.6728	8.61667	3.50458
			8.63333	3.67329	8.65	3.50481
			8.66667	3.67377	8.68333	3.50516
			8.7	3.67425	8.71667	3.5055
			8.73333	3.67474	8.75	3.50573
			8.76667	3.67522	8.78333	3.50607
			8.8	3.67582	8.81667	3.50642
			8.83333	3.67631	8.85	3.50665
			8.86667	3.67679	8.88333	3.50699
			8.9	3.67727	8.91667	3.50733
			8.93333	3.67776	8.95	3.50768
			8.96667	3.67824	8.98333	3.50791
			9	3.67872	9.01667	3.50825
			9.03333	3.67921	9.05	3.5086
			9.06667	3.67969	9.08333	3.50883
			9.1	3.68017	9.11667	3.50917
			9.13333	3.68066	9.15	3.5094
			9.16667	3.68114	9.18333	3.50974
			9.2	3.68162	9.21667	3.51009
			9.23333	3.6821	9.25	3.51032
			9.26667	3.68259	9.28333	3.51066
			9.3	3.68307	9.31667	3.511
			9.33333	3.68355	9.35	3.51123
			9.36667	3.68404	9.38333	3.51158
			9.4	3.68452	9.41667	3.51192
			9.43333	3.685	9.45	3.51215
			9.46667	3.68549	9.48333	3.5125
			9.5	3.68597	9.51667	3.51273
			9.53333	3.68645	9.55	3.51307
			9.56667	3.68694	9.58333	3.5133
			9.6	3.68742	9.61667	3.51364
			9.63333	3.6879	9.65	3.51399
			9.66667	3.68839	9.68333	3.51422
			9.7	3.68887	9.71667	3.51456
			9.73333	3.68935	9.75	3.51479
			9.76667	3.68996	9.78333	3.51513
			9.8	3.69032	9.81667	3.51536
			9.83333	3.6908	9.85	3.51571
			9.86667	3.69129	9.88333	3.51594
			9.9	3.69177	9.91667	3.51628
			9.93333	3.69225	9.95	3.51662
			9.96667	3.69274	9.98333	3.51685
			10	3.69322	10.0167	3.5172
			10.0333	3.6937	10.05	3.51743
			10.0667	3.69418	10.0833	3.51777
			10.1	3.69467	10.1167	3.518
			10.1333	3.69515	10.15	3.51835
			10.1667	3.69551	10.1833	3.51857
			10.2	3.696	10.2167	3.51892
			10.2333	3.69648	10.25	3.51915
			10.2667	3.69696	10.2833	3.51949
			10.3	3.69745	10.3167	3.51984
			10.3333	3.69793	10.35	3.52007
			10.3667	3.69829	10.3833	3.52041
			10.4	3.69878	10.4167	3.52064
			10.4333	3.69926	10.45	3.52098
			10.4667	3.69974	10.4833	3.52121
			10.5	3.70022	10.5167	3.52156
			10.5333	3.70059	10.55	3.52179
			10.5667	3.70107	10.5833	3.52213
			10.6	3.70155	10.6167	3.52236
			10.6333	3.70204	10.65	3.5227
			10.6667	3.70252	10.6833	3.52293
			10.7	3.703	10.7167	3.52328
			10.7333	3.70337	10.75	3.52351
			10.7667	3.70385	10.7833	3.52385
			10.8	3.70433	10.8167	3.52408
			10.8333	3.70482	10.85	3.52442
			10.8667	3.7053	10.8833	3.52465
			10.9	3.70566	10.9167	3.525
			10.9333	3.70614	10.95	3.52523
			10.9667	3.70663	10.9833	3.52557
			11	3.70711	11.0167	3.5258
			11.0333	3.70759	11.05	3.52614
			11.0667	3.70796	11.0833	3.52637
			11.1	3.70844	11.1167	3.5266
			11.1333	3.70892	11.15	3.52695
			11.1667	3.70941	11.1833	3.52718
			11.2	3.70989	11.2167	3.52752
			11.2333	3.71037	11.25	3.52775
			11.2667	3.71073	11.2833	3.52809
			11.3	3.71122	11.3167	3.52832
			11.3333	3.7117	11.35	3.52867
			11.3667	3.71218	11.3833	3.5289
			11.4	3.71267	11.4167	3.52924
			11.4333	3.71315	11.45	3.52947
			11.4667	3.71351	11.4833	3.52981
			11.5	3.714	11.5167	3.53004
			11.5333	3.71448	11.55	3.53027
			11.5667	3.71484	11.5833	3.53062
			11.6	3.71532	11.6167	3.53085
			11.6333	3.71581	11.65	3.53119
			11.6667	3.71617	11.6833	3.53142
			11.7	3.71665	11.7167	3.53176
			11.7333	3.71714	11.75	3.53199
			11.7667	3.7175	11.7833	3.53234
			11.8	3.71798	11.8167	3.53257
			11.8333	3.71847	11.85	3.53291
			11.8667	3.71883	11.8833	3.53314
			11.9	3.71931	11.9167	3.53337
			11.9333	3.71967	11.95	3.53371
			11.9667	3.72016	11.9833	3.53394
			12	3.72052	12.0167	3.53429
			12.0333	3.721	12.05	3.53452
			12.0667	3.72149	12.0833	3.53475
			12.1	3.72185	12.1167	3.53509
			12.1333	3.72233	12.15	3.53532
			12.1667	3.72269	12.1833	3.53566
			12.2	3.72318	12.2167	3.53589
			12.2333	3.72354	12.25	3.53624
			12.2667	3.72402	12.2833	3.53647
			12.3	3.72438	12.3167	3.5367
			12.3333	3.72487	12.35	3.53692
			12.3667	3.72523	12.3833	3.53727
			12.4	3.72571	12.4167	3.5375
			12.4333	3.7262	12.45	3.53784
			12.4667	3.72656	12.4833	3.53807
			12.5	3.72704	12.5167	3.5383
			12.5333	3.7274	12.55	3.53865
			12.5667	3.72777	12.5833	3.53887
			12.6	3.72825	12.6167	3.5391
			12.6333	3.72861	12.65	3.53933
			12.6667	3.7291	12.6833	3.53968
			12.7	3.72946	12.7167	3.53991
			12.7333	3.72994	12.75	3.54025
			12.7667	3.7303	12.7833	3.54048
			12.8	3.73079	12.8167	3.54071
			12.8333	3.73115	12.85	3.54105
			12.8667	3.73163	12.8833	3.54128
			12.9	3.732	12.9167	3.54151
			12.9333	3.73248	12.95	3.54186
			12.9667	3.73284	12.9833	3.54209
			13	3.73332	13.0167	3.54243
			13.0333	3.73381	13.05	3.54266
			13.0667	3.73417	13.0833	3.54289
			13.1	3.73453	13.1167	3.54323
			13.1333	3.73502	13.15	3.54346
			13.1667	3.7355	13.1833	3.54369
			13.2	3.73586	13.2167	3.54404
			13.2333	3.73622	13.25	3.54427
			13.2667	3.73659	13.2833	3.54449
			13.3	3.73695	13.3167	3.54472
			13.3333	3.73743	13.35	3.54507
			13.3667	3.73791	13.3833	3.5453
			13.4	3.73828	13.4167	3.54553
			13.4333	3.73864	13.45	3.54587
			13.4667	3.73912	13.4833	3.5461
			13.5	3.73948	13.5167	3.54633
			13.5333	3.73985	13.55	3.54656
			13.5667	3.74033	13.5833	3.5469
			13.6	3.74069	13.6167	3.54713
			13.6333	3.74118	13.65	3.54736
			13.6667	3.74154	13.6833	3.54759
			13.7	3.7419	13.7167	3.54794
			13.7333	3.74226	13.75	3.54816
			13.7667	3.74263	13.7833	3.54839
			13.8	3.74311	13.8167	3.54862
			13.8333	3.74347	13.85	3.54897
			13.8667	3.74383	13.8833	3.5492
			13.9	3.7442	13.9167	3.54943
			13.9333	3.74468	13.95	3.54966
			13.9667	3.74504	13.9833	3.54988
			14	3.74552	14.0167	3.55023
			14.0333	3.74589	14.05	3.55046
			14.0667	3.74625	14.0833	3.55069
			14.1	3.74673	14.1167	3.55092
			14.1333	3.7471	14.15	3.55126
			14.1667	3.74746	14.1833	3.55149
			14.2	3.74782	14.2167	3.55172
			14.2333	3.74818	14.25	3.55195
			14.2667	3.74867	14.2833	3.55218
			14.3	3.74903	14.3167	3.55252
			14.3333	3.74939	14.35	3.55275
			14.3667	3.74975	14.3833	3.55298
			14.4	3.75024	14.4167	3.55321
			14.4333	3.75048	14.45	3.55355
			14.4667	3.75096	14.4833	3.55378
			14.5	3.75132	14.5167	3.55401
			14.5333	3.75169	14.55	3.55424
			14.5667	3.75205	14.5833	3.55447
			14.6	3.75253	14.6167	3.55482
			14.6333	3.75289	14.65	3.55505
			14.6667	3.75326	14.6833	3.55528
			14.7	3.75362	14.7167	3.5555
			14.7333	3.75398	14.75	3.55573
			14.7667	3.75434	14.7833	3.55608
			14.8	3.75471	14.8167	3.55631
			14.8333	3.75519	14.85	3.55654
			14.8667	3.75555	14.8833	3.55677
			14.9	3.75591	14.9167	3.557
			14.9333	3.75628	14.95	3.55723
			14.9667	3.75664	14.9833	3.55757
			15	3.757	15.0167	3.5578
			15.0333	3.75736	15.05	3.55803
			15.0667	3.75773	15.0833	3.55826
			15.1	3.75809	15.1167	3.55849
			15.1333	3.75845	15.15	3.55872
			15.1667	3.75881	15.1833	3.55906
			15.2	3.75918	15.2167	3.55929
			15.2333	3.75954	15.25	3.55952
			15.2667	3.76002	15.2833	3.55975
			15.3	3.76026	15.3167	3.55998
			15.3333	3.76062	15.35	3.56021
			15.3667	3.76099	15.3833	3.56044
			15.4	3.76135	15.4167	3.56078
			15.4333	3.76171	15.45	3.56101
			15.4667	3.76207	15.4833	3.56124
			15.5	3.76244	15.5167	3.56135
			15.5333	3.7628	15.55	3.5617
			15.5667	3.76316	15.5833	3.56193
			15.6	3.76352	15.6167	3.56216
			15.6333	3.76389	15.65	3.56239
			15.6667	3.76425	15.6833	3.56273
			15.7	3.76461	15.7167	3.56296
			15.7333	3.76497	15.75	3.56319
			15.7667	3.76534	15.7833	3.56342
			15.8	3.7657	15.8167	3.56365
			15.8333	3.76606	15.85	3.56388
			15.8667	3.76642	15.8833	3.56411
			15.9	3.76679	15.9167	3.56434
			15.9333	3.76715	15.95	3.56457
			15.9667	3.76751	15.9833	3.56479
			16	3.76787	16.0167	3.56514
			16.0333	3.76811	16.05	3.56537
			16.0667	3.76848	16.0833	3.5656
			16.1	3.76884	16.1167	3.56583
			16.1333	3.7692	16.15	3.56606
			16.1667	3.76956	16.1833	3.5664
			16.2	3.76993	16.2167	3.56663
			16.2333	3.77017	16.25	3.56674
			16.2667	3.77053	16.2833	3.56709
			16.3	3.77089	16.3167	3.56732
			16.3333	3.77126	16.35	3.56755
			16.3667	3.77162	16.3833	3.56778
			16.4	3.77198	16.4167	3.56801
			16.4333	3.77234	16.45	3.56824
			16.4667	3.7727	16.4833	3.56846
			16.5	3.77295	16.5167	3.56869
			16.5333	3.77331	16.55	3.56892
			16.5667	3.77367	16.5833	3.56915
			16.6	3.77403	16.6167	3.56938
			16.6333	3.7744	16.65	3.56961
			16.6667	3.77464	16.6833	3.56984
			16.7	3.775	16.7167	3.57007
			16.7333	3.77536	16.75	3.5703
			16.7667	3.77572	16.7833	3.57053
			16.8	3.77609	16.8167	3.57076
			16.8333	3.77633	16.85	3.57099
			16.8667	3.77669	16.8833	3.57122
			16.9	3.77705	16.9167	3.57145
			16.9333	3.77742	16.95	3.57168
			16.9667	3.77766	16.9833	3.57191
			17	3.77802	17.0167	3.57213
			17.0333	3.77838	17.05	3.57236
			17.0667	3.77874	17.0833	3.57259
			17.1	3.77899	17.1167	3.57282
			17.1333	3.77935	17.15	3.57305
			17.1667	3.77959	17.1833	3.57328
			17.2	3.77995	17.2167	3.57351
			17.2333	3.78032	17.25	3.57374
			17.2667	3.78056	17.2833	3.57397
			17.3	3.78092	17.3167	3.5742
			17.3333	3.78128	17.35	3.57443
			17.3667	3.78164	17.3833	3.57466
			17.4	3.78189	17.4167	3.57489
			17.4333	3.78225	17.45	3.57512
			17.4667	3.78261	17.4833	3.57535
			17.5	3.78285	17.5167	3.57558
			17.5333	3.78321	17.55	3.5758
			17.5667	3.78346	17.5833	3.57603
			17.6	3.78382	17.6167	3.57626
			17.6333	3.78418	17.65	3.57649
			17.6667	3.78442	17.6833	3.57672
			17.7	3.78478	17.7167	3.57695
			17.7333	3.78515	17.75	3.57718
			17.7667	3.78539	17.7833	3.57741
			17.8	3.78575	17.8167	3.57764
			17.8333	3.78599	17.85	3.57787
			17.8667	3.78636	17.8833	3.5781
			17.9	3.7866	17.9167	3.57833
			17.9333	3.78696	17.95	3.57856
			17.9667	3.7872	17.9833	3.57879
			18	3.78756	18.0167	3.57902
			18.0333	3.7878	18.05	3.57925
			18.0667	3.78817	18.0833	3.57947
			18.1	3.78841	18.1167	3.57959
			18.1333	3.78877	18.15	3.57982
			18.1667	3.78901	18.1833	3.58005
			18.2	3.78938	18.2167	3.58028
			18.2333	3.78974	18.25	3.58051
			18.2667	3.78998	18.2833	3.58074
			18.3	3.79022	18.3167	3.58097
			18.3333	3.79058	18.35	3.58108
			18.3667	3.79095	18.3833	3.58131
			18.4	3.79119	18.4167	3.58154
			18.4333	3.79155	18.45	3.58177
			18.4667	3.79179	18.4833	3.582
			18.5	3.79215	18.5167	3.58223
			18.5333	3.7924	18.55	3.58246
			18.5667	3.79276	18.5833	3.58257
			18.6	3.793	18.6167	3.5828
			18.6333	3.79336	18.65	3.58303
			18.6667	3.7936	18.6833	3.58326
			18.7	3.79384	18.7167	3.58349
			18.7333	3.79421	18.75	3.58372
			18.7667	3.79445	18.7833	3.58395
			18.8	3.79481	18.8167	3.58418
			18.8333	3.79505	18.85	3.58429
			18.8667	3.79529	18.8833	3.58452
			18.9	3.79566	18.9167	3.58475
			18.9333	3.7959	18.95	3.58498
			18.9667	3.79626	18.9833	3.58521
			19	3.7965	19.0167	3.58544
			19.0333	3.79686	19.05	3.58567
			19.0667	3.79711	19.0833	3.58578
			19.1	3.79747	19.1167	3.58601
			19.1333	3.79771	19.15	3.58624
			19.1667	3.79795	19.1833	3.58647
			19.2	3.79831	19.2167	3.5867
			19.2333	3.79856	19.25	3.58682
			19.2667	3.7988	19.2833	3.58704
			19.3	3.79904	19.3167	3.58727
			19.3333	3.7994	19.35	3.5875
			19.3667	3.79964	19.3833	3.58773
			19.4	3.79988	19.4167	3.58796
			19.4333	3.80025	19.45	3.58819
			19.4667	3.80049	19.4833	3.58842
			19.5	3.80085	19.5167	3.58854
			19.5333	3.80109	19.55	3.58876
			19.5667	3.80133	19.5833	3.58899
			19.6	3.80158	19.6167	3.58922
			19.6333	3.80194	19.65	3.58945
			19.6667	3.80218	19.6833	3.58968
			19.7	3.80242	19.7167	3.58991
			19.7333	3.80266	19.75	3.59014
			19.7667	3.80303	19.7833	3.59037
			19.8	3.80327	19.8167	3.59049
			19.8333	3.80351	19.85	3.59071
			19.8667	3.80375	19.8833	3.59094
			19.9	3.80411	19.9167	3.59117
			19.9333	3.80435	19.95	3.5914
			19.9667	3.8046	19.9833	3.59163
			20	3.80484	20.0167	3.59186
			20.0333	3.8052	20.05	3.59209
			20.0667	3.80544	20.0833	3.59221
			20.1	3.80568	20.1167	3.59243
			20.1333	3.80605	20.15	3.59266
			20.1667	3.80629	20.1833	3.59289
			20.2	3.80653	20.2167	3.59312
			20.2333	3.80689	20.25	3.59324
			20.2667	3.80713	20.2833	3.59347
			20.3	3.80737	20.3167	3.5937
			20.3333	3.80762	20.35	3.59393
			20.3667	3.80786	20.3833	3.59416
			20.4	3.80822	20.4167	3.59427
			20.4333	3.80846	20.45	3.5945
			20.4667	3.8087	20.4833	3.59473
			20.5	3.80894	20.5167	3.59484
			20.5333	3.80919	20.55	3.59507
			20.5667	3.80943	20.5833	3.5953
			20.6	3.80979	20.6167	3.59553
			20.6333	3.81003	20.65	3.59576
			20.6667	3.81027	20.6833	3.59588
			20.7	3.81052	20.7167	3.5961
			20.7333	3.81076	20.75	3.59633
			20.7667	3.81112	20.7833	3.59645
			20.8	3.81136	20.8167	3.59668
			20.8333	3.8116	20.85	3.59691
			20.8667	3.81184	20.8833	3.59714
			20.9	3.81209	20.9167	3.59725
			20.9333	3.81233	20.95	3.59748
			20.9667	3.81257	20.9833	3.59771
			21	3.81281	21.0167	3.59783
			21.0333	3.81317	21.05	3.59805
			21.0667	3.81341	21.0833	3.59828
			21.1	3.81366	21.1167	3.5984
			21.1333	3.8139	21.15	3.59863
			21.1667	3.81414	21.1833	3.59886
			21.2	3.81438	21.2167	3.59897
			21.2333	3.81462	21.25	3.5992
			21.2667	3.81486	21.2833	3.59943
			21.3	3.81511	21.3167	3.59966
			21.3333	3.81547	21.35	3.59978
			21.3667	3.81571	21.3833	3.6
			21.4	3.81595	21.4167	3.60023
			21.4333	3.81607	21.45	3.60035
			21.4667	3.81643	21.4833	3.60058
			21.5	3.81668	21.5167	3.60081
			21.5333	3.8168	21.55	3.60104
			21.5667	3.81704	21.5833	3.60115
			21.6	3.8174	21.6167	3.60138
			21.6333	3.81764	21.65	3.60161
			21.6667	3.81788	21.6833	3.60172
			21.7	3.818	21.7167	3.60195
			21.7333	3.81837	21.75	3.60218
			21.7667	3.81861	21.7833	3.6023
			21.8	3.81885	21.8167	3.60253
			21.8333	3.81909	21.85	3.60264
			21.8667	3.81933	21.8833	3.60287
			21.9	3.81958	21.9167	3.6031
			21.9333	3.81982	21.95	3.60322
			21.9667	3.82006	21.9833	3.60345
			22	3.8203	22.0167	3.60356
			22.0333	3.82054	22.05	3.60379
			22.0667	3.82078	22.0833	3.60402
			22.1	3.82102	22.1167	3.60413
			22.1333	3.82127	22.15	3.60436
			22.1667	3.82151	22.1833	3.60448
			22.2	3.82175	22.2167	3.60471
			22.2333	3.82199	22.25	3.60494
			22.2667	3.82223	22.2833	3.60505
			22.3	3.82247	22.3167	3.60528
			22.3333	3.82272	22.35	3.60539
			22.3667	3.82296	22.3833	3.60562
			22.4	3.82308	22.4167	3.60585
			22.4333	3.82332	22.45	3.60597
			22.4667	3.82356	22.4833	3.6062
			22.5	3.8238	22.5167	3.60643
			22.5333	3.82404	22.55	3.60666
			22.5667	3.82429	22.5833	3.60677
			22.6	3.82453	22.6167	3.607
			22.6333	3.82477	22.65	3.60712
			22.6667	3.82501	22.6833	3.60734
			22.7	3.82525	22.7167	3.60757
			22.7333	3.82537	22.75	3.60769
			22.7667	3.82562	22.7833	3.60792
			22.8	3.82586	22.8167	3.60803
			22.8333	3.8261	22.85	3.60826
			22.8667	3.82634	22.8833	3.60838
			22.9	3.82646	22.9167	3.60861
			22.9333	3.82682	22.95	3.60872
			22.9667	3.82694	22.9833	3.60895
			23	3.82719	23.0167	3.60906
			23.0333	3.82743	23.05	3.60929
			23.0667	3.82767	23.0833	3.60952
			23.1	3.82791	23.1167	3.60964
			23.1333	3.82815	23.15	3.60987
			23.1667	3.82827	23.1833	3.60998
			23.2	3.82864	23.2167	3.61021
			23.2333	3.82876	23.25	3.61033
			23.2667	3.829	23.2833	3.61056
			23.3	3.82924	23.3167	3.61079
			23.3333	3.82948	23.35	3.6109
			23.3667	3.8296	23.3833	3.61113
			23.4	3.82984	23.4167	3.61124
			23.4333	3.83008	23.45	3.61147
			23.4667	3.83033	23.4833	3.61159
			23.5	3.83057	23.5167	3.61182
			23.5333	3.83069	23.55	3.61193
			23.5667	3.83093	23.5833	3.61216
			23.6	3.83117	23.6167	3.61228
			23.6333	3.83141	23.65	3.61251
			23.6667	3.83166	23.6833	3.61262
			23.7	3.83178	23.7167	3.61285
			23.7333	3.83202	23.75	3.61296
			23.7667	3.83226	23.7833	3.61319
			23.8	3.8325	23.8167	3.61342
			23.8333	3.83262	23.85	3.61354
			23.8667	3.83286	23.8833	3.61377
			23.9	3.8331	23.9167	3.61388
			23.9333	3.83335	23.95	3.61411
			23.9667	3.83347	23.9833	3.61423
			24	3.83371	24.0167	3.61446
			24.0333	3.83395	24.05	3.61457
			24.0667	3.83407	24.0833	3.6148
			24.1	3.83431	24.1167	3.61491
			24.1333	3.83455	24.15	3.61514
			24.1667	3.8348	24.1833	3.61526
			24.2	3.83504	24.2167	3.61549
			24.2333	3.83516	24.25	3.6156
			24.2667	3.8354	24.2833	3.61572
			24.3	3.83564	24.3167	3.61595
			24.3333	3.83576	24.35	3.61618
			24.3667	3.836	24.3833	3.61629
			24.4	3.83625	24.4167	3.61652
			24.4333	3.83649	24.45	3.61663
			24.4667	3.83661	24.4833	3.61675
			24.5	3.83685	24.5167	3.61698
			24.5333	3.83709	24.55	3.61721
			24.5667	3.83721	24.5833	3.61732
			24.6	3.83745	24.6167	3.61755
			24.6333	3.8377	24.65	3.61767
			24.6667	3.83782	24.6833	3.61778
			24.7	3.83806	24.7167	3.61801
			24.7333	3.8383	24.75	3.61813
			24.7667	3.83842	24.7833	3.61835
			24.8	3.83866	24.8167	3.61847
			24.8333	3.8389	24.85	3.6187
			24.8667	3.83914	24.8833	3.61881
			24.9	3.83927	24.9167	3.61904
			24.9333	3.83951	24.95	3.61916
			24.9667	3.83963	24.9833	3.61939
			25	3.83987	25.0167	3.6195
			25.0333	3.84011	25.05	3.61962
			25.0667	3.84023	25.0833	3.61985
			25.1	3.84047	25.1167	3.61996
			25.1333	3.84072	25.15	3.62019
			25.1667	3.84084	25.1833	3.6203
			25.2	3.84108	25.2167	3.62053
			25.2333	3.8412	25.25	3.62065
			25.2667	3.84144	25.2833	3.62088
			25.3	3.84156	25.3167	3.62099
			25.3333	3.8418	25.35	3.62111
			25.3667	3.84204	25.3833	3.62134
			25.4	3.84216	25.4167	3.62145
			25.4333	3.84241	25.45	3.62168
			25.4667	3.84253	25.4833	3.6218
			25.5	3.84277	25.5167	3.62191
			25.5333	3.84301	25.55	3.62214
			25.5667	3.84313	25.5833	3.62225
					25.6167	3.62248
					25.65	3.6226
					25.6833	3.62283
					25.7167	3.62294
					25.75	3.62306
					25.7833	3.62329
					25.8167	3.6234
					25.85	3.62363
					25.8833	3.62375
					25.9167	3.62397
					25.95	3.62409
					25.9833	3.6242
					26.0167	3.62443
					26.05	3.62455
					26.0833	3.62478
					26.1167	3.62489
					26.15	3.62501
					26.1833	3.62524
					26.2167	3.62535
					26.25	3.62547
					26.2833	3.62569
					26.3167	3.62581
					26.35	3.62604
					26.3833	3.62615
					26.4167	3.62627
					26.45	3.6265
					26.4833	3.62661
					26.5167	3.62673
					26.55	3.62684
					26.5833	3.62707
					26.6167	3.62719
					26.65	3.62742
					26.6833	3.62753
					26.7167	3.62776
					26.75	3.62787
					26.7833	3.62799
					26.8167	3.62822
					26.85	3.62833
					26.8833	3.62845
					26.9167	3.62856
					26.95	3.62879
					26.9833	3.62891
					27.0167	3.62914
					27.05	3.62925
					27.0833	3.62937
					27.1167	3.62959
					27.15	3.62971
					27.1833	3.62982
					27.2167	3.63005
					27.25	3.63017
					27.2833	3.63028
					27.3167	3.63051
					27.35	3.63063
					27.3833	3.63074
					27.4167	3.63097
					27.45	3.63109
					27.4833	3.6312
					27.5167	3.63131
					27.55	3.63154
					27.5833	3.63166
					27.6167	3.63177
					27.65	3.632
					27.6833	3.63212
					27.7167	3.63223
					27.75	3.63246
					27.7833	3.63258
					27.8167	3.63269
					27.85	3.63292
					27.8833	3.63304
					27.9167	3.63315
					27.95	3.63326
					27.9833	3.63349
					28.0167	3.63361
					28.05	3.63372
					28.0833	3.63384
					28.1167	3.63407
					28.15	3.63418
					28.1833	3.63441
					28.2167	3.63453
					28.25	3.63464
					28.2833	3.63476
					28.3167	3.63498
					28.35	3.6351
					28.3833	3.63521
					28.4167	3.63544
					28.45	3.63556
					28.4833	3.63567
					28.5167	3.63579
					28.55	3.6359
					28.5833	3.63613
					28.6167	3.63625
					28.65	3.63636
					28.6833	3.63648
					28.7167	3.63671
					28.75	3.63682
					28.7833	3.63693
					28.8167	3.63705
					28.85	3.63728
					28.8833	3.63739
					28.9167	3.63751
					28.95	3.63762
					28.9833	3.63774
					29.0167	3.63797
					29.05	3.63808
					29.0833	3.6382
					29.1167	3.63843
					29.15	3.63854
					29.1833	3.63865
					29.2167	3.63877
					29.25	3.63888
					29.2833	3.63911
					29.3167	3.63923
					29.35	3.63934
					29.3833	3.63946
					29.4167	3.63957
					29.45	3.63969
					29.4833	3.63992
					29.5167	3.64003
					29.55	3.64015
					29.5833	3.64038
					29.6167	3.64049
					29.65	3.6406
					29.6833	3.64072
					29.7167	3.64083
					29.75	3.64095
					29.7833	3.64106
					29.8167	3.64129
					29.85	3.64141
					29.8833	3.64152
					29.9167	3.64175
					29.95	3.64187
					29.9833	3.64198
					30.0167	3.6421
					30.05	3.64221
					30.0833	3.64244
					30.1167	3.64255
					30.15	3.64267
					30.1833	3.64278
					30.2167	3.6429
					30.25	3.64301
					30.2833	3.64324
					30.3167	3.64336
					30.35	3.64347
					30.3833	3.64359
					30.4167	3.6437
					30.45	3.64393
					30.4833	3.64393
					30.5167	3.64416
					30.55	3.64427
					30.5833	3.64439
					30.6167	3.6445
					30.65	3.64462
					30.6833	3.64485
					30.7167	3.64496
					30.75	3.64508
					30.7833	3.64519
					30.8167	3.64531
					30.85	3.64542
					30.8833	3.64565
					30.9167	3.64577
					30.95	3.64588
					30.9833	3.646
					31.0167	3.64611
					31.05	3.64622
					31.0833	3.64634
					31.1167	3.64657
					31.15	3.64668
					31.1833	3.6468
					31.2167	3.64691
					31.25	3.64703
					31.2833	3.64714
					31.3167	3.64726
					31.35	3.64749
					31.3833	3.6476
					31.4167	3.64772
					31.45	3.64783
					31.4833	3.64794
					31.5167	3.64806
					31.55	3.64817
					31.5833	3.64829
					31.6167	3.6484
					31.65	3.64863
					31.6833	3.64875
					31.7167	3.64886
					31.75	3.64898
					31.7833	3.64909
					31.8167	3.64921
					31.85	3.64932
					31.8833	3.64944
					31.9167	3.64955
					31.95	3.64967
					31.9833	3.64978
					32.0167	3.65001
					32.05	3.65012
					32.0833	3.65024
					32.1167	3.65035
					32.15	3.65047
					32.1833	3.65058
					32.2167	3.6507
					32.25	3.65081
					32.2833	3.65093
					32.3167	3.65116
					32.35	3.65116
					32.3833	3.65139
					32.4167	3.6515
					32.45	3.65161
					32.4833	3.65173
					32.5167	3.65184
					32.55	3.65196
					32.5833	3.65207
					32.6167	3.65219
					32.65	3.6523
					32.6833	3.65242
					32.7167	3.65253
					32.75	3.65276
					32.7833	3.65276
					32.8167	3.65299
					32.85	3.65311
					32.8833	3.65322
					32.9167	3.65334
					32.95	3.65345
					32.9833	3.65356
					33.0167	3.65368
					33.05	3.65379
					33.0833	3.65391
					33.1167	3.65402
					33.15	3.65414
					33.1833	3.65425
					33.2167	3.65437
					33.25	3.65448
					33.2833	3.6546
					33.3167	3.65471
					33.35	3.65494
					33.3833	3.65494
					33.4167	3.65517
					33.45	3.65517
					33.4833	3.6554
					33.5167	3.65551
					33.55	3.65563
					33.5833	3.65574
					33.6167	3.65586
					33.65	3.65597
					33.6833	3.65609
					33.7167	3.6562
					33.75	3.65632
					33.7833	3.65643
					33.8167	3.65655
					33.85	3.65666
					33.8833	3.65678
					33.9167	3.65689
					33.95	3.65701
					33.9833	3.65712
					34.0167	3.65723
					34.05	3.65735
					34.0833	3.65746
					34.1167	3.65758
					34.15	3.65769
					34.1833	3.65781
					34.2167	3.65792
					34.25	3.65804
					34.2833	3.65815
					34.3167	3.65827
					34.35	3.65838
					34.3833	3.6585
					34.4167	3.65861
					34.45	3.65873
					34.4833	3.65884
					34.5167	3.65896
					34.55	3.65907
					34.5833	3.65918
					34.6167	3.6593
					34.65	3.65941
					34.6833	3.65953
					34.7167	3.65964
					34.75	3.65976
					34.7833	3.65987
					34.8167	3.65999
					34.85	3.6601
					34.8833	3.66022
					34.9167	3.66033
					34.95	3.66045
					34.9833	3.66056
					35.0167	3.66068
					35.05	3.66079
					35.0833	3.6609
					35.1167	3.66102
					35.15	3.66113
					35.1833	3.66125
					35.2167	3.66136
					35.25	3.66148
					35.2833	3.66159
					35.3167	3.66171
					35.35	3.66182
					35.3833	3.66194
					35.4167	3.66205
					35.45	3.66217
					35.4833	3.66228
					35.5167	3.6624
					35.55	3.66251
					35.5833	3.66263
					35.6167	3.66274
					35.65	3.66285
					35.6833	3.66297
					35.7167	3.66308
					35.75	3.6632
					35.7833	3.6632
					35.8167	3.66331
					35.85	3.66343
					35.8833	3.66354
					35.9167	3.66366
					35.95	3.66377
					35.9833	3.66389
					36.0167	3.664
					36.05	3.66412
					36.0833	3.66423
					36.1167	3.66435
					36.15	3.66446
					36.1833	3.66446
					36.2167	3.66457
					36.25	3.6648
					36.2833	3.66492
					36.3167	3.66492
					36.35	3.66503
					36.3833	3.66515
					36.4167	3.66526
					36.45	3.66538
					36.4833	3.66549
					36.5167	3.66561
					36.55	3.66572
					36.5833	3.66584
					36.6167	3.66595
					36.65	3.66607
					36.6833	3.66607
					36.7167	3.66618
					36.75	3.6663
					36.7833	3.66641
					36.8167	3.66652
					36.85	3.66664
					36.8833	3.66675
					36.9167	3.66687
					36.95	3.66698
					36.9833	3.6671
					37.0167	3.66721
					37.05	3.66733
					37.0833	3.66733
					37.1167	3.66744
					37.15	3.66756
					37.1833	3.66767
					37.2167	3.66779
					37.25	3.6679
					37.2833	3.66802
					37.3167	3.66813
					37.35	3.66824
					37.3833	3.66836
					37.4167	3.66836
					37.45	3.66847
					37.4833	3.66859
					37.5167	3.6687
					37.55	3.66882
					37.5833	3.66893
					37.6167	3.66905
					37.65	3.66916
					37.6833	3.66916
					37.7167	3.66928
					37.75	3.66951
					37.7833	3.66951
					37.8167	3.66962
					37.85	3.66974
					37.8833	3.66985
					37.9167	3.66997
					37.95	3.67008
					37.9833	3.67019
					38.0167	3.67031
					38.05	3.67031
					38.0833	3.67042
					38.1167	3.67054
					38.15	3.67065
					38.1833	3.67077
					38.2167	3.67088
					38.25	3.67088
					38.2833	3.671
					38.3167	3.67111
					38.35	3.67123
					38.3833	3.67134
					38.4167	3.67146
					38.45	3.67146
					38.4833	3.67169
					38.5167	3.6718
					38.55	3.6718
					38.5833	3.67192
					38.6167	3.67203
					38.65	3.67214
					38.6833	3.67226
					38.7167	3.67237
					38.75	3.67249
					38.7833	3.67249
					38.8167	3.6726
					38.85	3.67272
					38.8833	3.67283
					38.9167	3.67295
					38.95	3.67306
					38.9833	3.67306
					39.0167	3.67318
					39.05	3.67329
					39.0833	3.67341
					39.1167	3.67352
					39.15	3.67364
					39.1833	3.67375
					39.2167	3.67375
					39.25	3.67386
					39.2833	3.67398
					39.3167	3.67409
					39.35	3.67421
					39.3833	3.67421
					39.4167	3.67432
					39.45	3.67444
					39.4833	3.67455
					39.5167	3.67467
					39.55	3.67478
					39.5833	3.67478
					39.6167	3.6749
					39.65	3.67501
					39.6833	3.67513
					39.7167	3.67524
					39.75	3.67536
					39.7833	3.67536
					39.8167	3.67547
					39.85	3.67559
					39.8833	3.6757
					39.9167	3.6757
					39.95	3.67581
					39.9833	3.67593
					40.0167	3.67604
					40.05	3.67616
					40.0833	3.67627
					40.1167	3.67627
					40.15	3.67639
					40.1833	3.6765
					40.2167	3.67662
					40.25	3.67673
					40.2833	3.67673
					40.3167	3.67685
					40.35	3.67696
					40.3833	3.67708
					40.4167	3.67708
					40.45	3.67719
					40.4833	3.67731
					40.5167	3.67742
					40.55	3.67753
					40.5833	3.67765
					40.6167	3.67765
					40.65	3.67776
					40.6833	3.67788
					40.7167	3.67799
					40.75	3.67811
					40.7833	3.67811
					40.8167	3.67822
					40.85	3.67834
					40.8833	3.67845
					40.9167	3.67857
					40.95	3.67857
					40.9833	3.67868
					41.0167	3.6788
					41.05	3.67891
					41.0833	3.67891
					41.1167	3.67903
					41.15	3.67914
					41.1833	3.67926
					41.2167	3.67937
					41.25	3.67937
					41.2833	3.67948
					41.3167	3.6796
					41.35	3.67971
					41.3833	3.67971
					41.4167	3.67983
					41.45	3.67994
					41.4833	3.67994
					41.5167	3.68006
					41.55	3.68017
					41.5833	3.68029
					41.6167	3.6804
					41.65	3.6804
					41.6833	3.68052
					41.7167	3.68063
					41.75	3.68075
					41.7833	3.68075
					41.8167	3.68086
					41.85	3.68098
					41.8833	3.68109
					41.9167	3.6812
					41.95	3.6812
					41.9833	3.68132
					42.0167	3.68143
					42.05	3.68143
					42.0833	3.68155
					42.1167	3.68166
					42.15	3.68178
					42.1833	3.68178
					42.2167	3.68189
					42.25	3.68201
					42.2833	3.68212
					42.3167	3.68212
					42.35	3.68224
					42.3833	3.68235
					42.4167	3.68247
					42.45	3.68258
					42.4833	3.68258
					42.5167	3.6827
					42.55	3.68281
					42.5833	3.68281
					42.6167	3.68293
					42.65	3.68304
					42.6833	3.68315
					42.7167	3.68315
					42.75	3.68327
					42.7833	3.68338
					42.8167	3.6835
					42.85	3.6835
					42.8833	3.68361
					42.9167	3.68373
					42.95	3.68384
					42.9833	3.68384
					43.0167	3.68396
					43.05	3.68407
					43.0833	3.68407
					43.1167	3.68419
					43.15	3.68419
					43.1833	3.6843
					43.2167	3.68442
					43.25	3.68453
					43.2833	3.68465
					43.3167	3.68465
					43.35	3.68476
					43.3833	3.68488
					43.4167	3.68488
					43.45	3.68499
					43.4833	3.6851
					43.5167	3.68522
					43.55	3.68522
					43.5833	3.68533
					43.6167	3.68545
					43.65	3.68556
					43.6833	3.68556
					43.7167	3.68568
					43.75	3.68579
					43.7833	3.68579
					43.8167	3.68591
					43.85	3.68602
					43.8833	3.68602
					43.9167	3.68614
					43.95	3.68625
					43.9833	3.68625
					44.0167	3.68637
					44.05	3.68648
					44.0833	3.6866
					44.1167	3.6866
					44.15	3.68671
					44.1833	3.68682
					44.2167	3.68682
					44.25	3.68694
					44.2833	3.68705
					44.3167	3.68705
					44.35	3.68717
					44.3833	3.68728
					44.4167	3.68728
					44.45	3.6874
					44.4833	3.68751
					44.5167	3.68763
					44.55	3.68763
					44.5833	3.68774
					44.6167	3.68786
					44.65	3.68786
					44.6833	3.68797
					44.7167	3.68809
					44.75	3.68809
					44.7833	3.6882
					44.8167	3.6882
					44.85	3.68832
					44.8833	3.68843
					44.9167	3.68855
					44.95	3.68855
					44.9833	3.68866
					45.0167	3.68877
					45.05	3.68877
					45.0833	3.68889
					45.1167	3.68889
					45.15	3.689
					45.1833	3.68912
					45.2167	3.68923
					45.25	3.68923
					45.2833	3.68935
					45.3167	3.68946
					45.35	3.68946
					45.3833	3.68958
					45.4167	3.68969
					45.45	3.68981
					45.4833	3.68981
					45.5167	3.68992
					45.55	3.68992
					45.5833	3.69004
					45.6167	3.69015
					45.65	3.69015
					45.6833	3.69027
					45.7167	3.69038
					45.75	3.69038
					45.7833	3.69049
					45.8167	3.69049
					45.85	3.69061
					45.8833	3.69072
					45.9167	3.69072
					45.95	3.69084
					45.9833	3.69095
					46.0167	3.69095
					46.05	3.69107
					46.0833	3.69118
					46.1167	3.69118
					46.15	3.6913
					46.1833	3.69141
					46.2167	3.69141
					46.25	3.69153
					46.2833	3.69164
					46.3167	3.69164
					46.35	3.69176
					46.3833	3.69176
					46.4167	3.69187
					46.45	3.69199
					46.4833	3.69199
					46.5167	3.6921
					46.55	3.69222
					46.5833	3.69233
					46.6167	3.69233
					46.65	3.69244
					46.6833	3.69244
					46.7167	3.69256
					46.75	3.69267
					46.7833	3.69267
					46.8167	3.69279
					46.85	3.6929
					46.8833	3.6929
					46.9167	3.69302
					46.95	3.69302
					46.9833	3.69313
					47.0167	3.69325
					47.05	3.69325
					47.0833	3.69336
					47.1167	3.69336
					47.15	3.69348
					47.1833	3.69359
					47.2167	3.69359
					47.25	3.69371
					47.2833	3.69382
					47.3167	3.69382
					47.35	3.69394
					47.3833	3.69405
					47.4167	3.69405
					47.45	3.69416
					47.4833	3.69416
					47.5167	3.69428
					47.55	3.69439
					47.5833	3.69439
					47.6167	3.69451
					47.65	3.69462
					47.6833	3.69462
					47.7167	3.69474
					47.75	3.69474
					47.7833	3.69485
					47.8167	3.69485
					47.85	3.69497
					47.8833	3.69508
					47.9167	3.69508
					47.95	3.6952
					47.9833	3.6952
					48.0167	3.69531
					48.05	3.69543
					48.0833	3.69543
					48.1167	3.69554
					48.15	3.69566
					48.1833	3.69566
					48.2167	3.69577
					48.25	3.69577
					48.2833	3.69589
					48.3167	3.69589
					48.35	3.696
					48.3833	3.69611
					48.4167	3.69611
					48.45	3.69623
					48.4833	3.69634
					48.5167	3.69634
					48.55	3.69646

## Sheet: Sheet3
Figure 6c
	0.15	1086.32	0.15	5040.52	0.15	7006.97
	0.18333	980.963	0.18333	4753.81	0.18333	5918.18
	0.21667	941.121	0.21667	4504.25	0.23333	4981.86
	0.25	914.687	0.25	4276.58	0.28333	4222.64
	0.28333	891.415	0.28333	4071.33	0.33333	3723.99
	0.31667	868.605	0.31667	3877.33	0.36667	3383.68
	0.35	847.953	0.35	3712.74	0.4	3091.7
	0.38333	828.072	0.38333	3549.41	0.43333	2825
	0.41667	809.577	0.41667	3401.77	0.46667	2590.12
	0.45	792.28	0.45	3263.29	0.5	2387.94
	0.48333	775.903	0.48333	3136.23	0.53333	2208.68
	0.51667	761.511	0.51667	3007.46	0.56667	2049.62
	0.55	748.083	0.55	2894.05
	0.58333	734.77	0.58333	2776.1
	0.61667	722.949	0.61667	2664.21
	0.65	711.581	0.65	2565.67
	0.68333	699.993	0.68333	2465.56
	0.71667	688.97	0.71667	2373.8
	0.75	679.169	0.75	2284.5
	0.78333	669.509	0.78333	2202.06
	0.81667	660.237	0.81667	2115.77
	0.85	651.261	0.85	2042.09
	0.88333	642.719	0.88333	1973.34
	0.91667	634.207	0.91667	1893.57
	0.95	626.338	0.95	1825.51
	0.98333	618.646	0.98333	1759.13
	1.01667	610.612	1.01667	1699.91
	1.05	603.714	1.05	1644.04
	1.08333	596.35	1.08333	1591.67
	1.11667	589.635	1.11667	1541.08
	1.15	582.625	1.15	1493.51
	1.18333	576.19
	1.21667	569.776
	1.25	563.44
	1.28333	557.264
	1.31667	551
	1.35	545.049
	1.38333	539.87
	1.41667	534.229
	1.45	528.02
	1.48333	522.427
	1.51667	516.958
	1.55	511.732
	1.58333	506.19
	1.61667	500.598
	1.65	495.145
	1.68333	490.426
	1.71667	485.833
	1.75	481.207
	1.78333	476.659
	1.81667	472.026
	1.85	467.58
	1.88333	463.041
	1.91667	458.619
	1.95	454.224
	1.98333	449.94
	2.01667	445.492
	2.05	441.373
	2.08333	437.374
	2.11667	433.395
	2.15	429.564
	2.18333	425.562
	2.21667	421.278
	2.25	417.342
	2.28333	413.404
	2.31667	409.651
	2.35	405.989
	2.38333	402.314
	2.41667	398.834
	2.45	395.197
	2.48333	391.748
	2.51667	387.964
	2.55	384.755
	2.58333	381.401
	2.61667	378.11
	2.65	374.966
	2.68333	371.763
	2.71667	368.567
	2.75	365.482
	2.78333	362.262
	2.81667	359.295
	2.85	356.417
	2.88333	353.247
	2.91667	350.355
	2.95	347.367
	2.98333	344.694
	3.01667	341.666
	3.05	339.132
	3.08333	336.251
	3.11667	333.632
	3.15	330.98
	3.18333	328.433
	3.21667	325.625

## Sheet: Sheet4
Figure 6d
	0.41667	1008.86	0.41667	5270.53	0.3	10666.1
	0.45	1010.03	0.45	5273.44	0.35	10662.4
	0.48333	1010.92	0.48333	5276.76	0.4	10639
	0.51667	1011.62	0.51667	5280.86	0.45	10602.2
	0.55	1011.45	0.55	5278.04	0.5	10556.9
	0.58333	1011.9	0.58333	5276.67	0.55	10497
	0.61667	1011.81	0.61667	5279.93	0.6	10436.7
	0.65	1011.59	0.65	5279.03	0.65	10369
	0.68333	1011.54	0.68333	5262.21	0.7	10296.8
	0.71667	1011.28	0.71667	5260.86	0.75	10222.5
	0.75	1010.26	0.75	5265.34	0.8	10138.9
	0.78333	1010.49	0.78333	5254.56	0.85	10051
	0.81667	1009.92	0.81667	5251.11	0.9	9964.78
	0.85	1009.83	0.85	5250.99	0.95	9875.31
	0.88333	1009.23	0.88333	5233.2	1	9777.42
	0.91667	1008.38	0.91667	5234.64	1.05	9681.92
	0.95	1008.01	0.95	5228.41	1.1	9583.6
	0.98333	1007.31	0.98333	5217.27	1.15	9489.88
	1.01667	1007.31	1.01667	5207.38	1.2	9386.35
	1.05	1006.8	1.05	5205.97	1.25	9281.73
	1.08333	1006.35	1.08333	5195.36	1.3	9180.54
	1.11667	1005.34	1.11667	5190.61	1.35	9072.96
	1.15	1005.07	1.15	5179.54	1.4	8967.22
	1.18333	1004.47	1.18333	5172.29	1.45	8857.61
	1.21667	1003.82	1.21667	5159.7	1.5	8741.9
	1.25	1003.1	1.25	5154.42	1.55	8633.8
	1.28333	1002.51	1.28333	5144.3	1.6	8525.33
	1.31667	1002.22	1.31667	5134.02	1.65	8417.21
	1.35	1001.48	1.35	5115.84	1.7	8310.49
	1.38333	1000.64	1.38333	5118.89	1.75	8201.56
	1.41667	1000.19	1.41667	5110.58	1.8	8092.5
	1.45	1000.21	1.45	5092.29	1.85	7988.67
	1.48333	999.501	1.48333	5085.45	1.9	7876.87
	1.51667	998.933	1.51667	5066.99	1.95	7768.52
	1.55	998.079	1.55	5060.19	2	7660.17
	1.58333	997.659	1.58333	5046.37	2.05	7550.75
	1.61667	996.903	1.61667	5035.7	2.1	7438.64
	1.65	996.617	1.65	5017.63	2.15	7333.09
	1.68333	995.683	1.68333	5011.25	2.2	7227.48
	1.71667	995.557	1.71667	4996.9	2.25	7121.89
	1.75	994.973	1.75	4980.26	2.3	7019.19
	1.78333	994.612	1.78333	4970.11	2.35	6914.75
	1.81667	993.671	1.81667	4954.79	2.4	6813.84
	1.85	993.59	1.85	4949.82	2.45	6712.89
	1.88333	992.824	1.88333	4935.28	2.5	6612.89
	1.91667	992.321	1.91667	4920.19	2.55	6514.35
	1.95	991.745	1.95	4906.74	2.6	6415.73
	1.98333	991.198	1.98333	4888.77	2.65	6319.68
	2.01667	990.739	2.01667	4878.83	2.7	6224.42
	2.05	990.45	2.05	4867.64	2.75	6125.89
	2.08333	989.243	2.08333	4851.2	2.78333	6068.2
	2.11667	989.026	2.11667	4839.16	2.81667	6014.8
	2.15	988.79	2.15	4823.8	2.85	5958.08
	2.18333	988.2	2.18333	4805.87	2.88333	5896.35
	2.21667	987.737	2.21667	4785.82	2.91667	5840.14
	2.25	987.292	2.25	4775.56	2.95	5784.34
	2.28333	986.621	2.28333	4758.66	2.98333	5733.66
	2.31667	985.972	2.31667	4745.72	3.01667	5675.33
	2.35	985.503	2.35	4731.33	3.05	5617.6
	2.38333	985.128	2.38333	4719.57	3.08333	5570.53
	2.41667	984.534	2.41667	4702.75	3.11667	5513.15
	2.45	983.642	2.45	4682.94	3.15	5458
	2.48333	984.189	2.48333	4674.08	3.18333	5401.41
	2.51667	982.945	2.51667	4655.7	3.21667	5352.48
	2.55	982.103	2.55	4641.36	3.25	5296.57
	2.58333	981.374	2.58333	4626.92	3.28333	5239.7
	2.61667	981.493	2.61667	4610.65	3.31667	5194.41
	2.65	980.363	2.65	4601.93	3.35	5151.19
	2.68333	980.185	2.68333	4579.39	3.38333	5103.25
	2.71667	980.025	2.71667	4569.24	3.41667	5050.66
	2.75	979.196	2.75	4547.51	3.45	5002.8
	2.78333	978.449	2.78333	4532	3.48333	4957.51
	2.81667	978.155	2.81667	4519.86	3.51667	4909.76
	2.85	977.087	2.85	4504.21	3.55	4860.33
	2.88333	976.918	2.88333	4486.56	3.58333	4817.45
	2.91667	976.797	2.91667	4469.44	3.61667	4765.43
	2.95	975.549	2.95	4452.51	3.65	4724.25
	2.98333	975.489	2.98333	4440.42	3.68333	4675.87
	3.01667	974.938	3.01667	4419.71	3.71667	4632.79
	3.05	974.285	3.05	4407.25	3.75	4585.78
	3.08333	973.407	3.08333	4389.73	3.78333	4550.05
	3.11667	973.137	3.11667	4375.06	3.81667	4500.43
	3.15	972.775	3.15	4364.75	3.85	4455.79
	3.18333	972.231	3.18333	4340.55	3.88333	4410.69
	3.21667	971.469	3.21667	4331.7	3.91667	4365.93
	3.25	971.118	3.25	4312.93	3.95	4328.16
	3.28333	970.699	3.28333	4291.97	3.98333	4293.82
	3.31667	969.839	3.31667	4277.17	4.01667	4252.09
	3.35	969.124	3.35	4262.31	4.05	4205.24
	3.38333	968.836	3.38333	4247.5	4.08333	4165.65
	3.41667	968.436	3.41667	4227.31	4.11667	4126.03
	3.45	968.04	3.45	4211.55	4.15	4091.96
	3.48333	967.448	3.48333	4198.02	4.18333	4055.55
	3.51667	966.829	3.51667	4179.79	4.21667	4012.17
	3.55	966.22	3.55	4162.84	4.25	3971.93
	3.58333	965.872	3.58333	4144.42	4.28333	3933.2
	3.61667	964.998	3.61667	4127.12	4.31667	3898.52
	3.65	964.424	3.65	4113.43	4.35	3863.28
	3.68333	964.037	3.68333	4097.09	4.38333	3822.61
	3.71667	963.45	3.71667	4076.25	4.41667	3792.33
	3.75	963.253	3.75	4064.39	4.45	3755
	3.78333	962.47	3.78333	4052.65	4.48333	3719.64
	3.81667	962.007	3.81667	4030.41	4.51667	3685.29
	3.85	961.534	3.85	4017.73	4.55	3650.31
	3.88333	961.08	3.88333	4006.03	4.58333	3622.36
	3.91667	960.155	3.91667	3981.39	4.61667	3584.66
	3.95	959.88	3.95	3969.12	4.65	3551.43
	3.98333	959.19	3.98333	3953.96	4.68333	3520.41
	4.01667	959.075	4.01667	3941.14	4.71667	3488.59
	4.05	958.415	4.05	3919.26	4.75	3452.63
	4.08333	957.498	4.08333	3903.39	4.78333	3424.53
	4.11667	956.809	4.11667	3887.83	4.81667	3397.22
	4.15	956.593	4.15	3869.6	4.85	3369.06
	4.18333	956.27	4.18333	3854.01	4.88333	3339.49
	4.21667	955.091	4.21667	3844.49	4.91667	3310.23
	4.25	954.94	4.25	3824.82	4.95	3284.76
	4.28333	954.09	4.28333	3804.56	4.98333	3253.01
	4.31667	953.686	4.31667	3789.23	5.01667	3226.06
	4.35	952.686	4.35	3778	5.05	3197.54
	4.38333	952.465	4.38333	3764.01	5.08333	3169.57
	4.41667	951.605	4.41667	3739.93	5.11667	3140.57
	4.45	951.337	4.45	3725.25	5.15	3114.29
	4.48333	950.547	4.48333	3709.62	5.18333	3089.51
	4.51667	950.724	4.51667	3692.76	5.21667	3061.17
	4.55	949.557	4.55	3677.05
	4.58333	949.341	4.58333	3661.25
	4.61667	948.618	4.61667	3644.45
	4.65	948.139	4.65	3631.5
	4.68333	947.651	4.68333	3611.88
	4.71667	946.591	4.71667	3598.71
	4.75	946.306	4.75	3578.47
	4.78333	945.074	4.78333	3564.88
	4.81667	945.038	4.81667	3545.97
	4.85	944.406	4.85	3536.75
	4.88333	944.086	4.88333	3516.88
	4.91667	943.7	4.91667	3505.44
	4.95	942.433	4.95	3491.14
	4.98333	942.372	4.98333	3469.49
	5.01667	941.738	5.01667	3456.37
	5.05	941.145	5.05	3441.99
	5.08333	940.812	5.08333	3425.31
	5.11667	940.114	5.11667	3410.22
	5.15	939.24	5.15	3396.77
	5.18333	938.935	5.18333	3379.64
	5.21667	938.352	5.21667	3359.19
	5.25	937.952	5.25	3348.72
	5.28333	937.243	5.28333	3331.34
	5.31667	936.32	5.31667	3315.64
	5.35	936.126	5.35	3305.47
	5.38333	935.611	5.38333	3287.43
	5.41667	934.975	5.41667	3273.88
	5.45	934.21	5.45	3260.42
	5.48333	933.763	5.48333	3244.24
	5.51667	933.321	5.51667	3230.42
	5.55	932.853	5.55	3212.14
	5.58333	932.637	5.58333	3200.35
	5.61667	931.824	5.61667	3185.87
	5.65	930.808	5.65	3169.79
	5.68333	930.89	5.68333	3153.66
	5.71667	929.763	5.71667	3143.09
	5.75	929.338	5.75	3129.26
	5.78333	928.825	5.78333	3111.21
	5.81667	928.183	5.81667	3096.85
	5.85	927.059	5.85	3080.79
	5.88333	926.819	5.88333	3070.1
	5.91667	926.47	5.91667	3055.3
	5.95	925.718	5.95	3040.22
	5.98333	925.032	5.98333	3024.3
	6.01667	924.331	6.01667	3014.31
	6.05	923.975	6.05	2999.77
	6.08333	923.573	6.08333	2980.51
	6.11667	922.818	6.11667	2972.37
	6.15	922.615	6.15	2959.84
	6.18333	921.386	6.18333	2942.7
	6.21667	920.989	6.21667	2931.24
	6.25	920.507	6.25	2912.05
	6.28333	919.729	6.28333	2902.19
	6.31667	919.587	6.31667	2886.45
	6.35	919.185	6.35	2874.7
	6.38333	918.189	6.38333	2857.5
	6.41667	917.681	6.41667	2845.99
	6.45	917.084	6.45	2836.98
	6.48333	916.639	6.48333	2817.35
	6.51667	916.157	6.51667	2806.97
	6.55	915.243	6.55	2791.71
	6.58333	914.681	6.58333	2782.79
	6.61667	913.857	6.61667	2766.86
	6.65	913.763	6.65	2753.72
	6.68333	912.924	6.68333	2740.35
	6.71667	912.122	6.71667	2725.22
	6.75	912.184	6.75	2715.53
	6.78333	911.549	6.78333	2703.8
	6.81667	910.975	6.81667	2688.27
	6.85	909.878	6.85	2680.5
	6.88333	909.854	6.88333	2664.34
	6.91667	909.177	6.91667	2653.42
	6.95	908.19	6.95	2639.55
	6.98333	907.453	6.98333	2625.82
	7.01667	907.374	7.01667	2611.93
	7.05	906.498	7.05	2604.02
	7.08333	906.021	7.08333	2590.08
	7.11667	905.22	7.11667	2579.12
	7.15	904.73	7.15	2564.95
	7.18333	904.238	7.18333	2551.5
	7.21667	903.994	7.21667	2538.48
	7.25	903.179	7.25	2530.02
	7.28333	902.227	7.28333	2514.44
	7.31667	901.978	7.31667	2504.03
	7.35	901.346	7.35	2495.38
	7.38333	900.861	7.38333	2480.2
	7.41667	899.969	7.41667	2468.59
	7.45	899.426	7.45	2458.06
	7.48333	898.952	7.48333	2444.76
	7.51667	898.02	7.51667	2433.23
	7.55	897.929	7.55	2421.9
	7.58333	897.404	7.58333	2414.13
	7.61667	896.56	7.61667	2400.88
	7.65	895.62	7.65	2386.29
	7.68333	895.361	7.68333	2377.4
	7.71667	894.637	7.71667	2367.42
	7.75	894.183	7.75	2352.28
	7.78333	893.544	7.78333	2343.7
	7.81667	892.897	7.81667	2335.14
	7.85	892.542	7.85	2322.88
	7.88333	891.964	7.88333	2308.69
	7.91667	891.412	7.91667	2304.3
	7.95	891.045	7.95	2286.74
	7.98333	890.303	7.98333	2281.53
	8.01667	889.623	8.01667	2268.74
	8.05	889.396	8.05	2257.3
	8.08333	888.694	8.08333	2248.84
	8.11667	887.907	8.11667	2235.85
	8.15	886.98	8.15	2226.39
	8.18333	886.35	8.18333	2217.36
	8.21667	885.81	8.21667	2206.37
	8.25	885.95	8.25	2195.8
	8.28333	884.938	8.28333	2185.12
	8.31667	883.999	8.31667	2174.28
	8.35	883.563	8.35	2164.74
	8.38333	882.816	8.38333	2155.82
	8.41667	882.732	8.41667	2145.74
	8.45	881.777	8.45	2136.41
	8.48333	881.324	8.48333	2125.57
	8.51667	880.218	8.51667	2115.53
	8.55	879.656	8.55	2105.8
	8.58333	879.701	8.58333	2096.84
	8.61667	878.754	8.61667	2087.89
	8.65	878.433	8.65	2077.86
	8.68333	877.386	8.68333	2069.59
	8.71667	877.248	8.71667	2057.05
	8.75	876.139	8.75	2045.83
	8.78333	876.027	8.78333	2040.68
	8.81667	875.114	8.81667	2028.65
	8.85	874.614	8.85	2020.21
	8.88333	874.134	8.88333	2012.08
	8.91667	873.591	8.91667	2003.58
	8.95	872.774	8.95	1994.74
	8.98333	872.183	8.98333	1985.6
	9.01667	871.561	9.01667	1978.08
	9.05	871.224	9.05	1968.11
	9.08333	870.445	9.08333	1959.18
	9.11667	870.233	9.11667	1949.99
	9.15	868.864	9.15	1942.88
	9.18333	868.56	9.18333	1933.09
	9.21667	867.901	9.21667	1924.34
	9.25	866.939	9.25	1913.05
	9.28333	867.165	9.28333	1903.92
	9.31667	866.106	9.31667	1897.52
	9.35	865.573	9.35	1886.54
	9.38333	864.686	9.38333	1880.92
	9.41667	864.549	9.41667	1873.46
	9.45	864.037	9.45	1862.35
	9.48333	863.398	9.48333	1855.84
	9.51667	862.468	9.51667	1845.42
	9.55	862.015	9.55	1836.09
	9.58333	861.569	9.58333	1828.83
	9.61667	861.512	9.61667	1820.13
	9.65	860.516	9.65	1810.37
	9.68333	859.986	9.68333	1802.81
	9.71667	859.341	9.71667	1794.33
	9.75	858.525	9.75	1786.41
	9.78333	857.738	9.78333	1778.06
	9.81667	857.051	9.81667	1770.99
	9.85	856.786	9.85	1761.06
	9.88333	856.032	9.88333	1752.65
	9.91667	855.398	9.91667	1745.12
	9.95	854.721	9.95	1736.26
	9.98333	854.403	9.98333	1727.52
	10.0167	853.867	10.0167	1719.14
	10.05	853.148	10.05	1711.59
	10.0833	852.895	10.0833	1704.23
	10.1167	851.546	10.1167	1696.08
	10.15	851.421	10.15	1687.4
	10.1833	851.065	10.1833	1679.05
	10.2167	850.123	10.2167	1672.91
	10.25	849.656	10.25	1664.68
	10.2833	849.005	10.2833	1656.93
	10.3167	848.732	10.3167	1650.21
	10.35	847.382	10.35	1642.53
	10.3833	847.341	10.3833	1633.84
	10.4167	846.587	10.4167	1626.1
	10.45	846.327	10.45	1619.45
	10.4833	845.583	10.4833	1612.43
	10.5167	845.024	10.5167	1604.36
	10.55	844.046	10.55	1597.19
	10.5833	843.389	10.5833	1589.35
	10.6167	842.734	10.6167	1582.73
	10.65	842.132	10.65	1575.81
	10.6833	841.893	10.6833	1570.05
	10.7167	840.994	10.7167	1562.05
	10.75	840.467	10.75	1554.89
	10.7833	839.564	10.7833	1546.73
	10.8167	839.733	10.8167	1541.08
	10.85	839.069	10.85	1533.76
	10.8833	838.34
	10.9167	838.004
	10.95	836.61
	10.9833	836.52
	11.0167	835.691
	11.05	835.317
	11.0833	835.008
	11.1167	834.245
	11.15	833.536
	11.1833	833.079
	11.2167	832.141
	11.25	831.444
	11.2833	831.246
	11.3167	830.583
	11.35	829.798
	11.3833	829.087
	11.4167	828.266
	11.45	828.317
	11.4833	827.14
	11.5167	826.793
	11.55	826.209
	11.5833	825.52
	11.6167	824.62
	11.65	824.424
	11.6833	823.952
	11.7167	823.188
	11.75	822.484
	11.7833	821.518
	11.8167	821.4
	11.85	820.427
	11.8833	820.183
	11.9167	819.345
	11.95	819.017
	11.9833	818.083
	12.0167	817.668
	12.05	816.859
	12.0833	816.454
	12.1167	815.735
	12.15	814.828
	12.1833	814.25
	12.2167	814.209
	12.25	813.344
	12.2833	812.929
	12.3167	811.896
	12.35	811.6
	12.3833	810.808
	12.4167	809.886
	12.45	809.559
	12.4833	809.095
	12.5167	808.165
	12.55	808.179
	12.5833	807.304
	12.6167	806.537
	12.65	805.746
	12.6833	805.851
	12.7167	804.444
	12.75	804.452
	12.7833	804.027
	12.8167	803.237
	12.85	802.532
	12.8833	801.779
	12.9167	801.131
	12.95	800.366
	12.9833	799.61
	13.0167	799.578
	13.05	798.942
	13.0833	798.13
	13.1167	797.251
	13.15	796.801
	13.1833	796.252
	13.2167	795.204
	13.25	795.155
	13.2833	794.33
	13.3167	793.919
	13.35	793.649
	13.3833	792.808
	13.4167	792.029
	13.45	791.125
	13.4833	790.426
	13.5167	790.517
	13.55	789.267
	13.5833	788.871
	13.6167	787.95
	13.65	787.723
	13.6833	787.037
	13.7167	786.519
	13.75	785.732
	13.7833	785.512
	13.8167	784.758
	13.85	783.697
	13.8833	783.434
	13.9167	782.534
	13.95	782.255
	13.9833	781.296
	14.0167	780.787
	14.05	780.226
	14.0833	779.579
	14.1167	779.11
	14.15	778.383
	14.1833	777.782
	14.2167	777.303
	14.25	776.886
	14.2833	775.873
	14.3167	775.002
	14.35	774.72
	14.3833	774.191
	14.4167	773.662
	14.45	773.048
	14.4833	772.534
	14.5167	771.31
	14.55	770.847
	14.5833	770.086
	14.6167	770.001
	14.65	768.832
	14.6833	768.856
	14.7167	767.809
	14.75	767.535
	14.7833	766.599
	14.8167	766.034
	14.85	765.281
	14.8833	765.037
	14.9167	764.39
	14.95	763.619
	14.9833	763.526
	15.0167	762.858
	15.05	762.053
	15.0833	760.908
	15.1167	760.728
	15.15	759.906
	15.1833	759.455
	15.2167	758.515
	15.25	758.142
	15.2833	757.161
	15.3167	756.994
	15.35	756.189
	15.3833	755.866
	15.4167	755.226
	15.45	754.319
	15.4833	754.041
	15.5167	753.061
	15.55	752.727
	15.5833	752.423
	15.6167	751.486
	15.65	751.098
	15.6833	749.982
	15.7167	749.706
	15.75	748.936
	15.7833	748.313
	15.8167	747.909
	15.85	747.332
	15.8833	746.743
	15.9167	745.918
	15.95	744.945
	15.9833	744.411
	16.0167	743.649
	16.05	743.094
	16.0833	742.51
	16.1167	742.45
	16.15	741.443
	16.1833	740.309
	16.2167	739.993
	16.25	739.356
	16.2833	738.724
	16.3167	738.302
	16.35	737.091
	16.3833	736.515
	16.4167	736.254
	16.45	735.718
	16.4833	735.455
	16.5167	734.855
	16.55	733.884
	16.5833	732.984
	16.6167	732.993
	16.65	731.917
	16.6833	731.031
	16.7167	730.478
	16.75	730.679
	16.7833	729.905
	16.8167	729.222
	16.85	728.399
	16.8833	728.153
	16.9167	726.845
	16.95	726.686
	16.9833	725.676
	17.0167	725.354
	17.05	724.502
	17.0833	724.328
	17.1167	723.298
	17.15	722.895
	17.1833	722.613
	17.2167	721.843
	17.25	720.889
	17.2833	720.91
	17.3167	719.69
	17.35	719.01
	17.3833	718.553
	17.4167	718.372
	17.45	717.438
	17.4833	716.288
	17.5167	716.243
	17.55	715.261
	17.5833	714.903
	17.6167	714.503
	17.65	713.551
	17.6833	713.152
	17.7167	712.147
	17.75	711.847
	17.7833	710.84
	17.8167	710.517
	17.85	709.899
	17.8833	709.068
	17.9167	708.583
	17.95	708.294
	17.9833	707.316
	18.0167	706.662
	18.05	706.232
	18.0833	705.233
	18.1167	705.08
	18.15	704.231
	18.1833	703.555
	18.2167	702.988
	18.25	702.528
	18.2833	702.117
	18.3167	701.357
	18.35	700.853
	18.3833	700.012
	18.4167	699.647
	18.45	698.667
	18.4833	698.347
	18.5167	698.15
	18.55	697.029
	18.5833	696.49
	18.6167	695.858
	18.65	695.566
	18.6833	694.641
	18.7167	693.831
	18.75	693.835
	18.7833	692.896
	18.8167	691.987
	18.85	691.672
	18.8833	691.224
	18.9167	690.815
	18.95	690.194
	18.9833	689.403
	19.0167	688.318
	19.05	687.758
	19.0833	687.583
	19.1167	686.558
	19.15	686.435
	19.1833	686.036
	19.2167	684.833
	19.25	684.199
	19.2833	684.116
	19.3167	683.384
	19.35	682.69
	19.3833	682.41
	19.4167	680.96
	19.45	681.014
	19.4833	680.125
	19.5167	679.473
	19.55	679.017
	19.5833	678.414
	19.6167	677.731
	19.65	676.86
	19.6833	676.268
	19.7167	675.653
	19.75	675.318
	19.7833	674.385
	19.8167	673.573
	19.85	673.364
	19.8833	672.634
	19.9167	671.6
	19.95	671.27
	19.9833	670.412
	20.0167	669.712
	20.05	669.115
	20.0833	668.718
	20.1167	668.032
	20.15	667.766
	20.1833	667.013
	20.2167	666.646
	20.25	665.698
	20.2833	664.654
	20.3167	664.456
	20.35	663.721
	20.3833	663.266
	20.4167	662.278
	20.45	662.283
	20.4833	660.957
	20.5167	660.656
	20.55	660.021
	20.5833	659.772
	20.6167	659.252
	20.65	658.857
	20.6833	657.475
	20.7167	656.961
	20.75	656.453
	20.7833	655.986
	20.8167	655.44
	20.85	654.843
	20.8833	654.181
	20.9167	653.261
	20.95	653.327
	20.9833	652.19
	21.0167	652.192
	21.05	651.082
	21.0833	650.985
	21.1167	650.329
	21.15	649.399
	21.1833	649.215
	21.2167	648.238
	21.25	647.725
	21.2833	647.156
	21.3167	646.679
	21.35	645.557
	21.3833	645.229
	21.4167	644.522
	21.45	643.847
	21.4833	643.81
	21.5167	642.632
	21.55	642.148
	21.5833	642.132
	21.6167	641.357
	21.65	640.773
	21.6833	640.196
	21.7167	639.347
	21.75	638.664
	21.7833	637.894
	21.8167	637.429
	21.85	636.844
	21.8833	636.458
	21.9167	635.596
	21.95	635.379
	21.9833	634.659
	22.0167	633.926
	22.05	633.244
	22.0833	632.627
	22.1167	632.063
	22.15	631.377
	22.1833	631.261
	22.2167	630.276
	22.25	629.803
	22.2833	629.705
	22.3167	629.301
	22.35	627.907
	22.3833	627.901
	22.4167	626.804
	22.45	626.544
	22.4833	626.053
	22.5167	625.442
	22.55	624.386
	22.5833	624.154
	22.6167	623.659
	22.65	622.736
	22.6833	622.337
	22.7167	621.944
	22.75	621.215
	22.7833	621.192
	22.8167	619.975
	22.85	619.416
	22.8833	618.817
	22.9167	618.39
	22.95	618.014
	22.9833	616.952
	23.0167	616.562
	23.05	616.185
	23.0833	615.659
	23.1167	614.849
	23.15	614.107
	23.1833	613.696
	23.2167	613.282
	23.25	612.61
	23.2833	612.145
	23.3167	611.61
	23.35	610.659
	23.3833	610.38
	23.4167	609.579
	23.45	609.142
	23.4833	608.586
	23.5167	607.88
	23.55	607.287
	23.5833	606.968
	23.6167	606.034
	23.65	605.726
	23.6833	605.118
	23.7167	604.62
	23.75	604.136
	23.7833	603.548
	23.8167	602.551
	23.85	601.958
	23.8833	601.897
	23.9167	601.354
	23.95	600.712
	23.9833	600.226
	24.0167	599.692
	24.05	598.656
	24.0833	598.213
	24.1167	597.808
	24.15	596.957
	24.1833	596.684
	24.2167	596.04
	24.25	595.57
	24.2833	594.685
	24.3167	594.311
	24.35	594.102
	24.3833	592.928
	24.4167	592.63
	24.45	591.766
	24.4833	591.33
	24.5167	590.926
	24.55	590.413
	24.5833	589.804
	24.6167	589.126
	24.65	588.876
	24.6833	587.98
	24.7167	587.715
	24.75	587.123
	24.7833	586.653
	24.8167	586
	24.85	585.235
	24.8833	585.009
	24.9167	584.258
	24.95	583.757
	24.9833	582.88
	25.0167	582.493
	25.05	581.986
	25.0833	581.422
	25.1167	580.968
	25.15	580.184
	25.1833	579.778
	25.2167	579.086
	25.25	578.486
	25.2833	578.362
	25.3167	578.089
	25.35	577.039
	25.3833	576.333
	25.4167	576.045
	25.45	575.495
	25.4833	574.68
	25.5167	574.358
	25.55	573.644
	25.5833	573.302
	25.6167	572.585
	25.65	572.012
	25.6833	571.287
	25.7167	570.714
	25.75	570.342
	25.7833	569.755
	25.8167	569.259
	25.85	568.809
	25.8833	568.278
	25.9167	567.685
	25.95	567.156
	25.9833	566.399
	26.0167	566.137
	26.05	565.211
	26.0833	564.63
	26.1167	564.065
	26.15	563.804
	26.1833	563.4
	26.2167	562.71
	26.25	562.397
	26.2833	561.553
	26.3167	561.116
	26.35	560.532
	26.3833	559.95
	26.4167	559.272
	26.45	559.049
	26.4833	558.372
	26.5167	557.82
	26.55	557.267
	26.5833	556.786
	26.6167	556.067
	26.65	555.533
	26.6833	554.944
	26.7167	554.439
	26.75	553.889
	26.7833	553.362
	26.8167	552.974
	26.85	552.226
	26.8833	551.905
	26.9167	551.255
	26.95	550.715
	26.9833	550.36
	27.0167	549.619
	27.05	549.3
	27.0833	548.478
	27.1167	548
	27.15	547.414
	27.1833	546.74
	27.2167	546.304
	27.25	546.072
	27.2833	545.41
	27.3167	544.953
	27.35	544.183
	27.3833	543.86
	27.4167	543.119
	27.45	542.53
	27.4833	542.083
	27.5167	541.568
	27.55	541.239
	27.5833	540.632
	27.6167	540.137
	27.65	539.52
	27.6833	538.922
	27.7167	538.674
	27.75	538.065
	27.7833	537.445
	27.8167	536.927
	27.85	536.264
	27.8833	535.745
	27.9167	535.418
	27.95	534.797
	27.9833	534.329
	28.0167	533.736
	28.05	533.161
	28.0833	532.82
	28.1167	532.295
	28.15	531.468
	28.1833	531.075
	28.2167	530.455
	28.25	529.89
	28.2833	529.465
	28.3167	528.975
	28.35	528.266
	28.3833	527.815
	28.4167	527.39
	28.45	526.767
	28.4833	526.475
	28.5167	525.863
	28.55	525.765
	28.5833	524.83
	28.6167	524.176
	28.65	523.806
	28.6833	523.355
	28.7167	522.789
	28.75	522.176
	28.7833	521.823
	28.8167	521.304
	28.85	520.875
	28.8833	520.194
	28.9167	519.587
	28.95	519.232
	28.9833	518.548
	29.0167	518.128
	29.05	517.52
	29.0833	517.02
	29.1167	516.749
	29.15	516.231
	29.1833	515.706
	29.2167	515.029
	29.25	514.612
	29.2833	514.095
	29.3167	513.715
	29.35	512.994
	29.3833	512.529
	29.4167	512.099
	29.45	511.397
	29.4833	511.027
	29.5167	510.617
	29.55	509.945
	29.5833	509.367
	29.6167	509.113
	29.65	508.694
	29.6833	508.073
	29.7167	507.453
	29.75	507.115
	29.7833	506.682
	29.8167	506.049
	29.85	505.322
	29.8833	504.96
	29.9167	504.526
	29.95	503.892
	29.9833	503.348
	30.0167	502.886
	30.05	502.549
	30.0833	501.887
	30.1167	501.475
	30.15	500.986
	30.1833	500.543
	30.2167	500.034
	30.25	499.363
	30.2833	498.892
	30.3167	498.486
	30.35	497.823
	30.3833	497.585
	30.4167	496.968
	30.45	496.425
	30.4833	496.123
	30.5167	495.485
	30.55	494.965
	30.5833	494.617
	30.6167	493.951
	30.65	493.755
	30.6833	493.004
	30.7167	492.6
	30.75	492.099
	30.7833	491.688
	30.8167	491.007
	30.85	490.67
	30.8833	490.19
	30.9167	489.58
	30.95	489.122
	30.9833	488.669
	31.0167	488.107
	31.05	487.632
	31.0833	487.086
	31.1167	486.806
	31.15	486.089
	31.1833	485.717
	31.2167	485.268
	31.25	484.821
	31.2833	484.366
	31.3167	483.831
	31.35	483.416
	31.3833	482.922
	31.4167	482.334
	31.45	481.905
	31.4833	481.471
	31.5167	480.937
	31.55	480.431
	31.5833	479.948
	31.6167	479.476
	31.65	478.992
	31.6833	478.406
	31.7167	478.106
	31.75	477.675
	31.7833	477.032
	31.8167	476.574
	31.85	476.232
	31.8833	475.604
	31.9167	475.081
	31.95	474.858
	31.9833	474.191
	32.0167	473.878
	32.05	473.302
	32.0833	472.9
	32.1167	472.291
	32.15	471.889
	32.1833	471.416
	32.2167	470.889
	32.25	470.474
	32.2833	470.018
	32.3167	469.471
	32.35	469.026
	32.3833	468.452
	32.4167	468.132
	32.45	467.675
	32.4833	467.213
	32.5167	466.734
	32.55	466.306
	32.5833	465.735
	32.6167	465.279
	32.65	464.82
	32.6833	464.365
	32.7167	463.778
	32.75	463.421
	32.7833	463.026
	32.8167	462.635
	32.85	462.115
	32.8833	461.5
	32.9167	461.252
	32.95	460.776
	32.9833	460.218
	33.0167	459.777
	33.05	459.166
	33.0833	458.69
	33.1167	458.2
	33.15	457.85
	33.1833	457.455
	33.2167	456.906
	33.25	456.496
	33.2833	456.056
	33.3167	455.603
	33.35	455.142
	33.3833	454.686
	33.4167	454.364
	33.45	453.857
	33.4833	453.328
	33.5167	452.932
	33.55	452.362
	33.5833	452.115
	33.6167	451.298
	33.65	451.097
	33.6833	450.543
	33.7167	450.194
	33.75	449.611
	33.7833	449.184
	33.8167	448.684
	33.85	448.226
	33.8833	447.88
	33.9167	447.467
	33.95	446.937
	33.9833	446.383
	34.0167	446.071
	34.05	445.754
	34.0833	445.075
	34.1167	444.653
	34.15	444.264
	34.1833	443.707
	34.2167	443.528
	34.25	442.882
	34.2833	442.478
	34.3167	442.092
	34.35	441.621
	34.3833	441.101
	34.4167	440.711
	34.45	440.336
	34.4833	439.96
	34.5167	439.515
	34.55	438.968
	34.5833	438.615
	34.6167	438.156
	34.65	437.709
	34.6833	437.197
	34.7167	436.942
	34.75	436.441
	34.7833	435.89
	34.8167	435.429
	34.85	434.985
	34.8833	434.572
	34.9167	433.934
	34.95	433.781
	34.9833	433.354
	35.0167	432.686
	35.05	432.078
	35.0833	432.065
	35.1167	431.662
	35.15	430.958
	35.1833	430.7
	35.2167	430.101
	35.25	429.832
	35.2833	429.329
	35.3167	428.898
	35.35	428.563
	35.3833	428.044
	35.4167	427.552
	35.45	427.237
	35.4833	426.914
	35.5167	426.294
	35.55	426.002
	35.5833	425.499
	35.6167	425.102
	35.65	424.612
	35.6833	424.278
	35.7167	423.703
	35.75	423.386
	35.7833	422.987
	35.8167	422.468
	35.85	421.914
	35.8833	421.724
	35.9167	421.308
	35.95	420.943
	35.9833	420.622
	36.0167	419.841
	36.05	419.467
	36.0833	419.173
	36.1167	418.838
	36.15	418.389
	36.1833	417.968
	36.2167	417.548
	36.25	417.017
	36.2833	416.66
	36.3167	416.23
	36.35	415.735
	36.3833	415.451
	36.4167	414.868
	36.45	414.462
	36.4833	414.198
	36.5167	413.732
	36.55	413.242
	36.5833	412.717
	36.6167	412.453
	36.65	412.133
	36.6833	411.537
	36.7167	411.172
	36.75	410.801
	36.7833	410.268
	36.8167	410.215
	36.85	409.366
	36.8833	409.209
	36.9167	409.02
	36.95	408.193
	36.9833	407.829
	37.0167	407.396
	37.05	407.211
	37.0833	406.843
	37.1167	406.381
	37.15	405.841
	37.1833	405.377
	37.2167	404.996
	37.25	404.687
	37.2833	404.154
	37.3167	403.854
	37.35	403.518
	37.3833	402.967
	37.4167	402.578
	37.45	402.4
	37.4833	401.832
	37.5167	401.233
	37.55	401.157
	37.5833	400.686
	37.6167	400.287
	37.65	399.838
	37.6833	399.224
	37.7167	399.123
	37.75	398.626
	37.7833	398.365
	37.8167	397.885
	37.85	397.312
	37.8833	396.921
	37.9167	396.633
	37.95	396.099
	37.9833	395.973
	38.0167	395.337
	38.05	395.053
	38.0833	394.682
	38.1167	394.123
	38.15	393.772
	38.1833	393.512
	38.2167	393.159
	38.25	392.592
	38.2833	392.202
	38.3167	391.689
	38.35	391.36
	38.3833	391.108
	38.4167	390.736
	38.45	390.383
	38.4833	390.032
	38.5167	389.352
	38.55	389.133
	38.5833	388.725
	38.6167	388.223
	38.65	388.005
	38.6833	387.622
	38.7167	387.122
	38.75	386.62
	38.7833	386.478
	38.8167	386.014
	38.85	385.548
	38.8833	385.046
	38.9167	384.754
	38.95	384.376
	38.9833	383.964
	39.0167	383.706
	39.05	383.282
	39.0833	382.795
	39.1167	382.328
	39.15	382.03
	39.1833	381.902
	39.2167	381.454
	39.25	381.066
	39.2833	380.443
	39.3167	380.319
	39.35	379.927
	39.3833	379.476
	39.4167	379.348
	39.45	378.809
	39.4833	378.339
	39.5167	378.237
	39.55	377.705
	39.5833	377.3
	39.6167	377.076
	39.65	376.461
	39.6833	376.105
	39.7167	375.718
	39.75	375.408
	39.7833	375.099
	39.8167	374.627
	39.85	374.441
	39.8833	374.004
	39.9167	373.716
	39.95	373.311
	39.9833	372.805
	40.0167	372.329
	40.05	372.278
	40.0833	371.691
	40.1167	371.261
	40.15	371.185
	40.1833	370.722
	40.2167	370.23
	40.25	370.013
	40.2833	369.495
	40.3167	369.014
	40.35	368.801
	40.3833	368.525
	40.4167	368.113
	40.45	367.754
	40.4833	367.373
	40.5167	367.074
	40.55	366.595
	40.5833	366.393
	40.6167	365.874
	40.65	365.555
	40.6833	365.226
	40.7167	364.841
	40.75	364.349
	40.7833	364.214
	40.8167	363.787
	40.85	363.45
	40.8833	363.141
	40.9167	362.828
	40.95	362.374
	40.9833	361.852
	41.0167	361.511
	41.05	361.211
	41.0833	360.901
	41.1167	360.598
	41.15	360.183
	41.1833	359.82
	41.2167	359.577
	41.25	359.111
	41.2833	358.881
	41.3167	358.604
	41.35	358.173
	41.3833	357.763
	41.4167	357.396
	41.45	357.126
	41.4833	356.676
	41.5167	356.42
	41.55	356.093
	41.5833	355.602
	41.6167	355.472
	41.65	354.966
	41.6833	354.598
	41.7167	354.305
	41.75	353.937
	41.7833	353.635
	41.8167	353.319
	41.85	352.951
	41.8833	352.557
	41.9167	352.1
	41.95	351.829
	41.9833	351.579
	42.0167	351.243
	42.05	350.841
	42.0833	350.507
	42.1167	350.107
	42.15	349.866
	42.1833	349.574
	42.2167	349.063
	42.25	348.751
	42.2833	348.349
	42.3167	348.119
	42.35	347.706
	42.3833	347.446
	42.4167	347.118
	42.45	346.725
	42.4833	346.354
	42.5167	345.985
	42.55	345.747
	42.5833	345.407
	42.6167	345.067
	42.65	344.699
	42.6833	344.188
	42.7167	343.996
	42.75	343.561
	42.7833	343.248
	42.8167	342.93
	42.85	342.763
	42.8833	342.358
	42.9167	341.978
	42.95	341.578
	42.9833	341.229
	43.0167	341.049
	43.05	340.663
	43.0833	340.234
	43.1167	339.908
	43.15	339.65
	43.1833	339.304
	43.2167	338.976
	43.25	338.598
	43.2833	338.291
	43.3167	337.958
	43.35	337.592
	43.3833	337.294
	43.4167	336.979
	43.45	336.626
	43.4833	336.27
	43.5167	336.065
	43.55	335.507
	43.5833	335.201
	43.6167	334.898
	43.65	334.66
	43.6833	334.354
	43.7167	334.029
	43.75	333.655
	43.7833	333.366
	43.8167	333.169
	43.85	332.628
	43.8833	332.39
	43.9167	332.006
	43.95	331.686
	43.9833	331.308
	44.0167	331.059
	44.05	330.716
	44.0833	330.445
	44.1167	330.143
	44.15	329.916
	44.1833	329.468
	44.2167	329.187
	44.25	328.882
	44.2833	328.535
	44.3167	328.287
	44.35	327.961
	44.3833	327.508
	44.4167	327.216
	44.45	326.914
	44.4833	326.615
	44.5167	326.371
	44.55	326.015
	44.5833	325.719
	44.6167	325.406
	44.65	325.106
	44.6833	324.89
	44.7167	324.497
	44.75	324.135
	44.7833	323.806
	44.8167	323.528
	44.85	323.19
	44.8833	322.935
	44.9167	322.562
	44.95	322.265
	44.9833	321.938
	45.0167	321.624
	45.05	321.352
	45.0833	321.044
	45.1167	320.746
	45.15	320.503
	45.1833	320.096
	45.2167	319.763
	45.25	319.51
	45.2833	319.23
	45.3167	318.791
	45.35	318.529
	45.3833	318.267
	45.4167	317.92
	45.45	317.725
	45.4833	317.219
	45.5167	317.006
	45.55	316.664
	45.5833	316.428
	45.6167	316.048
	45.65	315.804
	45.6833	315.512
	45.7167	315.245
	45.75	314.919
	45.7833	314.534
	45.8167	314.269
	45.85	313.99
	45.8833	313.619
	45.9167	313.457
	45.95	313.135
	45.9833	312.814
	46.0167	312.416
	46.05	312.258
	46.0833	311.813
	46.1167	311.571
	46.15	311.276
	46.1833	310.957
	46.2167	310.653
	46.25	310.269
	46.2833	310.101
	46.3167	309.826
	46.35	309.353
	46.3833	309.121
	46.4167	308.914
	46.45	308.66
	46.4833	308.292
	46.5167	308.021
	46.55	307.722
	46.5833	307.287
	46.6167	307.084
	46.65	306.909
	46.6833	306.472
	46.7167	306.217
	46.75	305.955
	46.7833	305.654
	46.8167	305.306
	46.85	304.89
	46.8833	304.715
	46.9167	304.452
	46.95	304.105
	46.9833	303.791
	47.0167	303.519
	47.05	303.263
	47.0833	302.961
	47.1167	302.722
	47.15	302.327
	47.1833	302.097
	47.2167	301.774
	47.25	301.43
	47.2833	301.253
	47.3167	300.836
	47.35	300.638
	47.3833	300.309
	47.4167	300.161
	47.45	299.707
	47.4833	299.438
	47.5167	299.135
	47.55	298.829
	47.5833	298.642
	47.6167	298.319
	47.65	298.07
	47.6833	297.676
	47.7167	297.446
	47.75	297.077
	47.7833	296.812
	47.8167	296.522
	47.85	296.433
	47.8833	295.99
	47.9167	295.619
	47.95	295.512
	47.9833	295.271
	48.0167	294.957
	48.05	294.621
	48.0833	294.364
	48.1167	294.076
	48.15	293.787
	48.1833	293.593
	48.2167	293.272
	48.25	292.938
	48.2833	292.711
	48.3167	292.391
	48.35	292.239
	48.3833	291.842
	48.4167	291.739
	48.45	291.32
	48.4833	291.087
	48.5167	290.784
	48.55	290.502
