# Supplementary material for: A bilateral interfacial passivation strategy promoting efficiency and stability of perovskite quantum dot light-emitting diodes
Source: Nat Commun. 2020 Aug 6;11:3902. doi: 10.1038/s41467-020-17633-3 (PMC7413529; doi:10.1038/s41467-020-17633-3)
Supplement: Supplementary file 3 — Source Data [file 41467_2020_17633_MOESM3_ESM.zip › Figure 7.xlsx]

## Sheet: Sheet1
Figure 7b		Pristine		Bilateral TSPO1
	0.1	0.00139	0.1	0.0002694
	0.2	0.00308	0.2	0.0009559
	0.3	0.00394	0.3	0.00216
	0.4	0.00518	0.4	0.00326
	0.5	0.00685	0.5	0.0057
	0.6	0.00899	0.6	0.00594
	0.7	0.01219	0.7	0.00765
	0.8	0.01459	0.8	0.01338
	0.9	0.01853	0.9	0.01607
	1	0.02035	1	0.01621
	1.1	0.02159	1.05	0.02062
	1.2	0.0233	1.1	0.02149
	1.3	0.02442	1.15	0.02361
	1.4	0.02527	1.2	0.03278
	1.5	0.0295	1.27	0.06676
	1.6	0.03062	1.3608	0.1565
	1.7	0.04314	1.44585	0.2229
	1.8	0.0708	1.5309	0.3917
	1.9	0.1347	1.61595	0.5121
	2	0.1889	1.701	0.6229
	2.1	0.2616	1.78605	0.649
	2.2	0.2983	1.8711	0.7221
	2.3	0.4359	1.95615	0.6863
	2.4	0.5287	2.0412	0.7101
	2.5	0.5645	2.12625	0.6817
	2.6	0.7582	2.2113	0.6868
	2.7	0.7941	2.29635	0.7267
	2.8	0.8904	2.3814	0.7905
	2.9	1.044	2.46645	0.9142
	3	1.165	2.5515	1.06

## Sheet: Sheet2
Figure 7d		Pristine		Bilateral TSPO1
	0.5	0.00685	0.5	0.0057
	0.6	0.00899	0.6	0.00594
	0.7	0.01219	0.7	0.00765
	0.8	0.01459	0.8	0.01338
	0.9	0.01853	0.9	0.01607
	1	0.02035	1	0.01621
	1.1	0.02159	1.05	0.02062
	1.2	0.0233	1.1	0.02149
	1.3	0.02442	1.15	0.02361
	1.4	0.02527	1.2	0.03278
	1.5	0.0295	1.27	0.06676
	1.6	0.03062	1.3608	0.1565
	1.7	0.04314	1.44585	0.2229
	1.8	0.0708	1.5309	0.3917
	1.9	0.1347	1.61595	0.5121
	2	0.1889	1.701	0.6229
	2.1	0.2616	1.78605	0.649
	2.2	0.2983	1.8711	0.7221
	2.3	0.4359	1.95615	0.6863
	2.4	0.5287	2.0412	0.7101
	2.5	0.5645	2.12625	0.6817
	2.6	0.7582	2.2113	0.6868
	2.7	0.7941	2.29635	0.7267
	2.8	0.8904	2.3814	0.7905
	2.9	1.044	2.46645	0.9142
	3	1.165	2.5515	1.06
	3.1	1.346	2.63655	1.247
	3.2	1.453	2.7216	1.503
	3.3	1.499	2.80665	1.85
	3.4	1.674	2.8917	2.346
	3.5	2.031	2.97675	3.199
	3.6	2.936	3.0618	3.739
	3.7	2.921	3.14685	4.888
	3.8	3.73	3.2319	6.652
	3.9	4.065	3.31695	10.22
	4	5.304	3.402	16.94
	4.1	6.852	3.48705	22.45
	4.2	11.12	3.5721	22.96
	4.3	14.18	3.65715	24.4
	4.4	17.13	3.7422	26.16
	4.5	17.83	3.82725	28.4
	4.6	18.88	3.9123	34.14
	4.7	20.68	3.99735	40.62
	4.8	23.02	4.0824	48.39
	4.9	25.57	4.16745	57.3
	5	27.55	4.2525	67.48
	5.1	32.51	4.33755	79.11
	5.2	36.19	4.4226	91.4
	5.3	40.88	4.50765	105.1
	5.4	45.93	4.5927	119.9
	5.5	52.84	4.67775	135.9
	5.6	59.59	4.7628	153.3
	5.7	65.19	4.84785	171.7
	5.8	73.46	4.9329	190.8
	5.9	79.4	5.01795	211.6
	6	88.69	5.103	233.8
	6.1	96.46	5.18805	257.3
	6.2	105.7	5.2731	279.7
	6.3	117.2	5.35815	307.7
	6.4	126.6	5.4432	335
	6.5	137.4	5.52825	362.5
	6.6	148.9	5.6133	391
	6.7	160.2	5.69835	419.8
	6.8	171.3	5.7834	449.3
	6.9	182.3	5.86845	480.7
	7	193.8	5.9535	510.6
