# Supplementary material for: A bilateral interfacial passivation strategy promoting efficiency and stability of perovskite quantum dot light-emitting diodes
Source: Nat Commun. 2020 Aug 6;11:3902. doi: 10.1038/s41467-020-17633-3 (PMC7413529; doi:10.1038/s41467-020-17633-3)
Supplement: Supplementary file 3 — Source Data [file 41467_2020_17633_MOESM3_ESM.zip › Figure S1.xlsx]

## Sheet: Sheet1
		Br_s		Br_p		Total		Pb_s		Pb_p		Total
	-1.00372	0	-1.00372	0	-1.00372	0	-1.00372	0	-1.00372	0	-1.00372	0
	-0.99208	0	-0.99208	0	-0.99208	0	-0.99208	0	-0.99208	0	-0.99208	0
	-0.98044	0	-0.98044	0	-0.98044	0	-0.98044	0	-0.98044	0	-0.98044	0
	-0.9688	1.11021e-05	-0.9688	1.05287e-05	-0.9688	0.000174948	-0.9688	-3.51921e-05	-0.9688	-0.000144291	-0.9688	-0.000174948
	-0.95715	1.66458e-05	-0.95715	1.57861e-05	-0.95715	0.000262306	-0.95715	-5.27648e-05	-0.95715	-0.000216342	-0.95715	-0.000262306
	-0.94551	2.47582e-05	-0.94551	2.34796e-05	-0.94551	0.000390144	-0.94551	-7.84803e-05	-0.94551	-0.000321778	-0.94551	-0.000390144
	-0.93387	3.65303e-05	-0.93387	3.46436e-05	-0.93387	0.000575649	-0.93387	-0.000115796	-0.93387	-0.000474777	-0.93387	-0.000575649
	-0.92223	5.34691e-05	-0.92223	5.07076e-05	-0.92223	0.000842574	-0.92223	-0.00016949	-0.92223	-0.000694927	-0.92223	-0.000842574
	-0.91058	7.76371e-05	-0.91058	7.36274e-05	-0.91058	0.00122	-0.91058	-0.000246099	-0.91058	-0.00101	-0.91058	-0.00122
	-0.89894	0.000111829	-0.89894	0.000106053	-0.89894	0.00176	-0.89894	-0.000354482	-0.89894	-0.00145	-0.89894	-0.00176
	-0.8873	0.000159791	-0.8873	0.000151539	-0.8873	0.00252	-0.8873	-0.000506517	-0.8873	-0.00208	-0.8873	-0.00252
	-0.87566	0.000226501	-0.87566	0.000214803	-0.87566	0.00357	-0.87566	-0.000717978	-0.87566	-0.00294	-0.87566	-0.00357
	-0.86402	0.000318496	-0.86402	0.000302047	-0.86402	0.00502	-0.86402	-0.00101	-0.86402	-0.00414	-0.86402	-0.00502
	-0.85237	0.000444279	-0.85237	0.000421333	-0.85237	0.007	-0.85237	-0.00141	-0.85237	-0.00577	-0.85237	-0.007
	-0.84073	0.000614785	-0.84073	0.000583033	-0.84073	0.00969	-0.84073	-0.00195	-0.84073	-0.00799	-0.84073	-0.00969
	-0.82909	0.000843933	-0.82909	0.000800347	-0.82909	0.0133	-0.82909	-0.00268	-0.82909	-0.01097	-0.82909	-0.0133
	-0.81745	0.00115	-0.81745	0.00109	-0.81745	0.01811	-0.81745	-0.00364	-0.81745	-0.01494	-0.81745	-0.01811
	-0.8058	0.00155	-0.8058	0.00147	-0.8058	0.02446	-0.8058	-0.00492	-0.8058	-0.02018	-0.8058	-0.02446
	-0.79416	0.00208	-0.79416	0.00197	-0.79416	0.03278	-0.79416	-0.00659	-0.79416	-0.02704	-0.79416	-0.03278
	-0.78252	0.00277	-0.78252	0.00262	-0.78252	0.04358	-0.78252	-0.00877	-0.78252	-0.03595	-0.78252	-0.04358
	-0.77088	0.00365	-0.77088	0.00346	-0.77088	0.05748	-0.77088	-0.01156	-0.77088	-0.0474	-0.77088	-0.05748
	-0.75923	0.00477	-0.75923	0.00453	-0.75923	0.07519	-0.75923	-0.01513	-0.75923	-0.06202	-0.75923	-0.07519
	-0.74759	0.00619	-0.74759	0.00587	-0.74759	0.09758	-0.74759	-0.01963	-0.74759	-0.08048	-0.74759	-0.09758
	-0.73595	0.00797	-0.73595	0.00756	-0.73595	0.12563	-0.73595	-0.02527	-0.73595	-0.10362	-0.73595	-0.12563
	-0.72431	0.01018	-0.72431	0.00966	-0.72431	0.16045	-0.72431	-0.03228	-0.72431	-0.13233	-0.72431	-0.16045
	-0.71267	0.0129	-0.71267	0.01223	-0.71267	0.20328	-0.71267	-0.04089	-0.71267	-0.16766	-0.71267	-0.20328
	-0.70102	0.01621	-0.70102	0.01538	-0.70102	0.25548	-0.70102	-0.05139	-0.70102	-0.21071	-0.70102	-0.25548
	-0.68938	0.02021	-0.68938	0.01917	-0.68938	0.31852	-0.68938	-0.06407	-0.68938	-0.26271	-0.68938	-0.31852
	-0.67774	0.025	-0.67774	0.02371	-0.67774	0.39395	-0.67774	-0.07925	-0.67774	-0.32492	-0.67774	-0.39395
	-0.6661	0.03067	-0.6661	0.02909	-0.6661	0.48336	-0.6661	-0.09723	-0.6661	-0.39866	-0.6661	-0.48336
	-0.65445	0.03733	-0.65445	0.03541	-0.65445	0.58831	-0.65445	-0.11834	-0.65445	-0.48522	-0.65445	-0.58831
	-0.64281	0.04508	-0.64281	0.04275	-0.64281	0.71033	-0.64281	-0.14289	-0.64281	-0.58585	-0.64281	-0.71033
	-0.63117	0.05399	-0.63117	0.0512	-0.63117	0.8508	-0.63117	-0.17115	-0.63117	-0.70171	-0.63117	-0.8508
	-0.61953	0.06415	-0.61953	0.06084	-0.61953	1.01092	-0.61953	-0.20335	-0.61953	-0.83377	-0.61953	-1.01092
	-0.60789	0.07562	-0.60789	0.07171	-0.60789	1.19158	-0.60789	-0.23969	-0.60789	-0.98277	-0.60789	-1.19158
	-0.59624	0.08842	-0.59624	0.08385	-0.59624	1.3933	-0.59624	-0.28027	-0.59624	-1.14914	-0.59624	-1.3933
	-0.5846	0.10256	-0.5846	0.09726	-0.5846	1.61615	-0.5846	-0.3251	-0.5846	-1.33295	-0.5846	-1.61615
	-0.57296	0.11801	-0.57296	0.11192	-0.57296	1.85967	-0.57296	-0.37409	-0.57296	-1.5338	-0.57296	-1.85967
	-0.56132	0.13471	-0.56132	0.12775	-0.56132	2.1228	-0.56132	-0.42702	-0.56132	-1.75081	-0.56132	-2.1228
	-0.54967	0.15254	-0.54967	0.14466	-0.54967	2.4038	-0.54967	-0.48354	-0.54967	-1.98257	-0.54967	-2.4038
	-0.53803	0.17136	-0.53803	0.16251	-0.53803	2.70025	-0.53803	-0.54317	-0.53803	-2.22708	-0.53803	-2.70025
	-0.52639	0.19095	-0.52639	0.18109	-0.52639	3.00903	-0.52639	-0.60529	-0.52639	-2.48175	-0.52639	-3.00903
	-0.51475	0.21109	-0.51475	0.20018	-0.51475	3.32633	-0.51475	-0.66912	-0.51475	-2.74345	-0.51475	-3.32633
	-0.5031	0.23148	-0.5031	0.21953	-0.5031	3.64772	-0.5031	-0.73377	-0.5031	-3.00852	-0.5031	-3.64772
	-0.49146	0.25182	-0.49146	0.23881	-0.49146	3.96821	-0.49146	-0.79823	-0.49146	-3.27285	-0.49146	-3.96821
	-0.47982	0.27176	-0.47982	0.25772	-0.47982	4.28238	-0.47982	-0.86143	-0.47982	-3.53196	-0.47982	-4.28238
	-0.46818	0.29093	-0.46818	0.2759	-0.46818	4.5845	-0.46818	-0.9222	-0.46818	-3.78114	-0.46818	-4.5845
	-0.45654	0.30897	-0.45654	0.29301	-0.45654	4.86873	-0.45654	-0.97938	-0.45654	-4.01557	-0.45654	-4.86873
	-0.44489	0.3255	-0.44489	0.30869	-0.44489	5.12928	-0.44489	-1.03179	-0.44489	-4.23046	-0.44489	-5.12928
	-0.43325	0.34018	-0.43325	0.32261	-0.43325	5.3606	-0.43325	-1.07832	-0.43325	-4.42125	-0.43325	-5.3606
	-0.42161	0.35268	-0.42161	0.33447	-0.42161	5.5576	-0.42161	-1.11795	-0.42161	-4.58373	-0.42161	-5.5576
	-0.40997	0.36272	-0.40997	0.34399	-0.40997	5.71582	-0.40997	-1.14978	-0.40997	-4.71422	-0.40997	-5.71582
	-0.39832	0.37007	-0.39832	0.35095	-0.39832	5.83158	-0.39832	-1.17306	-0.39832	-4.8097	-0.39832	-5.83158
	-0.38668	0.37455	-0.38668	0.3552	-0.38668	5.90216	-0.38668	-1.18726	-0.38668	-4.86791	-0.38668	-5.90216
	-0.37504	0.37605	-0.37504	0.35663	-0.37504	5.92588	-0.37504	-1.19203	-0.37504	-4.88747	-0.37504	-5.92588
	-0.3634	0.37605	-0.3634	0.35663	-0.3634	5.92588	-0.3634	-1.19203	-0.3634	-4.88747	-0.3634	-5.92588
	-0.35176	0.37455	-0.35176	0.3552	-0.35176	5.90216	-0.35176	-1.18726	-0.35176	-4.86791	-0.35176	-5.90216
	-0.34011	0.37007	-0.34011	0.35095	-0.34011	5.83158	-0.34011	-1.17306	-0.34011	-4.8097	-0.34011	-5.83158
	-0.32847	0.36272	-0.32847	0.34399	-0.32847	5.71582	-0.32847	-1.14978	-0.32847	-4.71422	-0.32847	-5.71582
	-0.31683	0.35268	-0.31683	0.33447	-0.31683	5.5576	-0.31683	-1.11795	-0.31683	-4.58373	-0.31683	-5.5576
	-0.30519	0.34018	-0.30519	0.32261	-0.30519	5.3606	-0.30519	-1.07832	-0.30519	-4.42125	-0.30519	-5.3606
	-0.29354	0.3255	-0.29354	0.30869	-0.29354	5.12928	-0.29354	-1.03179	-0.29354	-4.23046	-0.29354	-5.12928
	-0.2819	0.30897	-0.2819	0.29301	-0.2819	4.86873	-0.2819	-0.97938	-0.2819	-4.01557	-0.2819	-4.86873
	-0.27026	0.29093	-0.27026	0.2759	-0.27026	4.5845	-0.27026	-0.9222	-0.27026	-3.78114	-0.27026	-4.5845
	-0.25862	0.27176	-0.25862	0.25772	-0.25862	4.28238	-0.25862	-0.86143	-0.25862	-3.53196	-0.25862	-4.28238
	-0.24698	0.25182	-0.24698	0.23881	-0.24698	3.96821	-0.24698	-0.79823	-0.24698	-3.27285	-0.24698	-3.96821
	-0.23533	0.23148	-0.23533	0.21953	-0.23533	3.64772	-0.23533	-0.73377	-0.23533	-3.00852	-0.23533	-3.64772
	-0.22369	0.21109	-0.22369	0.20018	-0.22369	3.32633	-0.22369	-0.66912	-0.22369	-2.74345	-0.22369	-3.32633
	-0.21205	0.19095	-0.21205	0.18109	-0.21205	3.00903	-0.21205	-0.60529	-0.21205	-2.48175	-0.21205	-3.00903
	-0.20041	0.17136	-0.20041	0.16251	-0.20041	2.70025	-0.20041	-0.54317	-0.20041	-2.22708	-0.20041	-2.70025
	-0.18876	0.15254	-0.18876	0.14466	-0.18876	2.4038	-0.18876	-0.48354	-0.18876	-1.98257	-0.18876	-2.4038
	-0.17712	0.1348	-0.17712	0.1278	-0.17712	2.12315	-0.17712	-0.42702	-0.17712	-1.75109	-0.17712	-2.12315
	-0.16548	0.11815	-0.16548	0.11198	-0.16548	1.8602	-0.16548	-0.3741	-0.16548	-1.5342	-0.16548	-1.8602
	-0.15384	0.10276	-0.15384	0.09736	-0.15384	1.61693	-0.15384	-0.32512	-0.15384	-1.33355	-0.15384	-1.61693
	-0.14219	0.08872	-0.14219	0.08399	-0.14219	1.39445	-0.14219	-0.28029	-0.14219	-1.15004	-0.14219	-1.39445
	-0.13055	0.07606	-0.13055	0.07192	-0.13055	1.19326	-0.13055	-0.23973	-0.13055	-0.98408	-0.13055	-1.19326
	-0.11891	0.06479	-0.11891	0.06114	-0.11891	1.01337	-0.11891	-0.2034	-0.11891	-0.83567	-0.11891	-1.01337
	-0.10727	0.05491	-0.10727	0.05163	-0.10727	0.85433	-0.10727	-0.17122	-0.10727	-0.70445	-0.10727	-0.85433
	-0.09563	0.04643	-0.09563	0.04339	-0.09563	0.71554	-0.09563	-0.14299	-0.09563	-0.58989	-0.09563	-0.71554
	-0.08398	0.03925	-0.08398	0.03631	-0.08398	0.59571	-0.08398	-0.11849	-0.08398	-0.49095	-0.08398	-0.59571
	-0.07234	0.03338	-0.07234	0.03036	-0.07234	0.49378	-0.07234	-0.09744	-0.07234	-0.40674	-0.07234	-0.49378
	-0.0607	0.02878	-0.0607	0.02549	-0.0607	0.40853	-0.0607	-0.07954	-0.0607	-0.33622	-0.0607	-0.40853
	-0.04906	0.02545	-0.04906	0.02164	-0.04906	0.33874	-0.04906	-0.06448	-0.04906	-0.27838	-0.04906	-0.33874
	-0.03741	0.02347	-0.03741	0.0188	-0.03741	0.28348	-0.03741	-0.05196	-0.03741	-0.2324	-0.03741	-0.28348
	-0.02577	0.02281	-0.02577	0.01691	-0.02577	0.24152	-0.02577	-0.04167	-0.02577	-0.19729	-0.02577	-0.24152
	-0.01413	0.02361	-0.01413	0.01599	-0.01413	0.21228	-0.01413	-0.03334	-0.01413	-0.17249	-0.01413	-0.21228
	-0.00249	0.02603	-0.00249	0.01608	-0.00249	0.19534	-0.00249	-0.0267	-0.00249	-0.15763	-0.00249	-0.19534
	0.00915	0.03028	0.00915	0.01724	0.00915	0.19061	0.00915	-0.02154	0.00915	-0.15256	0.00915	-0.19061
	0.0208	0.03666	0.0208	0.01957	0.0208	0.19837	0.0208	-0.01766	0.0208	-0.15744	0.0208	-0.19837
	0.03244	0.04553	0.03244	0.02323	0.03244	0.21931	0.03244	-0.01491	0.03244	-0.17278	0.03244	-0.21931
	0.04408	0.05735	0.04408	0.02839	0.04408	0.25457	0.04408	-0.01314	0.04408	-0.19939	0.04408	-0.25457
	0.05572	0.07266	0.05572	0.03531	0.05572	0.30573	0.05572	-0.01227	0.05572	-0.23847	0.05572	-0.30573
	0.06737	0.09213	0.06737	0.04426	0.06737	0.37484	0.06737	-0.01223	0.06737	-0.29158	0.06737	-0.37484
	0.07901	0.11649	0.07901	0.05559	0.07901	0.46445	0.07901	-0.01299	0.07901	-0.36064	0.07901	-0.46445
	0.09065	0.14659	0.09065	0.06969	0.09065	0.57753	0.09065	-0.01455	0.09065	-0.44796	0.09065	-0.57753
	0.10229	0.18338	0.10229	0.087	0.10229	0.71751	0.10229	-0.01692	0.10229	-0.55615	0.10229	-0.71751
	0.11394	0.22788	0.11394	0.108	0.11394	0.88821	0.11394	-0.02014	0.11394	-0.68816	0.11394	-0.88821
	0.12558	0.2812	0.12558	0.13321	0.12558	1.09378	0.12558	-0.02429	0.12558	-0.84717	0.12558	-1.09378
	0.13722	0.34448	0.13722	0.16317	0.13722	1.3386	0.13722	-0.02944	0.13722	-1.03655	0.13722	-1.3386
	0.14886	0.41892	0.14886	0.19845	0.14886	1.6272	0.14886	-0.0357	0.14886	-1.2598	0.14886	-1.6272
	0.1605	0.50567	0.1605	0.2396	0.1605	1.96412	0.1605	-0.04318	0.1605	-1.52039	0.1605	-1.96412
	0.17215	0.60586	0.17215	0.28716	0.17215	2.35374	0.17215	-0.05201	0.17215	-1.82169	0.17215	-2.35374
	0.18379	0.72052	0.18379	0.34163	0.18379	2.8001	0.18379	-0.0623	0.18379	-2.16679	0.18379	-2.8001
	0.19543	0.85061	0.19543	0.40346	0.19543	3.30693	0.19543	-0.0742	0.19543	-2.55854	0.19543	-3.30693
	0.20707	0.99674	0.20707	0.47296	0.20707	3.87676	0.20707	-0.08783	0.20707	-2.99883	0.20707	-3.87676
	0.21872	1.15942	0.21872	0.55037	0.21872	4.51158	0.21872	-0.10331	0.21872	-3.48917	0.21872	-4.51158
	0.23036	1.33882	0.23036	0.63582	0.23036	5.21233	0.23036	-0.12075	0.23036	-4.0302	0.23036	-5.21233
	0.242	1.53485	0.242	0.72923	0.242	5.97838	0.242	-0.14023	0.242	-4.62138	0.242	-5.97838
	0.25364	1.74688	0.25364	0.83033	0.25364	6.80768	0.25364	-0.16186	0.25364	-5.26102	0.25364	-6.80768
	0.26528	1.97394	0.26528	0.93866	0.26528	7.69637	0.26528	-0.18565	0.26528	-5.94607	0.26528	-7.69637
	0.27693	2.21466	0.27693	1.05358	0.27693	8.63917	0.27693	-0.21162	0.27693	-6.67234	0.27693	-8.63917
	0.28857	2.46726	0.28857	1.17424	0.28857	9.62915	0.28857	-0.23973	0.28857	-7.43431	0.28857	-9.62915
	0.30021	2.72946	0.30021	1.29959	0.30021	10.6576	0.30021	-0.26993	0.30021	-8.22524	0.30021	-10.6576
	0.31185	2.99855	0.31185	1.42831	0.31185	11.7137	0.31185	-0.3021	0.31185	-9.03662	0.31185	-11.7137
	0.3235	3.27156	0.3235	1.559	0.3235	12.7858	0.3235	-0.33607	0.3235	-9.85941	0.3235	-12.7858
	0.33514	3.54519	0.33514	1.69007	0.33514	13.861	0.33514	-0.37165	0.33514	-10.6835	0.33514	-13.861
	0.34678	3.81591	0.34678	1.81985	0.34678	14.9253	0.34678	-0.40856	0.34678	-11.4981	0.34678	-14.9253
	0.35842	4.0801	0.35842	1.9466	0.35842	15.9646	0.35842	-0.44652	0.35842	-12.292	0.35842	-15.9646
	0.37007	4.33408	0.37007	2.06857	0.37007	16.9642	0.37007	-0.48515	0.37007	-13.0542	0.37007	-16.9642
	0.38171	4.57431	0.38171	2.18406	0.38171	17.9102	0.38171	-0.52407	0.38171	-13.7738	0.38171	-17.9102
	0.39335	4.79745	0.39335	2.29149	0.39335	18.7894	0.39335	-0.56285	0.39335	-14.4405	0.39335	-18.7894
	0.40499	5.0005	0.40499	2.38944	0.40499	19.5899	0.40499	-0.60103	0.40499	-15.0454	0.40499	-19.5899
	0.41663	5.18091	0.41663	2.47669	0.41663	20.3017	0.41663	-0.63813	0.41663	-15.5808	0.41663	-20.3017
	0.42828	5.34904	0.42828	2.55815	0.42828	20.9645	0.42828	-0.67463	0.42828	-16.0776	0.42828	-20.9645
	0.43992	5.50327	0.43992	2.63306	0.43992	21.572	0.43992	-0.71003	0.43992	-16.5311	0.43992	-21.572
	0.45156	5.63006	0.45156	2.69514	0.45156	22.0725	0.45156	-0.74288	0.45156	-16.9015	0.45156	-22.0725
	0.4632	5.72906	0.4632	2.74431	0.4632	22.4651	0.4632	-0.77271	0.4632	-17.1881	0.4632	-22.4651
	0.47485	5.80079	0.47485	2.78092	0.47485	22.7525	0.47485	-0.79914	0.47485	-17.3932	0.47485	-22.7525
	0.48649	5.84671	0.48649	2.80579	0.48649	22.941	0.48649	-0.82183	0.48649	-17.522	0.48649	-22.941
	0.49813	5.8692	0.49813	2.82022	0.49813	23.041	0.49813	-0.84054	0.49813	-17.5824	0.49813	-23.041
	0.50977	5.87686	0.50977	2.82875	0.50977	23.09	0.50977	-0.85547	0.50977	-17.6038	0.50977	-23.09
	0.52141	5.87365	0.52141	2.83344	0.52141	23.1046	0.52141	-0.86659	0.52141	-17.599	0.52141	-23.1046
	0.53306	5.85871	0.53306	2.83384	0.53306	23.0802	0.53306	-0.87364	0.53306	-17.564	0.53306	-23.0802
	0.5447	5.8372	0.5447	2.83261	0.5447	23.0385	0.5447	-0.87683	0.5447	-17.5153	0.5447	-23.0385
	0.55634	5.8147	0.55634	2.83265	0.55634	23.0028	0.55634	-0.87648	0.55634	-17.4705	0.55634	-23.0028
	0.56798	5.80369	0.56798	2.83991	0.56798	23.0217	0.56798	-0.87535	0.56798	-17.4654	0.56798	-23.0217
	0.57963	5.81	0.57963	2.85741	0.57963	23.1195	0.57963	-0.87392	0.57963	-17.5182	0.57963	-23.1195
	0.59127	5.83253	0.59127	2.88503	0.59127	23.296	0.59127	-0.87035	0.59127	-17.6294	0.59127	-23.296
	0.60291	5.8765	0.60291	2.92543	0.60291	23.5731	0.60291	-0.8652	0.60291	-17.8154	0.60291	-23.5731
	0.61455	5.94657	0.61455	2.98099	0.61455	23.9706	0.61455	-0.85908	0.61455	-18.0906	0.61455	-23.9706
	0.6262	6.04667	0.6262	3.05366	0.6262	24.5051	0.6262	-0.85263	0.6262	-18.4669	0.6262	-24.5051
	0.63784	6.17979	0.63784	3.14491	0.63784	25.1892	0.63784	-0.84646	0.63784	-18.9533	0.63784	-25.1892
	0.64948	6.34781	0.64948	3.25559	0.64948	26.0305	0.64948	-0.84114	0.64948	-19.555	0.64948	-26.0305
	0.66112	6.55136	0.66112	3.38587	0.66112	27.0315	0.66112	-0.8372	0.66112	-20.273	0.66112	-27.0315
	0.67276	6.78973	0.67276	3.5352	0.67276	28.1887	0.67276	-0.83505	0.67276	-21.1042	0.67276	-28.1887
	0.68441	7.06076	0.68441	3.70227	0.68441	29.4926	0.68441	-0.83502	0.68441	-22.0408	0.68441	-29.4926
	0.69605	7.3609	0.69605	3.88499	0.69605	30.9272	0.69605	-0.83728	0.69605	-23.0702	0.69605	-30.9272
	0.70769	7.68519	0.70769	4.08052	0.70769	32.4707	0.70769	-0.84186	0.70769	-24.1758	0.70769	-32.4707
	0.71933	8.02739	0.71933	4.28534	0.71933	34.0955	0.71933	-0.84866	0.71933	-25.3365	0.71933	-34.0955
	0.73098	8.38014	0.73098	4.4953	0.73098	35.769	0.73098	-0.85741	0.73098	-26.5281	0.73098	-35.769
	0.74262	8.73513	0.74262	4.70578	0.74262	37.4545	0.74262	-0.86771	0.74262	-27.723	0.74262	-37.4545
	0.75426	9.0834	0.75426	4.91178	0.75426	39.1121	0.75426	-0.87904	0.75426	-28.8921	0.75426	-39.1121
	0.7659	9.41556	0.7659	5.1081	0.7659	40.7002	0.7659	-0.89077	0.7659	-30.0046	0.7659	-40.7002
	0.77754	9.72217	0.77754	5.28951	0.77754	42.1764	0.77754	-0.9022	0.77754	-31.0301	0.77754	-42.1764
	0.78919	9.99401	0.78919	5.45092	0.78919	43.4996	0.78919	-0.91257	0.78919	-31.9388	0.78919	-43.4996
	0.80083	10.2299	0.80083	5.59055	0.80083	44.6545	0.80083	-0.92135	0.80083	-32.7219	0.80083	-44.6545
	0.81247	10.4219	0.81247	5.70405	0.81247	45.6053	0.81247	-0.92779	0.81247	-33.3541	0.81247	-45.6053
	0.82411	10.5555	0.82411	5.78464	0.82411	46.2968	0.82411	-0.93096	0.82411	-33.7945	0.82411	-46.2968
	0.83576	10.6268	0.83576	5.83267	0.83576	46.7274	0.83576	-0.93027	0.83576	-34.0452	0.83576	-46.7274
	0.8474	10.6435	0.8474	5.852	0.8474	46.9256	0.8474	-0.92559	0.8474	-34.1316	0.8474	-46.9256
	0.85904	10.6084	0.85904	5.84106	0.85904	46.8783	0.85904	-0.91835	0.85904	-34.0428	0.85904	-46.8783
	0.87068	10.5088	0.87068	5.79309	0.87068	46.5316	0.87068	-0.90788	0.87068	-33.7371	0.87068	-46.5316
	0.88232	10.3378	0.88232	5.70506	0.88232	45.8625	0.88232	-0.8922	0.88232	-33.1994	0.88232	-45.8625
	0.89397	10.1052	0.89397	5.57965	0.89397	44.9038	0.89397	-0.87201	0.89397	-32.4459	0.89397	-44.9038
	0.90561	9.82227	0.90561	5.4255	0.90561	43.7191	0.90561	-0.84785	0.90561	-31.526	0.90561	-43.7191
	0.91725	9.48663	0.91725	5.24398	0.91725	42.3061	0.91725	-0.81929	0.91725	-30.4482	0.91725	-42.3061
	0.92889	9.09678	0.92889	5.03201	0.92889	40.6435	0.92889	-0.78628	0.92889	-29.1957	0.92889	-40.6435
	0.94054	8.65991	0.94054	4.79357	0.94054	38.7628	0.94054	-0.74933	0.94054	-27.7921	0.94054	-38.7628
	0.95218	8.18406	0.95218	4.53312	0.95218	36.6991	0.95218	-0.70903	0.95218	-26.2635	0.95218	-36.6991
	0.96382	7.67778	0.96382	4.25542	0.96382	34.4905	0.96382	-0.66605	0.96382	-24.6374	0.96382	-34.4905
	0.97546	7.14991	0.97546	3.96536	0.97546	32.176	0.97546	-0.6211	0.97546	-22.9425	0.97546	-32.176
	0.98711	6.60922	0.98711	3.66782	0.98711	29.7951	0.98711	-0.5749	0.98711	-21.2068	0.98711	-29.7951
	0.99875	6.06422	0.99875	3.36753	0.99875	27.386	0.99875	-0.52817	0.99875	-19.4578	0.99875	-27.386
	1.01039	5.52287	1.01039	3.06891	1.01039	24.9846	1.01039	-0.48159	1.01039	-17.7211	1.01039	-24.9846
