# Supplementary material for: A bilateral interfacial passivation strategy promoting efficiency and stability of perovskite quantum dot light-emitting diodes
Source: Nat Commun. 2020 Aug 6;11:3902. doi: 10.1038/s41467-020-17633-3 (PMC7413529; doi:10.1038/s41467-020-17633-3)
Supplement: Supplementary file 3 — Source Data [file 41467_2020_17633_MOESM3_ESM.zip › Figure S11.xlsx]

## Sheet: Sheet1
Figure S11a		QDs		Passivated QDs
	2	0.00027775	2.2	0.000365959
	2.2	0.000262	2.4	0.000700568
	2.4	0.0009015	2.6	0.01142
	2.6	0.01656	2.8	0.13781
	2.8	0.16717	3	0.89306
	3	0.9305	3.2	3.00124
	3.2	3.13	3.4	6.83639
	3.4	7.02	3.6	12.5902
	3.6	13.1	3.8	19.9992
	3.8	20.9575	4	29.3018
	4	30.925	4.2	39.8772
	4.2	42.25	4.4	51.8947
	4.4	55.125	4.6	64.6228
	4.6	69.2	4.8	79.629
	4.8	84.8	5	95.4085
	5	101.475	5.2	112.338
	5.2	119.25	5.4	130.52
	5.4	138.125	5.6	150.083
	5.6	158.125	5.8	171.129
	5.8	179.3	6	193.722
	6	201.85	6.2	217.778

## Sheet: Sheet2
Figure S11b		QDs		Passivated QDs
	2	0	2.2	0
	2.2	0.03825	2.4	0.1402
	2.4	0.1879	2.6	7.542
	2.6	7.838	2.8	149.6
	2.8	127.1	3	861.2
	3	686.3	3.2	2412
	3.2	1915	3.4	4699
	3.4	3784	3.6	7281
	3.6	5994	3.8	10110
	3.8	8505	4	12000
	4	10470	4.2	14320
	4.2	12800	4.4	16080
	4.4	14730	4.6	17380
	4.6	16270	4.8	17730
	4.8	17160	5	17290
	5	17420	5.2	16070
	5.2	16990	5.4	14220
	5.4	15860	5.6	12040
	5.6	14120	5.8	9850
	5.8	12050	6	7847
	6	9937	6.2	6061

## Sheet: Sheet3
Figure S11c		QDs		Passivated QDs
	0.03825	3.148	0.1402	2.623
	0.1879	3.141	7.542	4.282
	7.838	3.63	149.6	6.823
	127.1	5.679	861.2	6.085
	686.3	5.509	2412	5.081
	1915	4.572	4699	4.35
	3784	4.036	7281	3.661
	5994	3.428	10110	3.205
	8505	3.041	12000	2.599
	10470	2.536	14320	2.278

## Sheet: Sheet4
Figure S11d		QDs		Passivated QDs
	0.03825	3.65	0.1402	4.184
	0.1879	5.212	7.542	13.8
	7.838	11.84	149.6	22.69
	127.1	19.01	861.2	20.16
	686.3	18.44	2412	16.8
	1915	15.3	4699	14.37
	3784	13.47	7281	12.09
	5994	11.44	10110	10.57
	8505	10.15	12000	8.565
	10470	8.464	14320	7.503
	12800	7.572	16080	6.474
