# Supplementary material for: A bilateral interfacial passivation strategy promoting efficiency and stability of perovskite quantum dot light-emitting diodes
Source: Nat Commun. 2020 Aug 6;11:3902. doi: 10.1038/s41467-020-17633-3 (PMC7413529; doi:10.1038/s41467-020-17633-3)
Supplement: Supplementary file 3 — Source Data [file 41467_2020_17633_MOESM3_ESM.zip › Figure S12.xlsx]

## Sheet: Sheet1
	Control		Unilateral		Bilateral
0.000270833	1	0.000460056	1	0.000460056	1
0.05272	0.98754	0.08301	1.00488	0.08301	1.00046
0.0878	0.91853	0.14146	0.98088	0.14146	0.98797
0.12289	0.9265	0.19994	0.97497	0.19994	0.99214
0.15796	0.97591	0.2584	0.97316	0.2584	1.00046
0.19304	0.95777	0.31685	0.9677	0.31685	0.99491
0.2281	0.9011	0.37528	0.97624	0.37528	0.97063
0.26315	0.93158	0.43372	0.95734	0.43372	0.98728
0.29825	0.90467	0.49223	0.94702	0.49223	0.97664
0.33334	0.9193	0.55069	0.94615	0.55069	0.98589
0.3685	0.90467	0.60929	0.93136	0.60929	0.98034
0.4036	0.90011	0.66778	0.93023	0.66778	0.97965
0.43866	0.88642	0.72622	0.93581	0.72622	0.97456
0.47373	0.90313	0.78469	0.92704	0.78469	0.98451
0.50882	0.88798	0.84315	0.93871	0.84315	0.9771
0.54389	0.84415	0.9016	0.92589	0.9016	0.95907
0.57922	0.81992	0.96049	0.93449	0.96049	0.96809
0.61429	0.77874	1.01894	0.93025	1.01894	0.9667
0.64936	0.8588	1.07739	0.91635	1.07739	0.97132
0.68456	0.84076	1.13606	0.91083	1.13606	0.9623
0.71964	0.84405	1.19452	0.90544	1.19452	0.96623
0.7547	0.80265	1.25296	0.91737	1.25296	0.96068
0.78976	0.83324	1.31139	0.9194	1.31139	0.96277
0.82483	0.82568	1.36983	0.90682	1.36983	0.96022
0.86001	0.82711	1.42846	0.90985	1.42846	0.96323
0.89512	0.81963	1.487	0.89534	1.487	0.9586
0.93032	0.81919	1.54566	0.90814	1.54566	0.96138
0.96549	0.82229	1.60427	0.89343	1.60427	0.95976
1.00063	0.77001	1.66286	0.90389	1.66286	0.93802
1.03571	0.805	1.7213	0.89592	1.7213	0.95675
1.07092	0.8006	1.78	0.8959	1.78	0.9549
1.10602	0.76725	1.83849	0.87158	1.83849	0.93964
1.14118	0.76481	1.89711	0.88093	1.89711	0.93895
1.17628	0.783	1.95558	0.89178	1.95558	0.95051
1.21142	0.75986	2.01417	0.88852	2.01417	0.94704
1.24654	0.74503	2.07273	0.87529	2.07273	0.93293
1.28174	0.77448	2.13136	0.87778	2.13136	0.94519
1.31681	0.77629	2.1898	0.86956	2.1898	0.9475
1.35189	0.7473	2.24827	0.8626	2.24827	0.93548
1.38708	0.72347	2.30691	0.85993	2.30691	0.94681
1.42215	0.75294	2.36536	0.86597	2.36536	0.93918
1.45731	0.75634	2.42399	0.85972	2.42399	0.94334
1.49239	0.73528	2.48243	0.84898	2.48243	0.92946
1.52746	0.71609	2.54088	0.85645	2.54088	0.94241
1.56253	0.74695	2.59934	0.8456	2.59934	0.93918
1.59762	0.72158	2.65782	0.84387	2.65782	0.92808
1.6327	0.74158	2.71629	0.83979	2.71629	0.93825
1.66777	0.74891	2.77474	0.83555	2.77474	0.94033
1.70303	0.74358	2.83351	0.83282	2.83351	0.93802
1.73818	0.7224	2.89209	0.81373	2.89209	0.93201
1.77325	0.7268	2.95054	0.83493	2.95054	0.93386
1.80835	0.72339	3.00905	0.82415	3.00905	0.93039
1.84343	0.72976	3.06752	0.82047	3.06752	0.9371
1.87853	0.71656	3.126	0.83684	3.126	0.93085
1.91386	0.6918	3.1849	0.83731	3.1849	0.93432
1.94905	0.67725	3.24364	0.83454	3.24364	0.91119
1.96374	0.71031	3.26802	0.82259	3.26802	0.92808
1.9988	0.65969	3.32646	0.82642	3.32646	0.92461
2.03389	0.70652	3.38494	0.82002	3.38494	0.929
2.06899	0.69353	3.44343	0.81276	3.44343	0.92391
2.10407	0.67697	3.50192	0.82293	3.50192	0.91651
2.13915	0.7041	3.56037	0.81476	3.56037	0.93131
2.17424	0.69934	3.61886	0.80088	3.61886	0.92576
2.20932	0.67084	3.67733	0.81956	3.67733	0.91327
2.2444	0.69727	3.73579	0.81204	3.73579	0.92808
2.27952	0.68106	3.79434	0.8058	3.79434	0.92068
2.31467	0.68203	3.8529	0.81502	3.8529	0.91975
2.34974	0.68631	3.91136	0.81697	3.91136	0.92206
2.38482	0.68637	3.96984	0.81334	3.96984	0.92368
2.41992	0.63238	4.02832	0.80677	4.02832	0.91906
2.455	0.67364	4.08678	0.80309	4.08678	0.92137
2.49007	0.6773	4.14523	0.80893	4.14523	0.92461
2.52517	0.67085	4.20375	0.80575	4.20375	0.92068
2.56026	0.67871	4.26223	0.80593	4.26223	0.92091
2.59533	0.63671	4.32068	0.79263	4.32068	0.90449
2.63046	0.61913	4.37922	0.80406	4.37922	0.91859
2.66553	0.64446	4.43767	0.7977	4.43767	0.90819
2.70062	0.66616	4.49618	0.79793	4.49618	0.92044
2.73588	0.62283	4.55491	0.79484	4.55491	0.91674
2.77096	0.66206	4.61338	0.79445	4.61338	0.91628
2.80608	0.67292	4.67193	0.78236	4.67193	0.92576
2.84116	0.66603	4.73039	0.78312	4.73039	0.92091
2.87626	0.65818	4.78889	0.78445	4.78889	0.91628
2.9114	0.61162	4.84745	0.77631	4.84745	0.91466
2.94648	0.64288	4.90592	0.77623	4.90592	0.91374
2.98158	0.61526	4.96443	0.78754	4.96443	0.8994
3.01668	0.63977	5.02292	0.77321	5.02292	0.91166
3.05177	0.63663	5.08141	0.77264	5.08141	0.91096
3.08685	0.63299	5.13988	0.76245	5.13988	0.91073
3.12192	0.61718	5.19833	0.76519	5.19833	0.90194
3.157	0.58189	5.25679	0.76105	5.25679	0.88483
3.19207	0.62835	5.31524	0.77108	5.31524	0.90911
3.22724	0.61703	5.37386	0.76225	5.37386	0.9105
3.26232	0.61852	5.43232	0.76669	5.43232	0.90402
3.29741	0.62264	5.49081	0.75977	5.49081	0.90749
3.3325	0.60474	5.54929	0.76194	5.54929	0.89801
3.36763	0.60349	5.60785	0.75544	5.60785	0.90796
3.40271	0.62284	5.66631	0.76006	5.66631	0.90865
3.4378	0.61463	5.72479	0.75282	5.72479	0.90472
3.55106	0.5781	5.76835	0.75301	5.76835	0.90495
3.61527	0.61375	5.86058	0.74432	5.86058	0.90657
3.65041	0.60621	5.91914	0.7517	5.91914	0.90333
3.68548	0.6054	5.97758	0.74151	5.97758	0.9031
3.72054	0.60538	6.03602	0.74207	6.03602	0.90379
3.75564	0.5513	6.09451	0.74758	6.09451	0.89824
3.7907	0.60643	6.15296	0.74207	6.15296	0.90379
3.82577	0.59296	6.21141	0.74833	6.21141	0.89917
3.86088	0.54835	6.26993	0.73795	6.26993	0.8987
3.89595	0.58882	6.32837	0.73608	6.32837	0.89639
3.93103	0.52807	6.38684	0.73901	6.38684	0.89755
3.96611	0.56734	6.44531	0.72952	6.44531	0.8846
4.00118	0.59423	6.50375	0.7287	6.50375	0.89963
4.03625	0.57728	6.5622	0.72583	6.5622	0.89362
4.07148	0.57578	6.62095	0.72308	6.62095	0.89269
4.1066	0.5566	6.67947	0.72701	6.67947	0.89755
4.14181	0.54788	6.73815	0.72477	6.73815	0.89477
4.17689	0.58935	6.79661	0.72758	6.79661	0.89824
4.21196	0.58356	6.85505	0.72851	6.85505	0.8994
4.24704	0.58681	6.91353	0.72926	6.91353	0.90032
4.28211	0.57497	6.97197	0.72589	6.97197	0.89616
4.3173	0.53498	7.03064	0.72439	7.03064	0.89431
4.35238	0.5723	7.08909	0.72495	7.08909	0.895
4.38745	0.58611	7.14755	0.72926	7.14755	0.90032
4.42255	0.57219	7.20605	0.72477	7.20605	0.89477
4.45765	0.5669	7.26454	0.72177	7.26454	0.89107
4.49273	0.56118	7.323	0.72102	7.323	0.89015
4.5278	0.5153	7.38145	0.70173	7.38145	0.86633
4.56289	0.55444	7.43994	0.71915	7.43994	0.88784
4.59806	0.55261	7.49856	0.72083	7.49856	0.88992
4.63322	0.5579	7.55716	0.72083	7.55716	0.88992
4.66831	0.5499	7.61564	0.71802	7.61564	0.88645
4.70338	0.52959	7.6741	0.70866	7.6741	0.87488
4.73848	0.53649	7.7326	0.71259	7.7326	0.87974
4.77355	0.50649	7.79105	0.70173	7.79105	0.86633
4.80876	0.54327	7.84971	0.71634	7.84971	0.88437
4.84383	0.52527	7.90818	0.71746	7.90818	0.88575
4.87891	0.51616	7.96664	0.70678	7.96664	0.87257
4.91398	0.53167	8.02508	0.71278	8.02508	0.87997
4.94904	0.53918	8.08353	0.71596	8.08353	0.8839
4.98413	0.51799	8.142	0.70809	8.142	0.87419
5.01921	0.5168	8.20046	0.70847	8.20046	0.87465
5.05441	0.51612	8.25914	0.70791	8.25914	0.87396
5.08948	0.49691	8.31758	0.70041	8.31758	0.86471
5.12455	0.53231	8.37605	0.71446	8.37605	0.88205
5.15963	0.53262	8.43451	0.71559	8.43451	0.88344
5.19481	0.51641	8.49314	0.70959	8.49314	0.87604
5.22996	0.51828	8.55174	0.70978	8.55174	0.87627
5.26505	0.52863	8.6102	0.7154	8.6102	0.88321
5.30027	0.51757	8.66891	0.70978	8.66891	0.87627
5.33534	0.52136	8.72736	0.71203	8.72736	0.87905
5.3704	0.52909	8.78579	0.71559	8.78579	0.88344
5.40549	0.49673	8.84427	0.71446	8.84427	0.88205
5.44057	0.52134	8.90274	0.71259	8.90274	0.87974
5.47564	0.49634	8.9612	0.70304	8.9612	0.86795
5.51073	0.52072	9.01968	0.71034	9.01968	0.87697
5.5458	0.44313	9.07813	0.7006	9.07813	0.86494
5.58103	0.47453	9.13684	0.70847	9.13684	0.87465
5.6161	0.50762	9.19529	0.70903	9.19529	0.87535
5.65129	0.50588	9.25395	0.70847	9.25395	0.87465
5.68642	0.50231	9.31248	0.7066	9.31248	0.87234
5.7215	0.46348	9.37095	0.70884	9.37095	0.87512
5.75665	0.49317	9.42955	0.70304	9.42955	0.86795
5.79184	0.49108	9.48819	0.70247	9.48819	0.86725
5.82691	0.48192	9.54664	0.69948	9.54664	0.86355
5.86208	0.49326	9.60526	0.70379	9.60526	0.86887
5.89717	0.47207	9.66375	0.69592	9.66375	0.85916
5.93225	0.44515	9.7222	0.70285	9.7222	0.86772
5.96732	0.50247	9.78065	0.70866	9.78065	0.87488
6.00241	0.46778	9.83914	0.69461	9.83914	0.85754
6.03763	0.45986	9.89784	0.7021	9.89784	0.86679
6.07272	0.50489	9.95633	0.70978	9.95633	0.87627
6.1079	0.4904	10.015	0.70491	10.015	0.87026
6.14298	0.48926	10.0734	0.70416	10.0734	0.86933
6.17821	0.48679	10.1321	0.70416	10.1321	0.86933
6.2133	0.49049	10.1906	0.70566	10.1906	0.87118
6.24838	0.48366	--	--	--	--
6.28351	0.45046	--	--	--	--
6.3186	0.45406	--	--	--	--
6.35373	0.42511	--	--	--	--
6.38881	0.48179	--	--	--	--
6.42407	0.44176	--	--	--	--
6.45914	0.46318	--	--	--	--
6.49432	0.48324	--	--	--	--
6.52943	0.44488	--	--	--	--
6.56452	0.43649	--	--	--	--
6.59971	0.45884	--	--	--	--
6.63478	0.44265	--	--	--	--
6.66988	0.46426	--	--	--	--
6.70496	0.44802	--	--	--	--
6.74014	0.46181	--	--	--	--
6.77522	0.48027	--	--	--	--
6.81029	0.43028	--	--	--	--
6.84537	0.43265	--	--	--	--
6.88044	0.44228	--	--	--	--
6.91557	0.42051	--	--	--	--
6.95064	0.43887	--	--	--	--
6.98572	0.46626	--	--	--	--
7.0208	0.46393	--	--	--	--
7.05589	0.43724	--	--	--	--
7.15617	0.42576	--	--	--	--
7.21342	0.454	--	--	--	--
7.24854	0.41233	--	--	--	--
7.28163	0.41545	--	--	--	--
7.31474	0.44087	--	--	--	--
7.34792	0.40001	--	--	--	--
7.38101	0.43023	--	--	--	--
7.41412	0.39704	--	--	--	--
7.44722	0.419	--	--	--	--
7.48031	0.44025	--	--	--	--
7.51357	0.44741	--	--	--	--
7.54668	0.4109	--	--	--	--
7.57995	0.44682	--	--	--	--
7.61303	0.42081	--	--	--	--
7.64612	0.43098	--	--	--	--
7.67922	0.38421	--	--	--	--
7.71234	0.44345	--	--	--	--
7.74285	0.43847	--	--	--	--
7.77329	0.40969	--	--	--	--
7.80389	0.40243	--	--	--	--
7.8343	0.40909	--	--	--	--
7.86473	0.40579	--	--	--	--
7.89515	0.424	--	--	--	--
7.92569	0.41541	--	--	--	--
7.9561	0.44189	--	--	--	--
7.98653	0.42363	--	--	--	--
8.01708	0.38389	--	--	--	--
8.04749	0.41145	--	--	--	--
8.07791	0.398	--	--	--	--
8.10832	0.41603	--	--	--	--
8.13875	0.43224	--	--	--	--
8.16933	0.3816	--	--	--	--
8.19974	0.38447	--	--	--	--
8.23017	0.40392	--	--	--	--
8.26058	0.38879	--	--	--	--
8.29101	0.40898	--	--	--	--
8.32145	0.41836	--	--	--	--
8.35186	0.3876	--	--	--	--
8.38228	0.38341	--	--	--	--
8.4127	0.40202	--	--	--	--
8.44311	0.37992	--	--	--	--
8.47352	0.40934	--	--	--	--
8.50395	0.407	--	--	--	--
8.53439	0.41958	--	--	--	--
8.56481	0.38247	--	--	--	--
8.59522	0.39865	--	--	--	--
8.62564	0.40249	--	--	--	--
8.65605	0.39691	--	--	--	--
8.68646	0.40224	--	--	--	--
8.71687	0.40049	--	--	--	--
8.74728	0.41542	--	--	--	--
8.7777	0.39562	--	--	--	--
8.80812	0.38947	--	--	--	--
8.83854	0.3939	--	--	--	--
8.86896	0.40696	--	--	--	--
8.89937	0.37998	--	--	--	--
8.92977	0.40599	--	--	--	--
8.96019	0.36673	--	--	--	--
8.99062	0.39685	--	--	--	--
9.02105	0.38445	--	--	--	--
9.05148	0.38216	--	--	--	--
9.0819	0.41423	--	--	--	--
9.11234	0.35971	--	--	--	--
9.14275	0.40848	--	--	--	--
9.17316	0.40844	--	--	--	--
9.20358	0.37357	--	--	--	--
9.23402	0.38328	--	--	--	--
9.26454	0.39758	--	--	--	--
9.29497	0.39483	--	--	--	--
9.32541	0.3891	--	--	--	--
9.35583	0.38082	--	--	--	--
9.38626	0.38996	--	--	--	--
9.41667	0.39165	--	--	--	--
9.4473	0.38659	--	--	--	--
9.47773	0.39729	--	--	--	--
9.50816	0.34343	--	--	--	--
9.53865	0.39106	--	--	--	--
9.56908	0.36254	--	--	--	--
9.59951	0.3854	--	--	--	--
9.62994	0.39053	--	--	--	--
9.66046	0.36571	--	--	--	--
9.69088	0.36582	--	--	--	--
9.72133	0.3748	--	--	--	--
9.75175	0.37148	--	--	--	--
9.78217	0.36582	--	--	--	--
9.81272	0.32033	--	--	--	--
9.84316	0.38291	--	--	--	--
9.87369	0.31895	--	--	--	--
9.90411	0.37875	--	--	--	--
9.93454	0.37965	--	--	--	--
9.96496	0.35948	--	--	--	--
9.99538	0.35388	--	--	--	--
10.0258	0.3584	--	--	--	--
10.0562	0.30846	--	--	--	--
10.0867	0.37003	--	--	--	--
10.1171	0.34635	--	--	--	--
10.1476	0.35732	--	--	--	--
10.178	0.36135	--	--	--	--
10.2084	0.32709	--	--	--	--
10.2388	0.35419	--	--	--	--
10.3231	0.33959	--	--	--	--
10.389	0.34545	--	--	--	--
