# Supplementary material for: A bilateral interfacial passivation strategy promoting efficiency and stability of perovskite quantum dot light-emitting diodes
Source: Nat Commun. 2020 Aug 6;11:3902. doi: 10.1038/s41467-020-17633-3 (PMC7413529; doi:10.1038/s41467-020-17633-3)
Supplement: Supplementary file 3 — Source Data [file 41467_2020_17633_MOESM3_ESM.zip › Figure S13.xlsx]

## Sheet: Sheet1
	Pristine		Bilateral TSPO1
155585	5.71665e+18	82043.3	1.90732e+18
206771	3.47055e+18	101551	1.39578e+18
255936	2.44249e+18	155585	6.27725e+17
316790	1.73027e+18	206771	3.61558e+17
559520	5.87419e+17	255936	2.36564e+17
743597	2.87267e+17	316790	1.54956e+17
920405	1.77161e+17	559520	4.38101e+16
1514060	6.98058e+16	743597	2.1895e+16
2012170	4.63887e+16	920405	1.25647e+16
3082810	1.4354e+16	1514060	2816880000000000
4097020	6428020000000000	2012170	1095670000000000
5071190	3355050000000000	3082810	282314000000000
6276990	1916520000000000	4097020	112450000000000
8342050	1067310000000000	5071190	57902800000000
10325600	1030500000000000	6276990	38505400000000
14733900	1.28207e+16	8342050	26414800000000
167051	5.06942e+18	14733900	153571000000000
179361	4.4643e+18	88089.4	1.96641e+18
192579	3.88769e+18	94581.1	1.66102e+18
222009	3.09648e+18	109035	1.27782e+18
238369	2.753e+18	117070	1.0859e+18
274796	2.18419e+18	125697	9.2991e+17
295047	1.95697e+18	134960	8.15743e+17
340136	1.54909e+18	144906	7.08272e+17
365202	1.38981e+18	167051	5.4577e+17
392115	1.21685e+18	179361	4.78138e+17
421011	1.07733e+18	192579	4.16818e+17
452037	9.33916e+17	222009	3.11413e+17
485350	8.12413e+17	238369	2.7264e+17
521117	7.06472e+17	274796	2.0657e+17
600753	5.03577e+17	295047	1.79086e+17
645025	4.19422e+17	340136	1.32644e+17
692559	3.47914e+17	365202	1.14663e+17
798395	2.51041e+17	392115	9.80833e+16
857232	2.07634e+17	421011	8.39437e+16
988233	1.5245e+17	452037	7.15614e+16
1061060	1.32186e+17	485350	6.0886e+16
1139250	1.15819e+17	521117	5.15436e+16
1223210	9.91168e+16	600753	3.71016e+16
1313350	8.92382e+16	645025	3.13444e+16
1410140	7.84349e+16	692559	2.61909e+16
1625630	6.29044e+16	798395	1.81318e+16
1745430	5.58525e+16	857232	1.52012e+16
1874060	5.17662e+16	988233	1.02627e+16
2160450	3.69197e+16	1061060	8371120000000000
2319660	2.821e+16	1139250	6798480000000000
2490610	2.34515e+16	1223210	5482060000000000
2674150	1.96543e+16	1313350	4401100000000000
2871220	1.68414e+16	1410140	3517620000000000
3309990	1.18699e+16	1625630	2301970000000000
3553920	9697710000000000	1745430	1842860000000000
3815820	7926180000000000	1874060	1436050000000000
4398950	5180090000000000	2160450	910931000000000
4723120	4140190000000000	2319660	727333000000000
5444900	2468210000000000	2490610	596595000000000
5846160	1565640000000000	2674150	471062000000000
6739560	1565640000000000	2871220	357923000000000
7236230	1371040000000000	3309990	221410000000000
7769490	1194640000000000	3553920	175227000000000
8956810	993802000000000	3815820	139868000000000
9616870	975432000000000	4398950	90720400000000
11086500	1216850000000000	4723120	72139900000000
11903500	1650130000000000	5444900	52177500000000
12780700	2055120000000000	5846160	44515500000000
13722600	5125160000000000	6739560	33612300000000
