# Supplementary material for: A bilateral interfacial passivation strategy promoting efficiency and stability of perovskite quantum dot light-emitting diodes
Source: Nat Commun. 2020 Aug 6;11:3902. doi: 10.1038/s41467-020-17633-3 (PMC7413529; doi:10.1038/s41467-020-17633-3)
Supplement: Supplementary file 3 — Source Data [file 41467_2020_17633_MOESM3_ESM.zip › Figure S2.xlsx]

## Sheet: Sheet1
Figure S2a		PL		UV
	440	0.000747239	440	0.38766
	441.04	0.000553416	440.5	0.38519
	441.94	0.000420758	441	0.38272
	442.98	0.000452532	441.5	0.38025
	444.02	0.000419503	442	0.38025
	445.07	0.000373627	442.5	0.37778
	445.97	0.000358119	443	0.37531
	447.01	0.0003982	443.5	0.37531
	448.05	0.000374118	444	0.37284
	448.95	0.000623784	444.5	0.37037
	450	0.000776872	445	0.36791
	451.06	0.0016	445.5	0.36791
	451.96	0.00161	446	0.36544
	453.03	0.0011	446.5	0.36297
	453.93	0.000368589	447	0.36297
	455	0.000705061	447.5	0.3605
	456.06	0.000946402	448	0.35803
	456.96	0.000794561	448.5	0.35803
	458.03	0.000456975	449	0.35556
	458.93	0.00102	449.5	0.35309
	460	0.00145	450	0.35309
	461.06	0.00146	450.5	0.35062
	461.96	0.000647758	451	0.35062
	463.03	0.00108	451.5	0.34815
	463.93	0.00164	452	0.34568
	465	0.00165	452.5	0.34568
	466.06	0.00137	453	0.34321
	466.96	0.00167	453.5	0.34074
	468.03	0.00237	454	0.34074
	468.93	0.00251	454.5	0.33828
	470	0.00281	455	0.33828
	471.04	0.00279	455.5	0.33581
	471.94	0.00272	456	0.33581
	472.98	0.0031	456.5	0.33334
	474.02	0.00358	457	0.33087
	475.07	0.00396	457.5	0.33087
	475.97	0.00514	458	0.3284
	477.01	0.00695	458.5	0.3284
	478.05	0.00819	459	0.32593
	478.95	0.00813	459.5	0.32593
	480	0.01012	460	0.32346
	481.04	0.01184	460.5	0.32346
	481.94	0.01486	461	0.32099
	482.98	0.01788	461.5	0.32099
	484.02	0.02215	462	0.31852
	485.07	0.02453	462.5	0.31852
	485.97	0.02639	463	0.31605
	487.01	0.0348	463.5	0.31605
	488.05	0.04196	464	0.31358
	488.95	0.05323	464.5	0.31358
	490	0.06198	465	0.31358
	491.04	0.07725	465.5	0.31111
	491.94	0.09171	466	0.31111
	492.98	0.11422	466.5	0.30865
	494.02	0.13495	467	0.30865
	495.07	0.15916	467.5	0.30865
	495.97	0.18543	468	0.30618
	497.01	0.21731	468.5	0.30618
	498.05	0.24838	469	0.30371
	498.95	0.28303	469.5	0.30371
	500	0.32206	470	0.30371
	501.04	0.36833	470.5	0.30124
	501.94	0.40826	471	0.30124
	502.98	0.45214	471.5	0.30124
	504.02	0.50648	472	0.29877
	505.07	0.57032	472.5	0.29877
	505.97	0.63249	473	0.2963
	507.01	0.68515	473.5	0.2963
	508.05	0.74547	474	0.2963
	508.95	0.80719	474.5	0.29383
	510	0.87053	475	0.29383
	511.04	0.91812	475.5	0.29383
	511.94	0.95393	476	0.29136
	512.98	0.98291	476.5	0.29136
	514.02	0.99007	477	0.28889
	515.07	0.97571	477.5	0.28889
	515.97	0.9353	478	0.28889
	517.01	0.88457	478.5	0.28642
	518.05	0.82668	479	0.28642
	518.95	0.75905	479.5	0.28642
	520	0.68745	480	0.28395
	521.04	0.6176	480.5	0.28395
	521.94	0.55376	481	0.28148
	522.98	0.49672	481.5	0.28148
	524.02	0.44355	482	0.28148
	525.07	0.40616	482.5	0.27902
	525.97	0.36705	483	0.27902
	527.01	0.33194	483.5	0.27902
	528.05	0.29626	484	0.27655
	528.95	0.26557	484.5	0.27655
	530	0.23677	485	0.27655
	531.04	0.21089	485.5	0.27655
	531.94	0.19412	486	0.27408
	532.98	0.17781	486.5	0.27408
	534.02	0.16061	487	0.27408
	535.07	0.14203	487.5	0.27408
	535.97	0.12726	488	0.27161
	537.01	0.11801	488.5	0.27161
	538.05	0.10696	489	0.27161
	538.95	0.09535	489.5	0.27161
	540	0.08562	490	0.27161
	541.02	0.07926	490.5	0.27161
	542.05	0.07238	491	0.27161
	542.94	0.06296	491.5	0.27161
	543.97	0.05507	492	0.27161
	545	0.04683	492.5	0.27161
	546.02	0.04265	493	0.26914
	547.05	0.03796	493.5	0.26914
	547.94	0.03559	494	0.26914
	548.97	0.03046	494.5	0.26914
	550	0.02695	495	0.26914
	551.02	0.02479	495.5	0.26914
	552.05	0.02452	496	0.26914
	552.94	0.02219	496.5	0.26914
	553.97	0.01917	497	0.26914
	555	0.01827	497.5	0.26914
	556.02	0.01728	498	0.26667
	557.05	0.01527	498.5	0.26667
	557.94	0.01284	499	0.26667
	558.97	0.01205	499.5	0.26667
	560	0.01189	500	0.2642
	561.02	0.01138	500.5	0.2642
	562.05	0.01013	501	0.26173
	562.94	0.0089	501.5	0.26173
	563.97	0.00742	502	0.25926
	565	0.00711	502.5	0.25926
	566.02	0.00625	503	0.25679
	567.05	0.0069	503.5	0.25432
	567.94	0.00661	504	0.25185
	568.97	0.00603	504.5	0.24939
	570	0.00494	505	0.24692
	571.02	0.0046	505.5	0.24445
	572.05	0.00414	506	0.23951
	572.94	0.00368	506.5	0.23704
	573.97	0.00373	507	0.2321
	575	0.00307	507.5	0.22716
	576.02	0.00279	508	0.22222
	577.05	0.00198	508.5	0.21729
	577.94	0.002	509	0.21235
	578.97	0.00204	509.5	0.20494
	580	0.00209	510	0.2
	581.02	0.00137	510.5	0.19259
	582.05	0.00112	511	0.18519
	582.94	0.00132	511.5	0.17778
	583.97	0.00151	512	0.1679
	585	0.00178	512.5	0.1605
	586.02	0.00144	513	0.15309
	587.05	0.00109	513.5	0.14321
	587.94	0.000680241	514	0.1358
	588.97	0.000777873	514.5	0.12593
	590	0.000879273	515	0.11852
	591.01	0.00126	515.5	0.10864
	592.02	0.00132	516	0.10124
	593.04	0.000876312	516.5	0.09383
	594.05	0.000583231	517	0.08642
	595.07	0.000374552	517.5	0.07901
	595.94	0.000647814	518	0.07161
	596.95	0.00078269	518.5	0.06667
	597.97	0.000875307	519	0.05926
	598.98	0.000579506	519.5	0.05432
	600	0.000511049	520	0.04938
	601.02	0.000651773	520.5	0.04444
	602.05	0.000754135	521	0.03951
	602.94	0.000825658	521.5	0.03704
	603.97	0.000718595	522	0.03457
	605	0.000595602	522.5	0.0321
	606.02	0.000347955	523	0.02963
	607.05	0.000440755	523.5	0.02716
	607.94	0.00044492	524	0.02469
	608.97	0.000543693	524.5	0.02222
	610	0.000361452	525	0.01975
	611.01	0.000547318	525.5	0.01975
	612.02	0.000447631	526	0.01728
	613.04	0.000380005	526.5	0.01728
	614.05	0.000288199	527	0.01481
	615.07	0.000370881	527.5	0.01481
	615.94	0.000625677	528	0.01481
	616.95	0.000602819	528.5	0.01481
	617.97	0.000438737	529	0.01235
	618.98	0.00013813	529.5	0.01235
	620	0.000198961	530	0.01235
			530.5	0.01235
			531	0.01235
			531.5	0.01235
			532	0.00988
			532.5	0.00988
			533	0.00988
			533.5	0.00988
			534	0.00988
			534.5	0.00988
			535	0.00988
			535.5	0.00988
			536	0.00988
			536.5	0.00988
			537	0.00988
			537.5	0.00988
			538	0.00988
			538.5	0.00988
			539	0.00988
			539.5	0.00988
			540	0.00988
			540.5	0.00988
			541	0.00988
			541.5	0.00988
			542	0.00988
			542.5	0.00988
			543	0.00988
			543.5	0.00988
			544	0.00988
			544.5	0.00988
			545	0.00988
			545.5	0.00988
			546	0.00988
			546.5	0.00988
			547	0.00988
			547.5	0.00988
			548	0.00988
			548.5	0.00741
			549	0.00741
			549.5	0.00741
			550	0.00741
			550.5	0.00741
			551	0.00741
			551.5	0.00741
			552	0.00741
			552.5	0.00741
			553	0.00741
			553.5	0.00741
			554	0.00741
			554.5	0.00741
			555	0.00741
			555.5	0.00741
			556	0.00741
			556.5	0.00741
			557	0.00741
			557.5	0.00741
			558	0.00741
			558.5	0.00741
			559	0.00741
			559.5	0.00741
			560	0.00741
			560.5	0.00741
			561	0.00741
			561.5	0.00741
			562	0.00741
			562.5	0.00741
			563	0.00741
			563.5	0.00741
			564	0.00741
			564.5	0.00741
			565	0.00741
			565.5	0.00741
			566	0.00741
			566.5	0.00741
			567	0.00741
			567.5	0.00741
			568	0.00741
			568.5	0.00741
			569	0.00741
			569.5	0.00741
			570	0.00741
			570.5	0.00741
			571	0.00741
			571.5	0.00741
			572	0.00741
			572.5	0.00741
			573	0.00741
			573.5	0.00741
			574	0.00741
			574.5	0.00741
			575	0.00741
			575.5	0.00741
			576	0.00741
			576.5	0.00741
			577	0.00741
			577.5	0.00741
			578	0.00741
			578.5	0.00741
			579	0.00741
			579.5	0.00741
			580	0.00741
			580.5	0.00741
			581	0.00741
			581.5	0.00741
			582	0.00741
			582.5	0.00741
			583	0.00741
			583.5	0.00741
			584	0.00741
			584.5	0.00741
			585	0.00741
			585.5	0.00741
			586	0.00741
			586.5	0.00741
			587	0.00741
			587.5	0.00741
			588	0.00741
			588.5	0.00741
			589	0.00741
			589.5	0.00741
			590	0.00741
			590.5	0.00741
			591	0.00741
			591.5	0.00741
			592	0.00741
			592.5	0.00494
			593	0.00494
			593.5	0.00494
			594	0.00494
			594.5	0.00494
			595	0.00494
			595.5	0.00494
			596	0.00494
			596.5	0.00494
			597	0.00494
			597.5	0.00494
			598	0.00494
			598.5	0.00494
			599	0.00494
			599.5	0.00494
			600	0.00494
			600.5	0.00494
			601	0.00494
			601.5	0.00494
			602	0.00494
			602.5	0.00494
			603	0.00494
			603.5	0.00494
			604	0.00494
			604.5	0.00494
			605	0.00494
			605.5	0.00494
			606	0.00494
			606.5	0.00494
			607	0.00494
			607.5	0.00494
			608	0.00494
			608.5	0.00494
			609	0.00494
			609.5	0.00494
			610	0.00494
			610.5	0.00494
			611	0.00494
			611.5	0.00494
			612	0.00494
			612.5	0.00494
			613	0.00494
			613.5	0.00494
			614	0.00494
			614.5	0.00494
			615	0.00494
			615.5	0.00494
			616	0.00494
			616.5	0.00494
			617	0.00494
			617.5	0.00494
			618	0.00494
			618.5	0.00494
			619	0.00494
			619.5	0.00494
			620	0.00494
