# Supplementary material for: A bilateral interfacial passivation strategy promoting efficiency and stability of perovskite quantum dot light-emitting diodes
Source: Nat Commun. 2020 Aug 6;11:3902. doi: 10.1038/s41467-020-17633-3 (PMC7413529; doi:10.1038/s41467-020-17633-3)
Supplement: Supplementary file 3 — Source Data [file 41467_2020_17633_MOESM3_ESM.zip › Figure S3.xlsx]

## Sheet: Sheet1
Figure S3a					Figure S3b
	450	-1.01	8.94e-05			450	-1.03	6.32e-05
	450	-0.982	0.000132			450	-0.998	0.000117
	450	-0.947	-2.2e-05			450	-0.97	2.46e-05
	450	-0.93	-2.77e-05			450	-0.935	-4.11e-05
	450	-0.909	-8.79e-06			450	-0.908	-1.79e-05
	450	-0.891	5.67e-05			450	-0.88	-3.36e-05
	450	-0.871	6.18e-05			450	-0.848	-8.99e-05
	450	-0.848	6.25e-05			450	-0.829	-0.000114
	450	-0.83	8.98e-05			450	-0.809	-2.85e-05
	450	-0.808	6.39e-05			450	-0.788	-3.78e-05
	450	-0.791	4.12e-05			450	-0.769	-0.000118
	450	-0.771	3.75e-05			450	-0.747	-4.31e-05
	450	-0.751	-1.42e-05			450	-0.728	-4.65e-05
	450	-0.73	-5.84e-05			450	-0.707	-8.07e-05
	450	-0.708	-6.24e-05			450	-0.688	-2.51e-05
	450	-0.69	3.08e-05			450	-0.668	-2.72e-05
	450	-0.668	8.54e-05			450	-0.649	-7.3e-05
	450	-0.65	6.38e-05			450	-0.628	-5.82e-05
	450	-0.629	-0.000126			450	-0.607	-3.14e-05
	450	-0.608	-7.71e-05			450	-0.588	3.5e-06
	450	-0.591	-3.53e-05			450	-0.569	-5.92e-05
	450	-0.568	8.56e-05			450	-0.549	-0.000137
	450	-0.55	9.65e-05			450	-0.529	-8.76e-05
	450	-0.529	8.34e-06			450	-0.509	-1.7e-05
	450	-0.51	-4.51e-05			450	-0.488	5.8e-06
	450	-0.489	5.44e-05			450	-0.468	1.05e-05
	450	-0.468	-0.000125			450	-0.448	-9.31e-05
	450	-0.45	-0.000113			450	-0.429	-0.000137
	450	-0.429	9.28e-05			450	-0.409	-4.98e-05
	450	-0.41	6.24e-05			450	-0.389	-5.52e-05
	450	-0.389	-2.45e-05			450	-0.367	-4.9e-05
	450	-0.372	-4.97e-05			450	-0.35	-3.41e-08
	450	-0.349	-2.57e-05			450	-0.328	7.44e-06
	450	-0.329	2.43e-05			450	-0.309	2.14e-05
	450	-0.314	-2.97e-06			450	-0.288	-5.47e-05
	450	-0.288	-2.78e-05			450	-0.268	-0.000113
	450	-0.27	-2.79e-05			450	-0.25	-0.000151
	450	-0.249	-8.62e-05			450	-0.227	-0.00011
	450	-0.231	-6.54e-05			450	-0.208	-3.4e-05
	450	-0.209	8.13e-05			450	-0.188	-5.05e-05
	450	-0.189	-8.82e-06			450	-0.168	-7.6e-05
	450	-0.17	2.12e-05			450	-0.148	-7.15e-05
	450	-0.148	0.000189			450	-0.135	-8.84e-05
	450	-0.131	2.7e-05			450	-0.109	-0.000119
	450	-0.111	9.31e-05			450	-0.0875	-7.53e-05
	450	-0.0907	3.02e-05			450	-0.0688	-3.9e-05
	450	-0.0695	8.08e-06			450	-0.0476	-7.89e-05
	450	-0.0484	4.35e-06			450	-0.0281	-4.8e-05
	450	-0.0296	-8.43e-06			450	-0.00938	-1.97e-05
	450	-0.00929	4.41e-05			450	0.011	-5.13e-05
	450	0.00943	-2.22e-05			450	0.0305	-1.96e-05
	450	0.029	-4.29e-05			450	0.0533	6.64e-05
	450	0.0493	-1.36e-05			450	0.0712	8.99e-05
	450	0.068	4.85e-05			450	0.0932	4.21e-05
	450	0.0908	5.81e-05			450	0.111	0.00011
	450	0.11	4.38e-05			450	0.132	9.21e-05
	450	0.131	8.48e-05			450	0.153	7.67e-06
	450	0.15	0.000229			450	0.17	4.85e-05
	450	0.171	0.000121			450	0.192	0.000152
	450	0.192	0.000133			450	0.212	9.52e-05
	450	0.212	0.000257			450	0.231	0.000144
	450	0.232	0.000179			450	0.252	0.000131
	450	0.249	0.000136			450	0.272	7.28e-05
	450	0.268	0.000212			450	0.293	0.000134
	450	0.29	0.0003			450	0.312	0.000102
	450	0.309	0.000221			450	0.333	2.76e-05
	450	0.332	0.00027			450	0.352	6.84e-05
	450	0.348	0.00035			450	0.368	0.000138
	450	0.372	0.000247			450	0.392	0.000123
	450	0.39	0.000372			450	0.412	8.73e-05
	450	0.409	0.000261			450	0.433	0.00011
	450	0.429	0.000355			450	0.452	0.000168
	450	0.451	0.000371			450	0.472	0.000226
	450	0.471	0.000476			450	0.492	0.000219
	450	0.49	0.000485			450	0.512	0.000193
	450	0.512	0.000374			450	0.531	0.000169
	450	0.53	0.000328			450	0.552	0.000197
	450	0.551	0.000449			450	0.573	0.000209
	450	0.569	0.000523			450	0.591	0.000229
	450	0.59	0.000451			450	0.613	0.000147
	450	0.612	0.000527			450	0.631	0.000115
	450	0.63	0.000469			450	0.652	0.000145
	450	0.652	0.000453			450	0.671	0.000206
	450	0.67	0.00047			450	0.69	0.000273
	450	0.691	0.000419			450	0.713	0.000235
	450	0.712	0.000554			450	0.73	0.000152
	450	0.73	0.000469			450	0.753	0.000124
	450	0.752	0.000402			450	0.769	0.00019
	450	0.77	0.000385			450	0.792	0.000229
	450	0.789	0.000449			450	0.813	0.000284
	450	0.81	0.000439			450	0.832	0.000187
	450	0.828	0.00046			450	0.853	0.000121
	450	0.851	0.000422			450	0.871	0.000166
	450	0.87	0.000378			450	0.892	0.00018
	450	0.892	0.000509			450	0.909	0.000203
	450	0.91	0.000404			450	0.932	0.000222
	450	0.931	0.000453			450	0.953	0.000169
	450	0.95	0.000542			450	0.972	0.000134
	450	0.971	0.000506			450	0.991	0.000118
	450	0.992	0.000387			450	1.01	0.000144
	450	1.01	0.000484			450	1.03	0.000227
	450	1.03	0.00053			450	1.05	0.000174
	450	1.05	0.000563			450	1.07	0.00013
	450	1.1	0.000311			450	1.09	0.000212
	450	1.15	0.000542			450	1.11	0.00019
	450	1.2	0.000572			450	1.13	0.000139
	450	1.25	0.000509			450	1.15	0.00022
	450	1.3	0.000431			450	1.2	0.000181
	450	1.35	0.000538			450	1.25	0.000246
	450	1.4	0.000476			450	1.3	0.000104
	450	1.45	0.000443			450	1.35	0.000246
	450	1.5	0.000592			450	1.4	0.000145
	450	1.55	0.000547			450	1.45	0.000173
	450	1.6	0.000502			450	1.5	0.000152
	450	1.65	0.00049			450	1.55	4.17e-05
	450	1.7	0.000463			450	1.6	0.000139
	450	1.75	0.000415			450	1.65	0.000107
	450	1.8	0.000482			450	1.7	9.53e-05
	450	1.85	0.000639			450	1.75	0.000244
	450	1.9	0.000515			450	1.8	0.000218
	450	1.95	0.000557			450	1.85	0.000237
	450	2	0.000437			450	1.9	0.000173
	450	2.05	0.00048			450	1.95	0.000122
	450	2.15	0.000691			450	2	0.000123
	450	2.25	0.000461			450	2.05	0.000235
	450	2.35	0.000404			450	2.1	0.000221
	450	2.45	0.000501			450	2.15	0.00016
	450	2.55	0.000351			450	2.25	0.000196
	450	2.65	0.000473			450	2.35	0.00017
	450	2.75	0.00051			450	2.45	0.000128
	450	2.85	0.000611			450	2.55	0.000155
	450	2.95	0.000551			450	2.66	0.000184
	450	3.05	0.000497			450	2.75	4.29e-05
	450	3.25	0.000416			450	2.85	6.23e-05
	450	3.45	0.000489			450	2.95	0.000147
	450	3.65	0.000446			450	3.05	0.000221
	450	3.85	0.000435			450	3.15	0.000176
	450	4.05	0.000541			450	3.35	0.000136
	450	4.25	0.000587			450	3.55	6.33e-05
	450	4.45	0.000497			450	3.75	0.000181
	450	4.65	0.000368			450	3.95	0.000205
	450	4.85	0.000461			450	4.15	0.000249
	450	5.05	0.000533			450	4.35	0.000236
	450	5.55	0.000494			450	4.55	0.000194
	450	6.05	0.000526			450	4.75	0.000162
	450	6.55	0.000494			450	4.95	0.000163
	450	7.05	0.000455			450	5.15	0.000174
	450	7.55	0.000475			450	5.65	0.000109
	450	8.05	0.000477			450	6.15	8.22e-05
	450	8.55	0.000426			450	6.65	0.000183
	450	9.05	0.000396			450	7.15	0.000131
	450	9.55	0.000459			450	7.65	9.73e-05
	450	10.1	0.000428			450	8.15	0.00022
	450	11.1	0.000392			450	8.65	0.000242
	450	12	0.000295			450	9.15	0.000161
	450	13.1	0.000462			450	9.65	0.000155
	450	14	0.000438			450	10.2	0.000106
	450	15	0.000409			450	11.2	7.48e-05
	450	16.1	0.00036			450	12.2	3.39e-07
	450	17	0.000454			450	13.2	0.000175
	450	18.1	0.00042			450	14.2	9.02e-05
	450	19.1	0.000338			450	15.2	0.000143
	450	20	0.000429			450	16.1	9.22e-05
	450	22.1	0.000503			450	17.1	0.000125
	450	24.1	0.000471			450	18.1	0.000196
	450	26.1	0.000418			450	19.2	0.000192
	450	28	0.000264			450	20.1	9.6e-05
	450	30	0.000391			450	22.1	7.21e-05
	450	32.1	0.000438			450	24.2	0.000214
	450	34.1	0.000422			450	26.1	0.000206
	450	36.1	0.000322			450	28.1	0.000139
	450	38.1	0.000297			450	30.1	0.000154
	450	40	0.000316			450	32.1	0.000142
	450	45.1	0.000335			450	34.2	0.000117
	450	50	0.000327			450	36.1	0.000123
	450	55	0.000361			450	38.2	0.00016
	450	60.1	0.000392			450	40.1	0.000193
	450	65.1	0.000337			450	45.1	0.0002
	450	70	0.000222			450	50.2	0.000122
	450	75	0.000249			450	55.1	0.000133
	450	80	0.00029			450	60.2	8.53e-05
	450	85.1	0.000364			450	65.2	1.7e-05
	450	90	0.000133			450	70.2	0.0001
	450	100	0.000186			450	75.2	0.000181
	450	110	0.000311			450	80.1	0.000214
	450	120	0.000341			450	85.1	0.000193
	450	130	0.000203			450	90.2	0.000174
	450	140	4.17e-05			450	100	1.37e-05
	450	150	0.00029			450	110	0.000106
	450	160	0.000158			450	120	8.87e-06
	450	170	0.000267			450	130	2.97e-05
	450	180	0.000233			450	140	-1.49e-06
	450	190	0.000351			450	150	1.73e-05
	450	210	0.000263			450	160	0.000106
	450	230	0.000209			450	170	8.19e-05
	450	250	0.000112			450	180	0.000163
	450	270	0.000261			450	190	0.000122
	450	290	0.000136			450	210	5.26e-05
	450	310	0.000347			450	230	8.32e-05
	450	330	0.000158			450	250	-2.19e-05
	450	350	0.000261			450	270	-3.32e-06
	450	370	0.000137			450	290	2.13e-05
	450	390	0.000132			450	310	-2.63e-05
	450	440	9.95e-05			450	330	-9.09e-06
	450	490	0.000177			450	350	7.71e-05
	450	540	0.000131			450	370	1.23e-05
	450	590	0.000198			450	390	2.7e-06
	450	640	0.00026			450	440	0.000134
	450	690	0.000125			450	490	-1.55e-05
	450	740	0.000147			450	540	8.7e-05
	450	790	8.47e-05			450	590	3.04e-05
	450	840	0.000169			450	640	7.91e-05
	450	890	0.000123			450	690	5.09e-05
	450	940	-6.4e-05			450	740	2.74e-05
	450	990	8.53e-05			450	790	-3.07e-05
	450	1040	0.000166			450	840	6.35e-05
	450	1090	0.000213			450	890	3.72e-05
	450	1140	5.28e-05			450	940	-4.92e-05
	450	1190	1.5e-05			450	990	2.18e-05
	450	1240	0.000152			450	1040	-9.77e-05
	450	1290	8.73e-05			450	1090	2.15e-05
	450	1340	8.23e-05			450	1140	7.11e-05
	450	1390	0.000106			450	1190	-9.47e-05
	450	1440	0.000205			450	1240	-4.11e-05
	450	1490	8.76e-05			450	1290	-6.58e-05
	450	1540	6.07e-05			450	1340	-3.34e-05
	450	1590	7.59e-05			450	1390	-1.33e-05
	450	1640	5.15e-05			450	1440	1.47e-05
	450	1690	0.000104			450	1490	1.81e-05
	450	1740	3.72e-05			450	1540	1.36e-05
	450	1790	0.000133			450	1590	-0.000114
	450	1840	9.67e-05			450	1640	5.06e-05
	450	1890	0.000106			450	1690	4.37e-05
	450	1990	5.26e-05			450	1740	2.59e-05
	450	2090	3.2e-05			450	1790	-4.8e-05
	450	2190	0.000159			450	1840	-3.71e-05
	450	2290	2.82e-05			450	1890	-1.68e-05
	450	2390	0.000175			450	1990	-8.58e-06
	450	2490	2.02e-05			450	2090	6.97e-05
	450	2590	5.78e-05			450	2190	7.46e-05
	450	2690	5.67e-05			450	2290	9.92e-06
	450	2790	0.000102			450	2390	-8.97e-05
	450	2890	0.000159			450	2490	-4.28e-05
	450	2990	0.000141			450	2590	-0.000135
	450	3090	6.29e-05			450	2690	3.99e-05
	450	3190	-7.37e-06			450	2790	-5.85e-05
	450	3290	2.89e-05			450	2890	-0.000202
	450	3390	-6.97e-05			450	2990	-0.000104
	450	3490	-6.67e-05			450	3090	-0.000124
	450	3590	-3.28e-05			450	3190	-9.01e-05
	450	3690	-8.91e-05			450	3290	-6.67e-05
	450	3790	3.95e-05			450	3390	-3.77e-05
	450	3890	5.14e-05			450	3490	-0.000144
	450	3990	1.12e-06			450	3590	-0.000196
	450	4090	2.76e-05			450	3690	-0.00012
	450	4190	-3.88e-05			450	3790	-6.35e-05
	450	4290	1.45e-05			450	3890	-7.3e-05
	450	4390	3.07e-05			450	3990	-9.26e-05
	450	4490	1.77e-05			450	4090	-0.000255
	450	4590	7.4e-05			450	4190	3.53e-05
	450	4690	1.56e-05			450	4290	-0.000115
	450	4790	-4.81e-05			450	4390	-1.76e-05
	450	4890	3.14e-05			450	4490	-4.78e-05
	450	4990	-2.43e-06			450	4590	6.44e-06
	450	-1.01	0.000142			450	4690	6.45e-06
	450	-0.982	0.000134			450	4790	3.65e-05
	450	-0.947	-2.8e-05			450	4890	-9.35e-05
	450	-0.93	-5.47e-06			450	4990	4.38e-05
	450	-0.909	2.57e-05			450	-1.03	6.5e-05
	450	-0.891	6.16e-05			450	-0.998	0.000101
	450	-0.871	5.36e-05			450	-0.97	3.53e-05
	450	-0.848	8.73e-05			450	-0.935	-3.18e-05
	450	-0.83	0.000162			450	-0.908	-2.76e-05
	450	-0.808	9.88e-05			450	-0.88	-3.83e-05
	450	-0.791	5.59e-05			450	-0.848	-7.34e-05
	450	-0.771	4.69e-05			450	-0.829	-7.31e-05
	450	-0.751	2.16e-05			450	-0.809	-2.18e-05
	450	-0.73	1.08e-05			450	-0.788	-5.07e-05
	450	-0.708	2.53e-05			450	-0.769	-0.000115
	450	-0.69	5.38e-05			450	-0.747	-1.76e-05
	450	-0.668	6.76e-05			450	-0.728	-3.61e-05
	450	-0.65	6.22e-05			450	-0.707	-8.2e-05
	450	-0.629	-7.57e-05			450	-0.688	-2.88e-05
	450	-0.608	-3.12e-05			450	-0.668	-4.03e-05
	450	-0.591	3.09e-05			450	-0.649	-8.1e-05
	450	-0.568	0.000152			450	-0.628	-6.67e-05
	450	-0.55	9.7e-05			450	-0.607	-9.71e-06
	450	-0.529	6.86e-05			450	-0.588	2.75e-05
	450	-0.51	5.08e-06			450	-0.569	-3.27e-05
	450	-0.489	6.55e-05			450	-0.549	-0.000108
	450	-0.468	-4.74e-05			450	-0.529	-8.89e-05
	450	-0.45	-9.47e-05			450	-0.509	-5.78e-05
	450	-0.429	0.000135			450	-0.488	-4.12e-05
	450	-0.41	1.65e-05			450	-0.468	-3.07e-05
	450	-0.389	-8.54e-05			450	-0.448	-8.34e-05
	450	-0.372	-2.86e-05			450	-0.429	-8.48e-05
	450	-0.349	-1.27e-05			450	-0.409	-9.42e-07
	450	-0.329	1.36e-05			450	-0.389	-3.92e-05
	450	-0.314	-9.91e-06			450	-0.367	-3.01e-05
	450	-0.288	-1.58e-05			450	-0.35	6.14e-06
	450	-0.27	5.5e-05			450	-0.328	-1.42e-05
	450	-0.249	3.04e-06			450	-0.309	9.59e-06
	450	-0.231	-6.03e-05			450	-0.288	-8.88e-05
	450	-0.209	9.19e-05			450	-0.268	-0.000128
	450	-0.189	1.41e-05			450	-0.25	-0.000122
	450	-0.17	9.59e-05			450	-0.227	-0.000111
	450	-0.148	0.000177			450	-0.208	-2.05e-05
	450	-0.131	7.17e-05			450	-0.188	-2.65e-05
	450	-0.111	0.000103			450	-0.168	-5.85e-05
	450	-0.0907	5.06e-05			450	-0.148	-0.000101
	450	-0.0695	8.26e-05			450	-0.135	-0.000141
	450	-0.0484	4.09e-05			450	-0.109	-8.18e-05
	450	-0.0296	-2.77e-05			450	-0.0875	-6.31e-05
	450	-0.00929	4.37e-05			450	-0.0688	-3.37e-05
	450	0.00943	2.46e-07			450	-0.0476	-0.0001
	450	0.029	-3.53e-05			450	-0.0281	-7.19e-05
	450	0.0493	-1.55e-05			450	-0.00938	-2.04e-05
	450	0.068	0.000108			450	0.011	-3.47e-05
	450	0.0908	6.48e-05			450	0.0305	-1.72e-05
	450	0.11	8.58e-05			450	0.0533	8.44e-05
	450	0.131	0.000105			450	0.0712	8.05e-05
	450	0.15	0.00021			450	0.0932	8.52e-06
	450	0.171	9.2e-05			450	0.111	4.59e-05
	450	0.192	0.000159			450	0.132	3.64e-05
	450	0.212	0.000228			450	0.153	-1.56e-05
	450	0.232	0.000163			450	0.17	4.76e-05
	450	0.249	0.000148			450	0.192	0.000174
	450	0.268	0.00021			450	0.212	8.33e-05
	450	0.29	0.000296			450	0.231	0.000135
	450	0.309	0.000247			450	0.252	9.82e-05
	450	0.332	0.000303			450	0.272	7.85e-05
	450	0.348	0.000304			450	0.293	0.00012
	450	0.372	0.00032			450	0.312	6.66e-05
	450	0.39	0.000354			450	0.333	5.53e-05
	450	0.409	0.000303			450	0.352	9.77e-05
	450	0.429	0.000386			450	0.368	0.000153
	450	0.451	0.000379			450	0.392	0.000126
	450	0.471	0.000504			450	0.412	7.82e-05
	450	0.49	0.000495			450	0.433	0.000126
	450	0.512	0.000413			450	0.452	0.000176
	450	0.53	0.000357			450	0.472	0.000211
	450	0.551	0.000451			450	0.492	0.000224
	450	0.569	0.000512			450	0.512	0.000201
	450	0.59	0.000424			450	0.531	0.000168
	450	0.612	0.000473			450	0.552	0.000212
	450	0.63	0.000469			450	0.573	0.000214
	450	0.652	0.000465			450	0.591	0.000232
	450	0.67	0.000542			450	0.613	0.000118
	450	0.691	0.000426			450	0.631	0.000153
	450	0.712	0.0006			450	0.652	0.000203
	450	0.73	0.000494			450	0.671	0.000233
	450	0.752	0.000454			450	0.69	0.000295
	450	0.77	0.000474			450	0.713	0.000273
	450	0.789	0.000531			450	0.73	0.000156
	450	0.81	0.000489			450	0.753	0.000154
	450	0.828	0.000484			450	0.769	0.00022
	450	0.851	0.000475			450	0.792	0.000216
	450	0.87	0.000432			450	0.813	0.000236
	450	0.892	0.000566			450	0.832	0.000181
	450	0.91	0.000437			450	0.853	0.000179
	450	0.931	0.000487			450	0.871	0.000218
	450	0.95	0.000595			450	0.892	0.00019
	450	0.971	0.000523			450	0.909	0.00023
	450	0.992	0.000435			450	0.932	0.000252
	450	1.01	0.000567			450	0.953	0.000215
	450	1.03	0.000572			450	0.972	0.00015
	450	1.05	0.00057			450	0.991	0.000133
	450	1.1	0.000347			450	1.01	0.000141
	450	1.15	0.00063			450	1.03	0.000215
	450	1.2	0.000587			450	1.05	0.000179
	450	1.25	0.000525			450	1.07	0.000166
	450	1.3	0.00052			450	1.09	0.000232
	450	1.35	0.000548			450	1.11	0.000204
	450	1.4	0.000533			450	1.13	0.00013
	450	1.45	0.000461			450	1.15	0.000228
	450	1.5	0.000658			450	1.2	0.000267
	450	1.55	0.000583			450	1.25	0.000197
	450	1.6	0.000533			450	1.3	0.00011
	450	1.65	0.000635			450	1.35	0.000283
	450	1.7	0.000482			450	1.4	0.000191
	450	1.75	0.000488			450	1.45	0.00018
	450	1.8	0.000517			450	1.5	0.000134
	450	1.85	0.000729			450	1.55	9.47e-05
	450	1.9	0.000553			450	1.6	0.000197
	450	1.95	0.000579			450	1.65	0.000164
	450	2	0.00049			450	1.7	0.000151
	450	2.05	0.000542			450	1.75	0.000233
	450	2.15	0.000682			450	1.8	0.00023
	450	2.25	0.000538			450	1.85	0.000238
	450	2.35	0.000444			450	1.9	0.000142
	450	2.45	0.000582			450	1.95	0.000123
	450	2.55	0.000424			450	2	0.000131
	450	2.65	0.000514			450	2.05	0.00021
	450	2.75	0.000539			450	2.1	0.000234
	450	2.85	0.000641			450	2.15	0.000223
	450	2.95	0.000628			450	2.25	0.000184
	450	3.05	0.000513			450	2.35	0.00014
	450	3.25	0.000445			450	2.45	0.000107
	450	3.45	0.00054			450	2.55	0.000156
	450	3.65	0.000495			450	2.66	0.000195
	450	3.85	0.00049			450	2.75	0.000103
	450	4.05	0.000551			450	2.85	0.000101
	450	4.25	0.000566			450	2.95	0.000143
	450	4.45	0.000504			450	3.05	0.000209
	450	4.65	0.000415			450	3.15	0.000185
	450	4.85	0.000539			450	3.35	0.000149
	450	5.05	0.000585			450	3.55	6.76e-05
	450	5.55	0.000544			450	3.75	0.000205
	450	6.05	0.00054			450	3.95	0.000264
	450	6.55	0.000527			450	4.15	0.000263
	450	7.05	0.000528			450	4.35	0.000284
	450	7.55	0.000562			450	4.55	0.000247
	450	8.05	0.000533			450	4.75	0.000173
	450	8.55	0.000482			450	4.95	0.000166
	450	9.05	0.000485			450	5.15	0.000226
	450	9.55	0.000468			450	5.65	0.00011
	450	10.1	0.000477			450	6.15	0.00013
	450	11.1	0.000455			450	6.65	0.00021
	450	12	0.000332			450	7.15	0.000115
	450	13.1	0.000491			450	7.65	0.000114
	450	14	0.000441			450	8.15	0.000242
	450	15	0.00041			450	8.65	0.000247
	450	16.1	0.000369			450	9.15	0.000176
	450	17	0.000475			450	9.65	0.000195
	450	18.1	0.000457			450	10.2	0.000141
	450	19.1	0.000381			450	11.2	8.29e-05
	450	20	0.000459			450	12.2	1.78e-05
	450	22.1	0.000467			450	13.2	0.000155
	450	24.1	0.000467			450	14.2	0.000158
	450	26.1	0.000471			450	15.2	0.000139
	450	28	0.000359			450	16.1	0.000136
	450	30	0.000429			450	17.1	0.000169
	450	32.1	0.000435			450	18.1	0.000202
	450	34.1	0.000411			450	19.2	0.000179
	450	36.1	0.000345			450	20.1	6.05e-05
	450	38.1	0.000384			450	22.1	6.12e-05
	450	40	0.00033			450	24.2	0.000177
	450	45.1	0.00034			450	26.1	0.000181
	450	50	0.000332			450	28.1	0.000169
	450	55	0.000328			450	30.1	0.000188
	450	60.1	0.000408			450	32.1	0.000136
	450	65.1	0.000309			450	34.2	0.00014
	450	70	0.000272			450	36.1	0.000141
	450	75	0.000358			450	38.2	0.000203
	450	80	0.000369			450	40.1	0.000209
	450	85.1	0.000437			450	45.1	0.000171
	450	90	0.000224			450	50.2	0.000162
	450	100	0.000217			450	55.1	0.000125
	450	110	0.00036			450	60.2	7.07e-05
	450	120	0.000339			450	65.2	1.92e-06
	450	130	0.000263			450	70.2	0.000153
	450	140	0.000143			450	75.2	0.00019
	450	150	0.000328			450	80.1	0.000184
	450	160	0.000169			450	85.1	0.000141
	450	170	0.000283			450	90.2	0.000163
	450	180	0.00029			450	100	-1.58e-06
	450	190	0.000381			450	110	7.88e-05
	450	210	0.000327			450	120	3.63e-05
	450	230	0.000184			450	130	6.51e-05
	450	250	0.000132			450	140	8.96e-05
	450	270	0.000255			450	150	2.93e-05
	450	290	0.000183			450	160	2.15e-05
	450	310	0.000397			450	170	9.68e-05
	450	330	0.00019			450	180	0.000187
	450	350	0.000267			450	190	0.000127
	450	370	0.000197			450	210	3.7e-05
	450	390	0.000172			450	230	7.27e-05
	450	440	0.000186			450	250	1.76e-05
	450	490	0.000205			450	270	-2.22e-05
	450	540	0.000197			450	290	6.13e-05
	450	590	0.000228			450	310	2.25e-05
	450	640	0.000294			450	330	-4.05e-05
	450	690	0.00019			450	350	6.86e-05
	450	740	0.000163			450	370	-2.54e-05
	450	790	0.000116			450	390	4.66e-05
	450	840	0.000204			450	440	4.26e-05
	450	890	0.000164			450	490	4.55e-05
	450	940	2.51e-05			450	540	0.000117
	450	990	0.000134			450	590	3.32e-05
	450	1040	0.000221			450	640	2.46e-05
	450	1090	0.000194			450	690	1.01e-06
	450	1140	5.14e-05			450	740	3.54e-05
	450	1190	4.91e-05			450	790	-4.36e-05
	450	1240	0.000125			450	840	7.53e-05
	450	1290	0.000123			450	890	-1.68e-05
	450	1340	0.000139			450	940	-3.94e-06
	450	1390	0.000172			450	990	2.32e-05
	450	1440	0.000206			450	1040	-0.000196
	450	1490	9.29e-05			450	1090	-2.11e-05
	450	1540	6.67e-05			450	1140	4.84e-05
	450	1590	0.000127			450	1190	-0.000113
	450	1640	0.000108			450	1240	-1.7e-05
	450	1690	0.000104			450	1290	-0.000101
	450	1740	5.72e-05			450	1340	-7.76e-05
	450	1790	0.000209			450	1390	-2.29e-05
	450	1840	9.86e-05			450	1440	3.87e-05
	450	1890	0.000169			450	1490	-7.15e-06
	450	1990	5.69e-05			450	1540	1.77e-05
	450	2090	0.000111			450	1590	-0.000122
	450	2190	0.000205			450	1640	5.54e-05
	450	2290	2.86e-05			450	1690	3.08e-05
	450	2390	0.000197			450	1740	5.79e-05
	450	2490	1.77e-05			450	1790	-2.28e-05
	450	2590	4.65e-05			450	1840	-5.63e-05
	450	2690	2.6e-05			450	1890	1.38e-05
	450	2790	0.000116			450	1990	-4.4e-05
	450	2890	0.000235			450	2090	1.42e-05
	450	2990	0.000189			450	2190	5.77e-05
	450	3090	0.00011			450	2290	3.72e-05
	450	3190	5.57e-05			450	2390	-0.000121
	450	3290	9.45e-05			450	2490	-1.31e-05
	450	3390	-3.67e-05			450	2590	-0.000108
	450	3490	-4.76e-05			450	2690	3.97e-05
	450	3590	1.34e-05			450	2790	-5.12e-05
	450	3690	-8.41e-05			450	2890	-0.000156
	450	3790	5.67e-05			450	2990	-0.000156
	450	3890	2.5e-05			450	3090	-0.000128
	450	3990	2.9e-05			450	3190	-4.56e-05
	450	4090	3.65e-05			450	3290	-6.84e-05
	450	4190	-3.32e-05			450	3390	-4.09e-05
	450	4290	5.8e-05			450	3490	-9.38e-05
	450	4390	6.83e-05			450	3590	-0.00018
	450	4490	4.78e-05			450	3690	-0.000124
	450	4590	7.28e-05			450	3790	-7.16e-05
	450	4690	5.44e-05			450	3890	-0.000102
	450	4790	-4.55e-05			450	3990	-0.000113
	450	4890	3.19e-05			450	4090	-0.000311
	450	4990	2.05e-05			450	4190	1.11e-05
	451	-1.01	0.000132			450	4290	-0.000103
	451	-0.982	0.000131			450	4390	-7.05e-05
	451	-0.947	9.6e-07			450	4490	-2.84e-05
	451	-0.93	1.4e-06			450	4590	-3.09e-06
	451	-0.909	2.17e-05			450	4690	1.84e-05
	451	-0.891	6.44e-05			450	4790	3.73e-05
	451	-0.871	6.03e-05			450	4890	-9.69e-05
	451	-0.848	8.41e-05			450	4990	-9.89e-06
	451	-0.83	0.000127			451	-1.03	6.38e-05
	451	-0.808	6.87e-05			451	-0.998	0.000107
	451	-0.791	5.52e-05			451	-0.97	6.24e-05
	451	-0.771	7.55e-05			451	-0.935	1.75e-05
	451	-0.751	4.14e-05			451	-0.908	9.43e-06
	451	-0.73	1.37e-05			451	-0.88	-1.71e-05
	451	-0.708	4.85e-06			451	-0.848	-6.75e-05
	451	-0.69	5.22e-05			451	-0.829	-0.00011
	451	-0.668	5e-05			451	-0.809	-4.93e-05
	451	-0.65	1.17e-05			451	-0.788	-5.64e-05
	451	-0.629	-3.21e-05			451	-0.769	-8.55e-05
	451	-0.608	1.67e-05			451	-0.747	-5.96e-05
	451	-0.591	6.23e-05			451	-0.728	-9.78e-05
	451	-0.568	4.5e-05			451	-0.707	-0.000143
	451	-0.55	6.66e-05			451	-0.688	-0.000115
	451	-0.529	3.63e-05			451	-0.668	-9.59e-05
	451	-0.51	-5.01e-05			451	-0.649	-6.75e-05
	451	-0.489	1.93e-06			451	-0.628	1.99e-05
	451	-0.468	-9.97e-05			451	-0.607	3.07e-06
	451	-0.45	-7.33e-05			451	-0.588	3.43e-05
	451	-0.429	0.000115			451	-0.569	-6.98e-05
	451	-0.41	-5.38e-05			451	-0.549	-0.000108
	451	-0.389	-5.87e-05			451	-0.529	-0.000113
	451	-0.372	-6.52e-05			451	-0.509	-9.53e-05
	451	-0.349	7.45e-05			451	-0.488	-5.16e-05
	451	-0.329	5.43e-05			451	-0.468	-2.19e-05
	451	-0.314	-1.58e-06			451	-0.448	-9.45e-05
	451	-0.288	4.66e-05			451	-0.429	-7.08e-05
	451	-0.27	6.37e-05			451	-0.409	4.35e-05
	451	-0.249	-8.71e-05			451	-0.389	3.06e-06
	451	-0.231	-2.43e-05			451	-0.367	-2.79e-05
	451	-0.209	8.14e-05			451	-0.35	-5.19e-05
	451	-0.189	-4.2e-05			451	-0.328	-1.53e-05
	451	-0.17	6.68e-05			451	-0.309	6.38e-06
	451	-0.148	0.000186			451	-0.288	-5.33e-05
	451	-0.131	0.000101			451	-0.268	-8.7e-05
	451	-0.111	6.87e-05			451	-0.25	-0.000102
	451	-0.0907	5.62e-05			451	-0.227	-8.93e-05
	451	-0.0695	6.33e-05			451	-0.208	-5.54e-07
	451	-0.0484	1.68e-05			451	-0.188	-4.79e-05
	451	-0.0296	-2.1e-05			451	-0.168	-7.19e-05
	451	-0.00929	5.72e-05			451	-0.148	-8.94e-05
	451	0.00943	-1.15e-06			451	-0.135	-0.000127
	451	0.029	-1.71e-05			451	-0.109	-6.98e-05
	451	0.0493	-3.33e-05			451	-0.0875	-6.29e-05
	451	0.068	9.7e-05			451	-0.0688	-2.3e-05
	451	0.0908	3.29e-05			451	-0.0476	-0.000133
	451	0.11	9.49e-05			451	-0.0281	-0.000102
	451	0.131	0.000137			451	-0.00938	-4.76e-05
	451	0.15	0.00019			451	0.011	-2.72e-05
	451	0.171	9.2e-05			451	0.0305	1.12e-05
	451	0.192	0.000171			451	0.0533	8.09e-05
	451	0.212	0.000268			451	0.0712	6.29e-05
	451	0.232	0.00021			451	0.0932	1.27e-05
	451	0.249	0.000183			451	0.111	6.2e-05
	451	0.268	0.000235			451	0.132	3.86e-05
	451	0.29	0.000264			451	0.153	8.2e-06
	451	0.309	0.000264			451	0.17	6.88e-05
	451	0.332	0.000302			451	0.192	0.000161
	451	0.348	0.000329			451	0.212	5.08e-05
	451	0.372	0.000287			451	0.231	0.000111
	451	0.39	0.000334			451	0.252	5.57e-05
	451	0.409	0.000327			451	0.272	9.11e-05
	451	0.429	0.000361			451	0.293	0.000138
	451	0.451	0.000405			451	0.312	0.000111
	451	0.471	0.000469			451	0.333	7.83e-05
	451	0.49	0.000474			451	0.352	0.000125
	451	0.512	0.000385			451	0.368	0.000183
	451	0.53	0.000411			451	0.392	0.000149
	451	0.551	0.00049			451	0.412	0.000144
	451	0.569	0.000502			451	0.433	0.00014
	451	0.59	0.000419			451	0.452	0.000196
	451	0.612	0.00046			451	0.472	0.00022
	451	0.63	0.000476			451	0.492	0.000246
	451	0.652	0.000441			451	0.512	0.000214
	451	0.67	0.000528			451	0.531	0.0002
	451	0.691	0.000449			451	0.552	0.00029
	451	0.712	0.000596			451	0.573	0.000232
	451	0.73	0.000522			451	0.591	0.000217
	451	0.752	0.000426			451	0.613	8.6e-05
	451	0.77	0.000531			451	0.631	0.00013
	451	0.789	0.000573			451	0.652	0.000225
	451	0.81	0.00055			451	0.671	0.000262
	451	0.828	0.000515			451	0.69	0.000283
	451	0.851	0.0005			451	0.713	0.00025
	451	0.87	0.000451			451	0.73	0.00015
	451	0.892	0.00058			451	0.753	0.000169
	451	0.91	0.000499			451	0.769	0.000241
	451	0.931	0.000505			451	0.792	0.000251
	451	0.95	0.000624			451	0.813	0.000287
	451	0.971	0.000524			451	0.832	0.000183
	451	0.992	0.000478			451	0.853	0.000202
	451	1.01	0.000608			451	0.871	0.000229
	451	1.03	0.000619			451	0.892	0.000194
	451	1.05	0.00065			451	0.909	0.000282
	451	1.1	0.000375			451	0.932	0.000297
	451	1.15	0.000641			451	0.953	0.000234
	451	1.2	0.000617			451	0.972	0.000191
	451	1.25	0.00055			451	0.991	0.000196
	451	1.3	0.00054			451	1.01	0.000192
	451	1.35	0.000557			451	1.03	0.000237
	451	1.4	0.000556			451	1.05	0.000191
	451	1.45	0.00052			451	1.07	0.000171
	451	1.5	0.000626			451	1.09	0.000201
	451	1.55	0.000536			451	1.11	0.000171
	451	1.6	0.000573			451	1.13	0.000132
	451	1.65	0.000627			451	1.15	0.000212
	451	1.7	0.000533			451	1.2	0.000288
	451	1.75	0.000565			451	1.25	0.000195
	451	1.8	0.000551			451	1.3	0.00016
	451	1.85	0.000744			451	1.35	0.000289
	451	1.9	0.000577			451	1.4	0.000205
	451	1.95	0.000604			451	1.45	0.000206
	451	2	0.000527			451	1.5	0.000157
	451	2.05	0.000576			451	1.55	0.000107
	451	2.15	0.00074			451	1.6	0.000206
	451	2.25	0.000544			451	1.65	0.000188
	451	2.35	0.000457			451	1.7	0.000191
	451	2.45	0.00061			451	1.75	0.00029
	451	2.55	0.000475			451	1.8	0.000274
	451	2.65	0.000564			451	1.85	0.000269
	451	2.75	0.000583			451	1.9	0.000205
	451	2.85	0.00066			451	1.95	0.000128
	451	2.95	0.000588			451	2	0.000135
	451	3.05	0.000524			451	2.05	0.000227
	451	3.25	0.000422			451	2.1	0.000234
	451	3.45	0.000526			451	2.15	0.000229
	451	3.65	0.000479			451	2.25	0.000221
	451	3.85	0.000504			451	2.35	0.000159
	451	4.05	0.00059			451	2.45	0.000165
	451	4.25	0.0006			451	2.55	0.000158
	451	4.45	0.000539			451	2.66	0.00019
	451	4.65	0.000458			451	2.75	0.000111
	451	4.85	0.00059			451	2.85	0.000114
	451	5.05	0.000638			451	2.95	0.000171
	451	5.55	0.000606			451	3.05	0.000265
	451	6.05	0.000577			451	3.15	0.000237
	451	6.55	0.000542			451	3.35	0.000147
	451	7.05	0.000524			451	3.55	0.000107
	451	7.55	0.000576			451	3.75	0.000229
	451	8.05	0.000567			451	3.95	0.000238
	451	8.55	0.000499			451	4.15	0.000268
	451	9.05	0.000529			451	4.35	0.0003
	451	9.55	0.000548			451	4.55	0.000262
	451	10.1	0.000497			451	4.75	0.000178
	451	11.1	0.000484			451	4.95	0.000178
	451	12	0.000363			451	5.15	0.000244
	451	13.1	0.000463			451	5.65	0.000146
	451	14	0.000473			451	6.15	0.000135
	451	15	0.000466			451	6.65	0.000197
	451	16.1	0.0004			451	7.15	0.000137
	451	17	0.000481			451	7.65	0.000148
	451	18.1	0.000462			451	8.15	0.000262
	451	19.1	0.000385			451	8.65	0.000259
	451	20	0.000472			451	9.15	0.00019
	451	22.1	0.000461			451	9.65	0.000187
	451	24.1	0.000484			451	10.2	0.000144
	451	26.1	0.000448			451	11.2	9.73e-05
	451	28	0.000328			451	12.2	5e-05
	451	30	0.000427			451	13.2	0.00023
	451	32.1	0.000442			451	14.2	0.000198
	451	34.1	0.000399			451	15.2	0.000138
	451	36.1	0.000321			451	16.1	0.000156
	451	38.1	0.000326			451	17.1	0.00016
	451	40	0.000356			451	18.1	0.000241
	451	45.1	0.000311			451	19.2	0.000225
	451	50	0.000313			451	20.1	9.94e-05
	451	55	0.000388			451	22.1	7.88e-05
	451	60.1	0.000453			451	24.2	0.00024
	451	65.1	0.000323			451	26.1	0.00019
	451	70	0.000246			451	28.1	0.000131
	451	75	0.000328			451	30.1	0.000192
	451	80	0.00031			451	32.1	0.000119
	451	85.1	0.000403			451	34.2	0.000119
	451	90	0.000181			451	36.1	0.000124
	451	100	0.000237			451	38.2	0.000215
	451	110	0.000369			451	40.1	0.0002
	451	120	0.000365			451	45.1	0.00019
	451	130	0.000273			451	50.2	0.000161
	451	140	0.000199			451	55.1	0.000158
	451	150	0.00032			451	60.2	7.1e-05
	451	160	0.000124			451	65.2	1.96e-05
	451	170	0.000301			451	70.2	0.000141
	451	180	0.000297			451	75.2	0.000162
	451	190	0.00035			451	80.1	0.000237
	451	210	0.000281			451	85.1	0.000177
	451	230	0.000187			451	90.2	0.000132
	451	250	0.000219			451	100	3.56e-05
	451	270	0.000274			451	110	5.5e-05
	451	290	0.000207			451	120	7.17e-05
	451	310	0.000343			451	130	7.97e-05
	451	330	0.000208			451	140	0.000105
	451	350	0.00023			451	150	1.87e-05
	451	370	0.000187			451	160	4.63e-05
	451	390	0.000179			451	170	0.000126
	451	440	0.00024			451	180	0.000148
	451	490	0.000215			451	190	0.000145
	451	540	0.00025			451	210	4.63e-05
	451	590	0.000178			451	230	4.27e-05
	451	640	0.000285			451	250	-1.93e-05
	451	690	0.000197			451	270	3.01e-05
	451	740	0.00019			451	290	6.4e-05
	451	790	0.000125			451	310	-2.81e-06
	451	840	0.000264			451	330	-5.95e-06
	451	890	0.00018			451	350	4.11e-05
	451	940	-2.28e-05			451	370	1.38e-05
	451	990	0.000135			451	390	5.11e-05
	451	1040	0.00021			451	440	4.62e-05
	451	1090	0.000199			451	490	4.7e-05
	451	1140	0.000111			451	540	0.000107
	451	1190	1.97e-05			451	590	-3.15e-05
	451	1240	0.000131			451	640	5.07e-05
	451	1290	0.000108			451	690	6.32e-06
	451	1340	0.000108			451	740	-2.42e-05
	451	1390	0.000165			451	790	-8.47e-05
	451	1440	0.000238			451	840	5.59e-05
	451	1490	9e-05			451	890	4.48e-05
	451	1540	7.55e-05			451	940	-2.45e-05
	451	1590	0.000107			451	990	3.38e-05
	451	1640	0.000102			451	1040	-0.000125
	451	1690	5.33e-05			451	1090	-4.28e-05
	451	1740	2.49e-05			451	1140	4.06e-05
	451	1790	0.000183			451	1190	-0.000141
	451	1840	8.5e-05			451	1240	-1.98e-05
	451	1890	0.000145			451	1290	-0.000119
	451	1990	7.43e-05			451	1340	-7.78e-05
	451	2090	8.61e-05			451	1390	-6.88e-05
	451	2190	0.000186			451	1440	2.22e-06
	451	2290	3.08e-05			451	1490	-4.34e-05
	451	2390	0.000166			451	1540	4.33e-05
	451	2490	4.09e-05			451	1590	-0.000108
	451	2590	9.86e-05			451	1640	3.39e-05
	451	2690	2.94e-05			451	1690	7.91e-05
	451	2790	0.000116			451	1740	3e-05
	451	2890	0.00015			451	1790	-5.98e-05
	451	2990	0.000225			451	1840	-6.55e-05
	451	3090	7.74e-05			451	1890	-3.36e-05
	451	3190	5.14e-05			451	1990	-6.44e-05
	451	3290	6e-05			451	2090	3.02e-05
	451	3390	-2.11e-05			451	2190	7.39e-05
	451	3490	-4.76e-05			451	2290	-3.01e-06
	451	3590	-1.5e-05			451	2390	-6.5e-05
	451	3690	-7.15e-05			451	2490	-5.85e-05
	451	3790	-2.99e-06			451	2590	-0.000129
	451	3890	4.95e-05			451	2690	5.26e-05
	451	3990	1.65e-05			451	2790	-5.61e-05
	451	4090	2.41e-05			451	2890	-0.000168
	451	4190	-6.21e-05			451	2990	-0.00012
	451	4290	2.93e-05			451	3090	-0.000125
	451	4390	9.54e-05			451	3190	-6.9e-05
	451	4490	6.04e-05			451	3290	-5.84e-05
	451	4590	8.16e-05			451	3390	-5.8e-05
	451	4690	4.16e-05			451	3490	-0.000128
	451	4790	-1.82e-05			451	3590	-0.000149
	451	4890	7.91e-05			451	3690	-0.000153
	451	4990	3.81e-05			451	3790	-7.81e-05
	451	-1.01	0.000155			451	3890	-0.000115
	451	-0.982	0.000148			451	3990	-0.000105
	451	-0.947	-2.18e-05			451	4090	-0.000281
	451	-0.93	1.28e-05			451	4190	-5.53e-06
	451	-0.909	3.39e-05			451	4290	-8.23e-05
	451	-0.891	3.5e-05			451	4390	-5.8e-05
	451	-0.871	3.27e-05			451	4490	1.33e-06
	451	-0.848	8.65e-05			451	4590	2.05e-05
	451	-0.83	0.000158			451	4690	1.73e-05
	451	-0.808	7.4e-05			451	4790	1.47e-05
	451	-0.791	7.99e-05			451	4890	-0.000114
	451	-0.771	0.000127			451	4990	-6.35e-05
	451	-0.751	4.83e-05			451	-1.03	8.17e-05
	451	-0.73	-2.07e-05			451	-0.998	0.000132
	451	-0.708	-5.46e-05			451	-0.97	7.03e-05
	451	-0.69	1.58e-05			451	-0.935	1.55e-05
	451	-0.668	4.21e-05			451	-0.908	2.58e-05
	451	-0.65	3.72e-05			451	-0.88	6.03e-06
	451	-0.629	-4.44e-05			451	-0.848	-5.16e-05
	451	-0.608	3.74e-05			451	-0.829	-6.76e-05
	451	-0.591	7.16e-05			451	-0.809	-2.83e-05
	451	-0.568	6.37e-05			451	-0.788	-5.03e-05
	451	-0.55	0.000125			451	-0.769	-7.28e-05
	451	-0.529	2.36e-05			451	-0.747	-1.78e-05
	451	-0.51	4.85e-05			451	-0.728	-5.88e-05
	451	-0.489	3.11e-05			451	-0.707	-9.3e-05
	451	-0.468	-5.71e-05			451	-0.688	-4.08e-05
	451	-0.45	-5.89e-06			451	-0.668	-5.07e-05
	451	-0.429	0.000119			451	-0.649	-5.19e-05
	451	-0.41	-7.43e-05			451	-0.628	1.71e-05
	451	-0.389	-3.65e-05			451	-0.607	-3.87e-06
	451	-0.372	-5.29e-05			451	-0.588	6.07e-05
	451	-0.349	2.25e-05			451	-0.569	-9.57e-05
	451	-0.329	2.81e-05			451	-0.549	-8.73e-05
	451	-0.314	-2.41e-05			451	-0.529	-6.67e-05
	451	-0.288	1.45e-05			451	-0.509	-5.15e-05
	451	-0.27	8.64e-06			451	-0.488	1.11e-07
	451	-0.249	-2.15e-05			451	-0.468	1.26e-05
	451	-0.231	3.71e-05			451	-0.448	-9.65e-05
	451	-0.209	9.9e-05			451	-0.429	-6.85e-05
	451	-0.189	-1.97e-05			451	-0.409	5.47e-05
	451	-0.17	6.91e-05			451	-0.389	2.89e-06
	451	-0.148	0.000151			451	-0.367	-6.33e-05
	451	-0.131	7.21e-05			451	-0.35	-7.59e-05
	451	-0.111	0.000138			451	-0.328	-5.57e-05
	451	-0.0907	5.68e-05			451	-0.309	2.02e-05
	451	-0.0695	5.43e-05			451	-0.288	-0.000102
	451	-0.0484	3.38e-05			451	-0.268	-0.000119
	451	-0.0296	-3.4e-06			451	-0.25	-0.000133
	451	-0.00929	7.27e-05			451	-0.227	-0.000135
	451	0.00943	6.6e-06			451	-0.208	-1.48e-05
	451	0.029	3.14e-05			451	-0.188	1.65e-05
	451	0.0493	2.83e-05			451	-0.168	-5.31e-05
	451	0.068	0.00011			451	-0.148	-9.23e-05
	451	0.0908	9.41e-05			451	-0.135	-0.000128
	451	0.11	0.000127			451	-0.109	-7.91e-05
	451	0.131	0.000153			451	-0.0875	-5.49e-05
	451	0.15	0.000242			451	-0.0688	2.59e-05
	451	0.171	8.86e-05			451	-0.0476	-0.000109
	451	0.192	0.000204			451	-0.0281	-2.31e-05
	451	0.212	0.000276			451	-0.00938	-5.18e-05
	451	0.232	0.000235			451	0.011	-3.98e-05
	451	0.249	0.000149			451	0.0305	-7.31e-07
	451	0.268	0.000254			451	0.0533	6.55e-05
	451	0.29	0.000352			451	0.0712	3.62e-05
	451	0.309	0.00026			451	0.0932	4.42e-05
	451	0.332	0.000342			451	0.111	7.56e-05
	451	0.348	0.000378			451	0.132	4.67e-05
	451	0.372	0.000342			451	0.153	2.99e-05
	451	0.39	0.000346			451	0.17	7.44e-05
	451	0.409	0.000263			451	0.192	0.000139
	451	0.429	0.000401			451	0.212	5.69e-05
	451	0.451	0.000442			451	0.231	0.000162
	451	0.471	0.000526			451	0.252	4.03e-05
	451	0.49	0.000562			451	0.272	9.45e-05
	451	0.512	0.000409			451	0.293	0.000201
	451	0.53	0.000504			451	0.312	0.000136
	451	0.551	0.0005			451	0.333	8.79e-05
	451	0.569	0.000526			451	0.352	0.00015
	451	0.59	0.00048			451	0.368	0.000206
	451	0.612	0.000538			451	0.392	0.000173
	451	0.63	0.000556			451	0.412	0.000168
	451	0.652	0.000495			451	0.433	0.000176
	451	0.67	0.000579			451	0.452	0.000198
	451	0.691	0.000401			451	0.472	0.00026
	451	0.712	0.000617			451	0.492	0.00026
	451	0.73	0.000514			451	0.512	0.000227
	451	0.752	0.000494			451	0.531	0.000218
	451	0.77	0.000549			451	0.552	0.000279
	451	0.789	0.000512			451	0.573	0.000258
	451	0.81	0.000578			451	0.591	0.000263
	451	0.828	0.000512			451	0.613	0.000152
	451	0.851	0.000532			451	0.631	0.000164
	451	0.87	0.000484			451	0.652	0.000212
	451	0.892	0.000565			451	0.671	0.000283
	451	0.91	0.000497			451	0.69	0.000309
	451	0.931	0.000575			451	0.713	0.000259
	451	0.95	0.000696			451	0.73	0.000134
	451	0.971	0.000637			451	0.753	0.000159
	451	0.992	0.000506			451	0.769	0.000286
	451	1.01	0.000597			451	0.792	0.000283
	451	1.03	0.000651			451	0.813	0.000348
	451	1.05	0.00067			451	0.832	0.000215
	451	1.1	0.000393			451	0.853	0.000227
	451	1.15	0.000647			451	0.871	0.000215
	451	1.2	0.000698			451	0.892	0.000206
	451	1.25	0.000556			451	0.909	0.000279
	451	1.3	0.000596			451	0.932	0.000265
	451	1.35	0.00056			451	0.953	0.000214
	451	1.4	0.000579			451	0.972	0.000239
	451	1.45	0.000576			451	0.991	0.000225
	451	1.5	0.000656			451	1.01	0.000227
	451	1.55	0.000595			451	1.03	0.000255
	451	1.6	0.000634			451	1.05	0.000186
	451	1.65	0.000664			451	1.07	0.000176
	451	1.7	0.000628			451	1.09	0.000235
	451	1.75	0.000601			451	1.11	0.00024
	451	1.8	0.00062			451	1.13	0.000211
	451	1.85	0.000741			451	1.15	0.00025
	451	1.9	0.000593			451	1.2	0.000298
	451	1.95	0.000636			451	1.25	0.000223
	451	2	0.000535			451	1.3	0.000161
	451	2.05	0.000603			451	1.35	0.000319
	451	2.15	0.000799			451	1.4	0.000216
	451	2.25	0.000607			451	1.45	0.00023
	451	2.35	0.000492			451	1.5	0.000205
	451	2.45	0.000638			451	1.55	0.000145
	451	2.55	0.000472			451	1.6	0.000223
	451	2.65	0.000564			451	1.65	0.000209
	451	2.75	0.000667			451	1.7	0.000237
	451	2.85	0.000653			451	1.75	0.000318
	451	2.95	0.000629			451	1.8	0.000299
	451	3.05	0.000588			451	1.85	0.000287
	451	3.25	0.00048			451	1.9	0.00021
	451	3.45	0.000583			451	1.95	0.000141
	451	3.65	0.000532			451	2	0.000187
	451	3.85	0.000553			451	2.05	0.000287
	451	4.05	0.000628			451	2.1	0.000265
	451	4.25	0.00066			451	2.15	0.000247
	451	4.45	0.000587			451	2.25	0.000226
	451	4.65	0.000493			451	2.35	0.000173
	451	4.85	0.000636			451	2.45	0.000172
	451	5.05	0.000683			451	2.55	0.000156
	451	5.55	0.000635			451	2.66	0.000193
	451	6.05	0.000575			451	2.75	0.000172
	451	6.55	0.000543			451	2.85	0.000188
	451	7.05	0.000561			451	2.95	0.000213
	451	7.55	0.000624			451	3.05	0.000258
	451	8.05	0.000608			451	3.15	0.000237
	451	8.55	0.000524			451	3.35	0.000173
	451	9.05	0.000537			451	3.55	0.000145
	451	9.55	0.000564			451	3.75	0.000254
	451	10.1	0.000518			451	3.95	0.000252
	451	11.1	0.000491			451	4.15	0.000247
	451	12	0.000387			451	4.35	0.000288
	451	13.1	0.000551			451	4.55	0.00027
	451	14	0.000547			451	4.75	0.000134
	451	15	0.000492			451	4.95	0.000226
	451	16.1	0.000449			451	5.15	0.000244
	451	17	0.000533			451	5.65	0.000163
	451	18.1	0.000487			451	6.15	0.000137
	451	19.1	0.000414			451	6.65	0.000236
	451	20	0.000465			451	7.15	0.000171
	451	22.1	0.000501			451	7.65	0.000143
	451	24.1	0.000495			451	8.15	0.000291
	451	26.1	0.000503			451	8.65	0.000272
	451	28	0.000348			451	9.15	0.000189
	451	30	0.00047			451	9.65	0.000193
	451	32.1	0.000501			451	10.2	0.000155
	451	34.1	0.000449			451	11.2	0.000167
	451	36.1	0.000378			451	12.2	0.000128
	451	38.1	0.000338			451	13.2	0.000238
	451	40	0.000437			451	14.2	0.000165
	451	45.1	0.00036			451	15.2	0.000156
	451	50	0.000334			451	16.1	0.000151
	451	55	0.000411			451	17.1	0.000154
	451	60.1	0.000468			451	18.1	0.000172
	451	65.1	0.000324			451	19.2	0.000192
	451	70	0.000259			451	20.1	0.000142
	451	75	0.000392			451	22.1	0.000192
	451	80	0.000336			451	24.2	0.000287
	451	85.1	0.000394			451	26.1	0.000256
	451	90	0.000154			451	28.1	0.000205
	451	100	0.000272			451	30.1	0.000248
	451	110	0.000362			451	32.1	0.000176
	451	120	0.000405			451	34.2	0.000142
	451	130	0.000308			451	36.1	0.000133
	451	140	0.000174			451	38.2	0.000197
	451	150	0.000309			451	40.1	0.000221
	451	160	0.000187			451	45.1	0.000228
	451	170	0.000326			451	50.2	0.000171
	451	180	0.00035			451	55.1	0.00019
	451	190	0.00038			451	60.2	8.54e-05
	451	210	0.000344			451	65.2	6e-05
	451	230	0.000284			451	70.2	0.000156
	451	250	0.000259			451	75.2	0.00021
	451	270	0.000289			451	80.1	0.000238
	451	290	0.000242			451	85.1	0.000215
	451	310	0.00033			451	90.2	0.000197
	451	330	0.000232			451	100	7.74e-05
	451	350	0.000264			451	110	0.000106
	451	370	0.000235			451	120	8.67e-05
	451	390	0.000212			451	130	3.41e-05
	451	440	0.000258			451	140	4.99e-05
	451	490	0.000208			451	150	8.43e-05
	451	540	0.000232			451	160	9.25e-05
	451	590	0.000219			451	170	0.000128
	451	640	0.000305			451	180	0.000192
	451	690	0.000237			451	190	0.000109
	451	740	0.000261			451	210	5.01e-05
	451	790	0.000139			451	230	2.91e-05
	451	840	0.000254			451	250	5.87e-05
	451	890	0.000204			451	270	3.65e-05
	451	940	-2.67e-05			451	290	9.25e-05
	451	990	0.000143			451	310	-2.54e-05
	451	1040	0.000292			451	330	8.11e-06
	451	1090	0.000152			451	350	0.000109
	451	1140	0.000128			451	370	6.86e-05
	451	1190	2.68e-05			451	390	9.05e-05
	451	1240	0.000172			451	440	2.45e-05
	451	1290	0.000121			451	490	1.61e-05
	451	1340	0.000191			451	540	8.37e-05
	451	1390	0.000161			451	590	1.91e-05
	451	1440	0.000249			451	640	5.32e-05
	451	1490	7.74e-05			451	690	1.14e-05
	451	1540	9.59e-05			451	740	5.3e-05
	451	1590	0.000125			451	790	-3.18e-05
	451	1640	9.4e-05			451	840	7.52e-05
	451	1690	0.00012			451	890	9.29e-05
	451	1740	9.57e-05			451	940	-3.88e-05
	451	1790	0.000187			451	990	2.64e-05
	451	1840	0.000105			451	1040	-8.3e-05
	451	1890	0.00019			451	1090	-1.67e-05
	451	1990	8.11e-05			451	1140	4.51e-05
	451	2090	0.00013			451	1190	-0.000129
	451	2190	0.000237			451	1240	3.96e-06
	451	2290	4.98e-05			451	1290	-6.59e-05
	451	2390	0.000206			451	1340	-4.72e-05
	451	2490	7.56e-05			451	1390	-5.45e-05
	451	2590	0.000145			451	1440	-1.9e-05
	451	2690	8.41e-05			451	1490	2.19e-05
	451	2790	0.000146			451	1540	1.19e-05
	451	2890	0.000171			451	1590	-0.000112
	451	2990	0.000217			451	1640	4.92e-05
	451	3090	6.87e-05			451	1690	4.91e-05
	451	3190	6.15e-05			451	1740	1.6e-05
	451	3290	0.000147			451	1790	-6.72e-05
	451	3390	-4.11e-05			451	1840	-7.41e-05
	451	3490	-3.15e-06			451	1890	-2.18e-05
	451	3590	3.19e-08			451	1990	-6.5e-05
	451	3690	-3.9e-05			451	2090	3.7e-05
	451	3790	1.95e-05			451	2190	5.15e-05
	451	3890	6.28e-05			451	2290	-1.24e-05
	451	3990	4.4e-05			451	2390	-1.33e-05
	451	4090	3.7e-05			451	2490	-4.6e-05
	451	4190	-6.19e-05			451	2590	-9.3e-05
	451	4290	5.3e-05			451	2690	2.22e-05
	451	4390	8.47e-05			451	2790	-6.46e-05
	451	4490	1.53e-05			451	2890	-0.000199
	451	4590	9.45e-05			451	2990	-9.56e-05
	451	4690	7e-05			451	3090	-8.7e-05
	451	4790	1.42e-05			451	3190	-0.000116
	451	4890	9.88e-05			451	3290	-5.62e-05
	451	4990	4.56e-05			451	3390	-2.87e-05
	452	-1.01	0.0001			451	3490	-0.000119
	452	-0.982	6.69e-05			451	3590	-0.000132
	452	-0.947	-0.00013			451	3690	-0.000105
	452	-0.93	-6.91e-05			451	3790	-7.03e-05
	452	-0.909	-9.64e-06			451	3890	-0.000128
	452	-0.891	3.45e-05			451	3990	-9.32e-05
	452	-0.871	5.45e-06			451	4090	-0.000242
	452	-0.848	2.13e-05			451	4190	1.07e-06
	452	-0.83	4.88e-05			451	4290	-8.55e-05
	452	-0.808	2.15e-05			451	4390	-5.88e-05
	452	-0.791	1.71e-05			451	4490	-2.2e-05
	452	-0.771	1.54e-05			451	4590	6.4e-05
	452	-0.751	-2.14e-05			451	4690	4.52e-05
	452	-0.73	-7.96e-05			451	4790	1.91e-06
	452	-0.708	-0.000108			451	4890	-7.36e-05
	452	-0.69	-2.78e-05			451	4990	-2.41e-05
	452	-0.668	8.44e-06			452	-1.03	4.41e-05
	452	-0.65	1.86e-05			452	-0.998	8.43e-05
	452	-0.629	-5.91e-05			452	-0.97	3.2e-05
	452	-0.608	-1.18e-05			452	-0.935	-1.08e-05
	452	-0.591	3.43e-05			452	-0.908	-6.86e-06
	452	-0.568	7.37e-05			452	-0.88	-2.41e-05
	452	-0.55	7.5e-05			452	-0.848	-3.65e-05
	452	-0.529	-5.91e-05			452	-0.829	-2.4e-05
	452	-0.51	-8.89e-05			452	-0.809	2.77e-06
	452	-0.489	-2.58e-05			452	-0.788	-4.89e-05
	452	-0.468	-0.000108			452	-0.769	-8.01e-05
	452	-0.45	-5.27e-05			452	-0.747	-1.35e-05
	452	-0.429	7.55e-05			452	-0.728	-5.53e-05
	452	-0.41	-4.91e-05			452	-0.707	-8.69e-05
	452	-0.389	-0.000103			452	-0.688	-6.96e-05
	452	-0.372	-6.42e-05			452	-0.668	-7.64e-05
	452	-0.349	-5.41e-05			452	-0.649	-6.86e-05
	452	-0.329	1.14e-05			452	-0.628	-2.52e-05
	452	-0.314	-2.92e-05			452	-0.607	-2.5e-05
	452	-0.288	5.76e-06			452	-0.588	4.95e-05
	452	-0.27	-5.26e-05			452	-0.569	-6.15e-05
	452	-0.249	-9.77e-06			452	-0.549	-0.000121
	452	-0.231	-5.82e-05			452	-0.529	-7.32e-05
	452	-0.209	8.06e-05			452	-0.509	-5.54e-05
	452	-0.189	-4.4e-05			452	-0.488	1.37e-06
	452	-0.17	7.13e-06			452	-0.468	-3.84e-05
	452	-0.148	0.000163			452	-0.448	-0.000141
	452	-0.131	5.81e-06			452	-0.429	-0.000108
	452	-0.111	6.3e-05			452	-0.409	4.71e-05
	452	-0.0907	-1e-05			452	-0.389	-2.52e-05
	452	-0.0695	-1.07e-06			452	-0.367	-7.34e-05
	452	-0.0484	-2.09e-05			452	-0.35	-8.2e-05
	452	-0.0296	-4.5e-05			452	-0.328	-9.4e-06
	452	-0.00929	3.09e-06			452	-0.309	2.63e-05
	452	0.00943	-6.77e-05			452	-0.288	-0.000157
	452	0.029	-3.91e-05			452	-0.268	-9.97e-05
	452	0.0493	-5.94e-05			452	-0.25	-9.08e-05
	452	0.068	7.32e-05			452	-0.227	-8.28e-05
	452	0.0908	2.63e-05			452	-0.208	-3.47e-05
	452	0.11	3.15e-05			452	-0.188	3.36e-05
	452	0.131	6.95e-05			452	-0.168	-3.48e-05
	452	0.15	0.000149			452	-0.148	-8.81e-05
	452	0.171	1.51e-05			452	-0.135	-0.000144
	452	0.192	0.000104			452	-0.109	-7.58e-05
	452	0.212	0.0002			452	-0.0875	-5.98e-05
	452	0.232	0.000127			452	-0.0688	-1.14e-05
	452	0.249	8.87e-05			452	-0.0476	-0.00018
	452	0.268	0.000199			452	-0.0281	-3.33e-05
	452	0.29	0.000288			452	-0.00938	-5.13e-05
	452	0.309	0.000184			452	0.011	-2.88e-05
	452	0.332	0.000281			452	0.0305	7.03e-06
	452	0.348	0.000332			452	0.0533	8.14e-05
	452	0.372	0.000279			452	0.0712	6.93e-05
	452	0.39	0.000288			452	0.0932	2.23e-05
	452	0.409	0.000217			452	0.111	6.5e-05
	452	0.429	0.000319			452	0.132	2.03e-05
	452	0.451	0.000356			452	0.153	-2.21e-05
	452	0.471	0.000454			452	0.17	7.6e-05
	452	0.49	0.000549			452	0.192	0.000161
	452	0.512	0.000364			452	0.212	4.55e-05
	452	0.53	0.000455			452	0.231	0.000177
	452	0.551	0.000446			452	0.252	6.08e-05
	452	0.569	0.000482			452	0.272	0.000101
	452	0.59	0.000387			452	0.293	0.000197
	452	0.612	0.000468			452	0.312	0.000133
	452	0.63	0.000474			452	0.333	0.000126
	452	0.652	0.000497			452	0.352	0.000179
	452	0.67	0.000583			452	0.368	0.000258
	452	0.691	0.000462			452	0.392	0.000117
	452	0.712	0.000588			452	0.412	0.000122
	452	0.73	0.000483			452	0.433	0.000187
	452	0.752	0.000431			452	0.452	0.000285
	452	0.77	0.000481			452	0.472	0.000276
	452	0.789	0.000495			452	0.492	0.000314
	452	0.81	0.000517			452	0.512	0.000282
	452	0.828	0.000457			452	0.531	0.000227
	452	0.851	0.000491			452	0.552	0.000237
	452	0.87	0.000453			452	0.573	0.000252
	452	0.892	0.000569			452	0.591	0.000274
	452	0.91	0.000503			452	0.613	0.00014
	452	0.931	0.00055			452	0.631	0.000177
	452	0.95	0.000567			452	0.652	0.000228
	452	0.971	0.000578			452	0.671	0.00032
	452	0.992	0.000504			452	0.69	0.00034
	452	1.01	0.000598			452	0.713	0.000258
	452	1.03	0.000628			452	0.73	0.000177
	452	1.05	0.00058			452	0.753	0.000227
	452	1.1	0.000336			452	0.769	0.000307
	452	1.15	0.000617			452	0.792	0.000226
	452	1.2	0.000713			452	0.813	0.00033
	452	1.25	0.000586			452	0.832	0.000171
	452	1.3	0.000526			452	0.853	0.00021
	452	1.35	0.000571			452	0.871	0.000223
	452	1.4	0.000527			452	0.892	0.000257
	452	1.45	0.000566			452	0.909	0.000311
	452	1.5	0.000589			452	0.932	0.000247
	452	1.55	0.000595			452	0.953	0.000248
	452	1.6	0.000586			452	0.972	0.000207
	452	1.65	0.000636			452	0.991	0.000227
	452	1.7	0.000622			452	1.01	0.000233
	452	1.75	0.00056			452	1.03	0.000319
	452	1.8	0.000622			452	1.05	0.000229
	452	1.85	0.000697			452	1.07	0.000171
	452	1.9	0.00059			452	1.09	0.000214
	452	1.95	0.000608			452	1.11	0.000232
	452	2	0.000496			452	1.13	0.000226
	452	2.05	0.000571			452	1.15	0.000337
	452	2.15	0.000737			452	1.2	0.000313
	452	2.25	0.000608			452	1.25	0.000235
	452	2.35	0.000481			452	1.3	0.000146
	452	2.45	0.000648			452	1.35	0.000267
	452	2.55	0.000457			452	1.4	0.00021
	452	2.65	0.00049			452	1.45	0.000225
	452	2.75	0.000619			452	1.5	0.000187
	452	2.85	0.000616			452	1.55	0.000167
	452	2.95	0.000597			452	1.6	0.000231
	452	3.05	0.000571			452	1.65	0.000156
	452	3.25	0.000452			452	1.7	0.000215
	452	3.45	0.000537			452	1.75	0.00027
	452	3.65	0.000497			452	1.8	0.000302
	452	3.85	0.000518			452	1.85	0.000291
	452	4.05	0.000586			452	1.9	0.000188
	452	4.25	0.000587			452	1.95	0.000166
	452	4.45	0.00052			452	2	0.000235
	452	4.65	0.000468			452	2.05	0.00029
	452	4.85	0.000592			452	2.1	0.000245
	452	5.05	0.000618			452	2.15	0.000248
	452	5.55	0.000597			452	2.25	0.000222
	452	6.05	0.000581			452	2.35	0.000205
	452	6.55	0.000542			452	2.45	0.000169
	452	7.05	0.000538			452	2.55	0.000195
	452	7.55	0.000605			452	2.66	0.000236
	452	8.05	0.000557			452	2.75	0.00021
	452	8.55	0.000475			452	2.85	0.000161
	452	9.05	0.000495			452	2.95	0.000178
	452	9.55	0.000524			452	3.05	0.000283
	452	10.1	0.000503			452	3.15	0.000255
	452	11.1	0.000448			452	3.35	0.000188
	452	12	0.000339			452	3.55	9.77e-05
	452	13.1	0.00052			452	3.75	0.000277
	452	14	0.000493			452	3.95	0.000295
	452	15	0.000452			452	4.15	0.000299
	452	16.1	0.000393			452	4.35	0.000364
	452	17	0.000478			452	4.55	0.000276
	452	18.1	0.000435			452	4.75	0.000177
	452	19.1	0.000359			452	4.95	0.000221
	452	20	0.000426			452	5.15	0.000238
	452	22.1	0.000478			452	5.65	0.000194
	452	24.1	0.000493			452	6.15	0.000163
	452	26.1	0.000493			452	6.65	0.000266
	452	28	0.000338			452	7.15	0.000199
	452	30	0.000465			452	7.65	0.00015
	452	32.1	0.000433			452	8.15	0.000283
	452	34.1	0.000382			452	8.65	0.000301
	452	36.1	0.00036			452	9.15	0.000208
	452	38.1	0.000365			452	9.65	0.000204
	452	40	0.000368			452	10.2	0.000173
	452	45.1	0.0003			452	11.2	0.000155
	452	50	0.000272			452	12.2	0.000137
	452	55	0.000333			452	13.2	0.00026
	452	60.1	0.00046			452	14.2	0.000188
	452	65.1	0.000328			452	15.2	0.000192
	452	70	0.000185			452	16.1	0.000188
	452	75	0.000305			452	17.1	0.000157
	452	80	0.000271			452	18.1	0.000189
	452	85.1	0.000333			452	19.2	0.000197
	452	90	0.00012			452	20.1	0.000105
	452	100	0.000215			452	22.1	0.000154
	452	110	0.000339			452	24.2	0.000277
	452	120	0.000358			452	26.1	0.000254
	452	130	0.000297			452	28.1	0.000172
	452	140	0.000134			452	30.1	0.000253
	452	150	0.000267			452	32.1	0.000169
	452	160	0.000179			452	34.2	0.000183
	452	170	0.000262			452	36.1	0.000147
	452	180	0.000222			452	38.2	0.000198
	452	190	0.000323			452	40.1	0.000208
	452	210	0.000211			452	45.1	0.000231
	452	230	0.00021			452	50.2	0.000147
	452	250	0.000155			452	55.1	0.000203
	452	270	0.000202			452	60.2	0.000159
	452	290	0.00018			452	65.2	9.3e-05
	452	310	0.000295			452	70.2	0.000101
	452	330	0.000146			452	75.2	0.000166
	452	350	0.000229			452	80.1	0.000221
	452	370	0.000123			452	85.1	0.00019
	452	390	0.000152			452	90.2	0.000221
	452	440	0.000215			452	100	7.37e-05
	452	490	0.000197			452	110	0.000137
	452	540	0.000175			452	120	9.31e-05
	452	590	0.000128			452	130	7.56e-05
	452	640	0.000205			452	140	8.62e-05
	452	690	0.000101			452	150	7.88e-05
	452	740	0.000148			452	160	1.38e-05
	452	790	5.59e-05			452	170	0.000141
	452	840	0.000229			452	180	0.000162
	452	890	7.21e-05			452	190	0.000133
	452	940	-5.1e-05			452	210	7.44e-05
	452	990	0.000118			452	230	3.01e-05
	452	1040	0.000163			452	250	2.8e-05
	452	1090	0.00011			452	270	3.94e-05
	452	1140	2.99e-05			452	290	0.000117
	452	1190	-1.07e-05			452	310	-3.13e-06
	452	1240	0.000113			452	330	-1.37e-05
	452	1290	5.82e-05			452	350	0.00016
	452	1340	0.000138			452	370	3.1e-05
	452	1390	0.000119			452	390	4.15e-05
	452	1440	0.000194			452	440	5.27e-05
	452	1490	3.16e-05			452	490	4.7e-05
	452	1540	3.39e-05			452	540	0.000135
	452	1590	9.33e-05			452	590	6.45e-05
	452	1640	1.51e-05			452	640	6.28e-05
	452	1690	5.68e-05			452	690	-2.07e-05
	452	1740	5.42e-05			452	740	8.77e-05
	452	1790	9.66e-05			452	790	-1.74e-05
	452	1840	5.6e-05			452	840	7.29e-05
	452	1890	0.000121			452	890	9.08e-05
	452	1990	1.63e-05			452	940	-6.56e-05
	452	2090	4.78e-05			452	990	-2.09e-06
	452	2190	0.000154			452	1040	-8.98e-05
	452	2290	1.11e-05			452	1090	1.62e-05
	452	2390	0.00014			452	1140	9.54e-05
	452	2490	-1.1e-06			452	1190	-0.000109
	452	2590	4.14e-05			452	1240	-5.54e-07
	452	2690	2.95e-05			452	1290	-3.58e-05
	452	2790	6.95e-05			452	1340	-1.73e-05
	452	2890	0.000141			452	1390	2.35e-05
	452	2990	0.000115			452	1440	1.01e-05
	452	3090	-1.63e-06			452	1490	4.82e-05
	452	3190	2.05e-05			452	1540	6.58e-05
	452	3290	9.78e-05			452	1590	-5.27e-05
	452	3390	-4.07e-05			452	1640	0.00011
	452	3490	-9.68e-05			452	1690	5.52e-05
	452	3590	-1.83e-05			452	1740	8.12e-05
	452	3690	-7.02e-05			452	1790	-4.12e-05
	452	3790	-1.9e-05			452	1840	-3.99e-05
	452	3890	6.18e-05			452	1890	-1.78e-05
	452	3990	1.51e-05			452	1990	-1.85e-05
	452	4090	-4.07e-05			452	2090	9.03e-05
	452	4190	-0.000122			452	2190	6.49e-05
	452	4290	2.82e-05			452	2290	-1.16e-05
	452	4390	-1.66e-05			452	2390	-2.57e-05
	452	4490	-4.47e-05			452	2490	-3.38e-05
	452	4590	5.61e-05			452	2590	-0.000112
	452	4690	-3.75e-06			452	2690	3.51e-05
	452	4790	-6.69e-05			452	2790	-4.04e-05
	452	4890	3.52e-05			452	2890	-0.00017
	452	4990	1.73e-05			452	2990	-4.87e-05
	452	-1.01	7.61e-05			452	3090	-4.24e-05
	452	-0.982	-3.53e-06			452	3190	-8.75e-05
	452	-0.947	-0.000108			452	3290	-4.88e-05
	452	-0.93	-5.62e-05			452	3390	-6.07e-06
	452	-0.909	-7.57e-06			452	3490	-0.000109
	452	-0.891	2.3e-05			452	3590	-0.00012
	452	-0.871	-1.54e-05			452	3690	-0.000108
	452	-0.848	7.32e-06			452	3790	-2.58e-05
	452	-0.83	3.1e-05			452	3890	-8.63e-05
	452	-0.808	-2.81e-05			452	3990	-4.72e-05
	452	-0.791	-2.65e-05			452	4090	-0.000231
	452	-0.771	-2.07e-05			452	4190	2.9e-05
	452	-0.751	-5.07e-05			452	4290	-6.7e-05
	452	-0.73	-9.32e-05			452	4390	-4.45e-06
	452	-0.708	-9.9e-05			452	4490	3.91e-05
	452	-0.69	-2.86e-05			452	4590	5.12e-05
	452	-0.668	-2.58e-05			452	4690	4.57e-05
	452	-0.65	-4.64e-05			452	4790	-1.05e-05
	452	-0.629	-0.0001			452	4890	-9.97e-05
	452	-0.608	-2.31e-05			452	4990	-3.61e-05
	452	-0.591	1.44e-06			452	-1.03	3.42e-05
	452	-0.568	4.21e-05			452	-0.998	4.1e-05
	452	-0.55	3.51e-05			452	-0.97	-3.15e-06
	452	-0.529	-5.34e-05			452	-0.935	1.52e-05
	452	-0.51	-7.96e-05			452	-0.908	3.05e-05
	452	-0.489	-6.43e-05			452	-0.88	2.12e-05
	452	-0.468	-0.000171			452	-0.848	-3.5e-05
	452	-0.45	-0.000113			452	-0.829	-2.99e-05
	452	-0.429	2.83e-05			452	-0.809	3.14e-05
	452	-0.41	-8.39e-05			452	-0.788	-4.55e-06
	452	-0.389	-0.000117			452	-0.769	-6.03e-06
	452	-0.372	-8.97e-05			452	-0.747	8.13e-05
	452	-0.349	-1.5e-05			452	-0.728	-4.17e-05
	452	-0.329	2.65e-05			452	-0.707	-0.000126
	452	-0.314	-3.07e-05			452	-0.688	-8.57e-05
	452	-0.288	-1.95e-05			452	-0.668	-6.96e-05
	452	-0.27	-4.53e-05			452	-0.649	-4.17e-05
	452	-0.249	-8.81e-05			452	-0.628	1.18e-05
	452	-0.231	-2.53e-05			452	-0.607	4.52e-06
	452	-0.209	5.97e-05			452	-0.588	3.02e-05
	452	-0.189	-3.79e-05			452	-0.569	-6.28e-05
	452	-0.17	-1.78e-06			452	-0.549	-9.54e-05
	452	-0.148	7.06e-05			452	-0.529	-4.59e-05
	452	-0.131	1.4e-05			452	-0.509	-2.59e-05
	452	-0.111	2.95e-05			452	-0.488	-5.69e-07
	452	-0.0907	-2.19e-05			452	-0.468	-1.39e-05
	452	-0.0695	-1.13e-06			452	-0.448	-0.000142
	452	-0.0484	-1.61e-05			452	-0.429	-0.000114
	452	-0.0296	-1.08e-05			452	-0.409	4.56e-05
	452	-0.00929	-2.61e-05			452	-0.389	-1.92e-05
	452	0.00943	-9.77e-05			452	-0.367	-2.2e-05
	452	0.029	-8.96e-05			452	-0.35	-2.25e-05
	452	0.0493	-7.84e-05			452	-0.328	1.15e-05
	452	0.068	6.9e-06			452	-0.309	4.97e-05
	452	0.0908	-5.88e-06			452	-0.288	-0.000104
	452	0.11	1.22e-05			452	-0.268	-0.000101
	452	0.131	4.83e-05			452	-0.25	-5.84e-05
	452	0.15	0.000107			452	-0.227	-9.96e-05
	452	0.171	3.8e-05			452	-0.208	-1.15e-05
	452	0.192	0.000107			452	-0.188	3.72e-05
	452	0.212	0.000156			452	-0.168	-5.47e-05
	452	0.232	0.000105			452	-0.148	-5.97e-05
	452	0.249	8.6e-05			452	-0.135	-0.000105
	452	0.268	0.000192			452	-0.109	-5.47e-05
	452	0.29	0.000243			452	-0.0875	-7.91e-05
	452	0.309	0.000179			452	-0.0688	-1.34e-05
	452	0.332	0.000266			452	-0.0476	-0.00015
	452	0.348	0.000312			452	-0.0281	6.29e-06
	452	0.372	0.00025			452	-0.00938	-1.21e-05
	452	0.39	0.000265			452	0.011	2.4e-06
	452	0.409	0.000231			452	0.0305	3.57e-05
	452	0.429	0.000407			452	0.0533	7.52e-05
	452	0.451	0.000339			452	0.0712	6.99e-05
	452	0.471	0.0004			452	0.0932	4.06e-05
	452	0.49	0.000472			452	0.111	5.68e-05
	452	0.512	0.000378			452	0.132	2.71e-05
	452	0.53	0.000421			452	0.153	3.73e-05
	452	0.551	0.000437			452	0.17	0.000141
	452	0.569	0.00047			452	0.192	0.000178
	452	0.59	0.00039			452	0.212	6.19e-05
	452	0.612	0.00044			452	0.231	0.00022
	452	0.63	0.000453			452	0.252	7.81e-05
	452	0.652	0.000487			452	0.272	0.000141
	452	0.67	0.000553			452	0.293	0.000137
	452	0.691	0.000463			452	0.312	8.82e-05
	452	0.712	0.000585			452	0.333	8.96e-05
	452	0.73	0.000479			452	0.352	0.000158
	452	0.752	0.000455			452	0.368	0.000263
	452	0.77	0.000529			452	0.392	0.000114
	452	0.789	0.000504			452	0.412	0.00017
	452	0.81	0.000526			452	0.433	0.000149
	452	0.828	0.000492			452	0.452	0.000274
	452	0.851	0.000517			452	0.472	0.000267
	452	0.87	0.000446			452	0.492	0.000293
	452	0.892	0.000547			452	0.512	0.000298
	452	0.91	0.000516			452	0.531	0.000212
	452	0.931	0.000557			452	0.552	0.000286
	452	0.95	0.0006			452	0.573	0.000297
	452	0.971	0.000581			452	0.591	0.000255
	452	0.992	0.000528			452	0.613	0.000141
	452	1.01	0.000638			452	0.631	0.000226
	452	1.03	0.000655			452	0.652	0.000283
	452	1.05	0.000618			452	0.671	0.00034
	452	1.1	0.000321			452	0.69	0.00036
	452	1.15	0.0006			452	0.713	0.000284
	452	1.2	0.000685			452	0.73	0.000165
	452	1.25	0.000577			452	0.753	0.000222
	452	1.3	0.000532			452	0.769	0.000314
	452	1.35	0.000588			452	0.792	0.000298
	452	1.4	0.000516			452	0.813	0.000373
	452	1.45	0.000506			452	0.832	0.000236
	452	1.5	0.000602			452	0.853	0.000198
	452	1.55	0.000589			452	0.871	0.000249
	452	1.6	0.000626			452	0.892	0.000302
	452	1.65	0.000633			452	0.909	0.000308
	452	1.7	0.000578			452	0.932	0.000268
	452	1.75	0.00052			452	0.953	0.000284
	452	1.8	0.000581			452	0.972	0.000282
	452	1.85	0.000724			452	0.991	0.000229
	452	1.9	0.000579			452	1.01	0.000217
	452	1.95	0.000646			452	1.03	0.000287
	452	2	0.000458			452	1.05	0.000236
	452	2.05	0.000586			452	1.07	0.000223
	452	2.15	0.000762			452	1.09	0.000265
	452	2.25	0.000577			452	1.11	0.000284
	452	2.35	0.000487			452	1.13	0.00022
	452	2.45	0.000593			452	1.15	0.000298
	452	2.55	0.000453			452	1.2	0.000315
	452	2.65	0.000532			452	1.25	0.000262
	452	2.75	0.00063			452	1.3	0.000176
	452	2.85	0.000686			452	1.35	0.000268
	452	2.95	0.000631			452	1.4	0.000259
	452	3.05	0.000479			452	1.45	0.000309
	452	3.25	0.00046			452	1.5	0.000229
	452	3.45	0.000528			452	1.55	0.000163
	452	3.65	0.000524			452	1.6	0.000255
	452	3.85	0.000539			452	1.65	0.000189
	452	4.05	0.000602			452	1.7	0.000242
	452	4.25	0.000603			452	1.75	0.000327
	452	4.45	0.000541			452	1.8	0.00034
	452	4.65	0.00049			452	1.85	0.000309
	452	4.85	0.000598			452	1.9	0.00026
	452	5.05	0.000617			452	1.95	0.000203
	452	5.55	0.000564			452	2	0.00025
	452	6.05	0.000571			452	2.05	0.000299
	452	6.55	0.000549			452	2.1	0.00024
	452	7.05	0.000549			452	2.15	0.000232
	452	7.55	0.000578			452	2.25	0.000243
	452	8.05	0.000525			452	2.35	0.000204
	452	8.55	0.00046			452	2.45	0.00021
	452	9.05	0.000499			452	2.55	0.000254
	452	9.55	0.000512			452	2.66	0.000241
	452	10.1	0.000461			452	2.75	0.000229
	452	11.1	0.000471			452	2.85	0.000201
	452	12	0.000365			452	2.95	0.000257
	452	13.1	0.000556			452	3.05	0.000302
	452	14	0.000547			452	3.15	0.000309
	452	15	0.000447			452	3.35	0.000234
	452	16.1	0.000414			452	3.55	0.000185
	452	17	0.000496			452	3.75	0.000298
	452	18.1	0.000471			452	3.95	0.000326
	452	19.1	0.000384			452	4.15	0.000311
	452	20	0.000455			452	4.35	0.000369
	452	22.1	0.00049			452	4.55	0.000323
	452	24.1	0.000484			452	4.75	0.000227
	452	26.1	0.000429			452	4.95	0.000221
	452	28	0.000319			452	5.15	0.000274
	452	30	0.000448			452	5.65	0.00023
	452	32.1	0.000437			452	6.15	0.000198
	452	34.1	0.000382			452	6.65	0.000264
	452	36.1	0.00034			452	7.15	0.000199
	452	38.1	0.00034			452	7.65	0.000172
	452	40	0.000321			452	8.15	0.000268
	452	45.1	0.00031			452	8.65	0.000286
	452	50	0.000269			452	9.15	0.000205
	452	55	0.000287			452	9.65	0.000213
	452	60.1	0.000429			452	10.2	0.000197
	452	65.1	0.000304			452	11.2	0.000158
	452	70	0.000224			452	12.2	0.000129
	452	75	0.000308			452	13.2	0.000294
	452	80	0.000261			452	14.2	0.000224
	452	85.1	0.000388			452	15.2	0.00023
	452	90	0.000168			452	16.1	0.000192
	452	100	0.00018			452	17.1	0.000179
	452	110	0.000342			452	18.1	0.000225
	452	120	0.0003			452	19.2	0.000259
	452	130	0.000277			452	20.1	0.000134
	452	140	7.86e-05			452	22.1	0.000133
	452	150	0.000301			452	24.2	0.000272
	452	160	0.00016			452	26.1	0.000268
	452	170	0.000248			452	28.1	0.000242
	452	180	0.000252			452	30.1	0.000232
	452	190	0.000322			452	32.1	0.000181
	452	210	0.000196			452	34.2	0.000201
	452	230	0.000164			452	36.1	0.000192
	452	250	0.000126			452	38.2	0.000224
	452	270	0.00018			452	40.1	0.000258
	452	290	0.000145			452	45.1	0.000207
	452	310	0.000289			452	50.2	0.000187
	452	330	0.000127			452	55.1	0.000256
	452	350	0.00025			452	60.2	0.000168
	452	370	9.39e-05			452	65.2	8.12e-05
	452	390	0.000108			452	70.2	0.000114
	452	440	0.000237			452	75.2	0.00017
	452	490	0.000156			452	80.1	0.00023
	452	540	0.000131			452	85.1	0.00021
	452	590	0.000123			452	90.2	0.000229
	452	640	0.000214			452	100	0.000104
	452	690	0.000118			452	110	0.000141
	452	740	0.000147			452	120	0.000108
	452	790	7.7e-05			452	130	0.000107
	452	840	0.000189			452	140	0.000156
	452	890	8.37e-05			452	150	5.21e-05
	452	940	-8.04e-05			452	160	7.99e-05
	452	990	9.66e-05			452	170	0.000192
	452	1040	0.000182			452	180	0.000219
	452	1090	0.000123			452	190	0.000131
	452	1140	1.92e-05			452	210	9.2e-05
	452	1190	-1.77e-05			452	230	0.000126
	452	1240	4.6e-05			452	250	1.57e-05
	452	1290	5.58e-05			452	270	1.25e-05
	452	1340	0.00011			452	290	0.000153
	452	1390	9.82e-05			452	310	4.07e-05
	452	1440	0.000189			452	330	2.11e-05
	452	1490	3.68e-05			452	350	0.000133
	452	1540	5.94e-06			452	370	3.89e-05
	452	1590	8.79e-05			452	390	8.19e-05
	452	1640	3.12e-06			452	440	8.37e-05
	452	1690	9.94e-05			452	490	2.4e-05
	452	1740	2.6e-05			452	540	0.000154
	452	1790	0.000111			452	590	7.32e-05
	452	1840	3.74e-05			452	640	0.000106
	452	1890	9.52e-05			452	690	1.71e-05
	452	1990	5.71e-05			452	740	8.99e-05
	452	2090	3.07e-05			452	790	-3.51e-05
	452	2190	0.000129			452	840	0.000131
	452	2290	-6.01e-06			452	890	8.56e-05
	452	2390	0.00013			452	940	-1.8e-05
	452	2490	-3.48e-05			452	990	7.79e-05
	452	2590	3.76e-05			452	1040	-8.31e-05
	452	2690	-5.63e-05			452	1090	3.22e-05
	452	2790	5.35e-05			452	1140	9.94e-05
	452	2890	0.000105			452	1190	-8.17e-05
	452	2990	8.47e-05			452	1240	4.73e-05
	452	3090	-1.01e-05			452	1290	-2.98e-05
	452	3190	-4.7e-05			452	1340	6.62e-06
	452	3290	2.22e-05			452	1390	4.11e-05
	452	3390	-4.62e-05			452	1440	8.43e-05
	452	3490	-0.000135			452	1490	-2.13e-05
	452	3590	-6.03e-05			452	1540	7.81e-05
	452	3690	-9.28e-05			452	1590	-4.1e-05
	452	3790	-6.31e-05			452	1640	0.000118
	452	3890	3.99e-05			452	1690	9.85e-05
	452	3990	-2.62e-05			452	1740	7.84e-05
	452	4090	-2.47e-05			452	1790	6.34e-06
	452	4190	-0.000138			452	1840	-3.55e-05
	452	4290	-2.04e-05			452	1890	-1.97e-05
	452	4390	1.82e-06			452	1990	1.39e-05
	452	4490	-2.2e-05			452	2090	7.06e-05
	452	4590	3.79e-05			452	2190	9.96e-05
	452	4690	-5.2e-05			452	2290	7.01e-07
	452	4790	-3e-05			452	2390	-2.8e-05
	452	4890	4.9e-05			452	2490	-2.45e-05
	452	4990	-2.41e-05			452	2590	-7.45e-05
	453	-1.01	0.000137			452	2690	3.75e-05
	453	-0.982	7.75e-05			452	2790	-2.02e-05
	453	-0.947	-9.37e-06			452	2890	-0.000163
	453	-0.93	-1.01e-05			452	2990	-4.02e-05
	453	-0.909	4.6e-05			452	3090	-3.42e-05
	453	-0.891	9.15e-05			452	3190	-3.93e-05
	453	-0.871	1.27e-05			452	3290	-1.02e-05
	453	-0.848	8.13e-05			452	3390	9.81e-06
	453	-0.83	0.000134			452	3490	-8.11e-05
	453	-0.808	6.95e-05			452	3590	-0.000111
	453	-0.791	5.15e-05			452	3690	-8.46e-05
	453	-0.771	3.88e-05			452	3790	9.22e-07
	453	-0.751	3.51e-05			452	3890	-8.68e-05
	453	-0.73	1.21e-06			452	3990	-2.39e-05
	453	-0.708	5.4e-06			452	4090	-0.000202
	453	-0.69	7.17e-05			452	4190	4.48e-05
	453	-0.668	7.85e-05			452	4290	-2.53e-05
	453	-0.65	6.19e-05			452	4390	-2.59e-05
	453	-0.629	-5.89e-06			452	4490	3.21e-05
	453	-0.608	1.22e-05			452	4590	7.74e-05
	453	-0.591	4.28e-05			452	4690	6.42e-05
	453	-0.568	9.89e-05			452	4790	4.44e-05
	453	-0.55	9.82e-05			452	4890	-6.99e-05
	453	-0.529	-1.22e-05			452	4990	2.02e-06
	453	-0.51	2.04e-05			453	-1.03	7.06e-05
	453	-0.489	1.61e-05			453	-0.998	7.83e-05
	453	-0.468	-0.000102			453	-0.97	4.93e-06
	453	-0.45	-1.95e-05			453	-0.935	-3.27e-05
	453	-0.429	9.8e-05			453	-0.908	2.1e-05
	453	-0.41	-5.76e-05			453	-0.88	2.71e-05
	453	-0.389	-5.72e-05			453	-0.848	-4.97e-05
	453	-0.372	-3.32e-05			453	-0.829	-4.92e-05
	453	-0.349	5.84e-05			453	-0.809	-3.31e-07
	453	-0.329	7.85e-05			453	-0.788	-1.43e-05
	453	-0.314	-3.9e-06			453	-0.769	-2.03e-06
	453	-0.288	-4.96e-07			453	-0.747	4.34e-05
	453	-0.27	1.4e-05			453	-0.728	-4.21e-05
	453	-0.249	-5.62e-05			453	-0.707	-0.0001
	453	-0.231	1.62e-05			453	-0.688	-9.08e-05
	453	-0.209	8.79e-05			453	-0.668	-8.1e-05
	453	-0.189	7.14e-06			453	-0.649	-6.62e-05
	453	-0.17	8.12e-05			453	-0.628	-4.37e-05
	453	-0.148	0.000159			453	-0.607	-2.51e-05
	453	-0.131	9.65e-05			453	-0.588	2.42e-05
	453	-0.111	8.07e-05			453	-0.569	-7.16e-05
	453	-0.0907	2.15e-05			453	-0.549	-0.00014
	453	-0.0695	7.83e-05			453	-0.529	-7.01e-05
	453	-0.0484	5.27e-05			453	-0.509	-2.29e-05
	453	-0.0296	1.98e-05			453	-0.488	-7.4e-06
	453	-0.00929	-2.55e-07			453	-0.468	-1.61e-05
	453	0.00943	-7.02e-05			453	-0.448	-0.000171
	453	0.029	-3.33e-05			453	-0.429	-5.23e-05
	453	0.0493	2.1e-05			453	-0.409	7.16e-05
	453	0.068	4.73e-05			453	-0.389	-6.14e-05
	453	0.0908	3.41e-05			453	-0.367	-1.29e-05
	453	0.11	8.42e-05			453	-0.35	7.73e-07
	453	0.131	0.000147			453	-0.328	2.21e-05
	453	0.15	0.000172			453	-0.309	7.18e-05
	453	0.171	0.000124			453	-0.288	-0.000108
	453	0.192	0.000165			453	-0.268	-3.64e-05
	453	0.212	0.000212			453	-0.25	-0.000106
	453	0.232	0.00019			453	-0.227	-4.12e-05
	453	0.249	0.000182			453	-0.208	6.6e-06
	453	0.268	0.000252			453	-0.188	-2.08e-05
	453	0.29	0.000284			453	-0.168	-8.35e-05
	453	0.309	0.000263			453	-0.148	-4.49e-05
	453	0.332	0.000321			453	-0.135	-0.000105
	453	0.348	0.000333			453	-0.109	-4.92e-05
	453	0.372	0.000308			453	-0.0875	-9.82e-05
	453	0.39	0.000363			453	-0.0688	-2.76e-05
	453	0.409	0.000362			453	-0.0476	-0.00011
	453	0.429	0.000489			453	-0.0281	5.59e-05
	453	0.451	0.000469			453	-0.00938	-6.37e-06
	453	0.471	0.000507			453	0.011	-2.38e-05
	453	0.49	0.00056			453	0.0305	3.49e-05
	453	0.512	0.000462			453	0.0533	9.03e-05
	453	0.53	0.00046			453	0.0712	6.87e-05
	453	0.551	0.000457			453	0.0932	2.24e-05
	453	0.569	0.000484			453	0.111	9.52e-05
	453	0.59	0.000484			453	0.132	2.43e-05
	453	0.612	0.000527			453	0.153	2.91e-05
	453	0.63	0.000523			453	0.17	0.000141
	453	0.652	0.000535			453	0.192	0.000201
	453	0.67	0.000573			453	0.212	3.19e-05
	453	0.691	0.000525			453	0.231	0.000251
	453	0.712	0.000637			453	0.252	8.55e-05
	453	0.73	0.000567			453	0.272	0.000172
	453	0.752	0.000552			453	0.293	0.000201
	453	0.77	0.000564			453	0.312	0.000115
	453	0.789	0.000568			453	0.333	8.56e-05
	453	0.81	0.000609			453	0.352	0.000131
	453	0.828	0.000582			453	0.368	0.000205
	453	0.851	0.00059			453	0.392	0.000189
	453	0.87	0.000536			453	0.412	0.000163
	453	0.892	0.000618			453	0.433	0.000139
	453	0.91	0.000583			453	0.452	0.000337
	453	0.931	0.00062			453	0.472	0.000245
	453	0.95	0.000677			453	0.492	0.000249
	453	0.971	0.000592			453	0.512	0.000254
	453	0.992	0.000578			453	0.531	0.000205
	453	1.01	0.000754			453	0.552	0.000306
	453	1.03	0.000714			453	0.573	0.000278
	453	1.05	0.000683			453	0.591	0.000279
	453	1.1	0.00046			453	0.613	0.000165
	453	1.15	0.000708			453	0.631	0.000259
	453	1.2	0.000768			453	0.652	0.000308
	453	1.25	0.000637			453	0.671	0.000333
	453	1.3	0.000656			453	0.69	0.00038
	453	1.35	0.000662			453	0.713	0.000273
	453	1.4	0.000623			453	0.73	0.000177
	453	1.45	0.00059			453	0.753	0.000258
	453	1.5	0.000701			453	0.769	0.000326
	453	1.55	0.000679			453	0.792	0.000297
	453	1.6	0.000716			453	0.813	0.000327
	453	1.65	0.000665			453	0.832	0.00022
	453	1.7	0.000677			453	0.853	0.000279
	453	1.75	0.000613			453	0.871	0.000276
	453	1.8	0.000705			453	0.892	0.000266
	453	1.85	0.000864			453	0.909	0.000323
	453	1.9	0.000683			453	0.932	0.000292
	453	1.95	0.000705			453	0.953	0.000254
	453	2	0.000583			453	0.972	0.000268
	453	2.05	0.000655			453	0.991	0.000215
	453	2.15	0.000913			453	1.01	0.000312
	453	2.25	0.000659			453	1.03	0.000307
	453	2.35	0.000593			453	1.05	0.000231
	453	2.45	0.000683			453	1.07	0.000205
	453	2.55	0.000561			453	1.09	0.000289
	453	2.65	0.000649			453	1.11	0.00026
	453	2.75	0.000712			453	1.13	0.000262
	453	2.85	0.000719			453	1.15	0.000319
	453	2.95	0.000662			453	1.2	0.000294
	453	3.05	0.000627			453	1.25	0.000291
	453	3.25	0.000598			453	1.3	0.000192
	453	3.45	0.000682			453	1.35	0.000306
	453	3.65	0.000654			453	1.4	0.000262
	453	3.85	0.000656			453	1.45	0.000313
	453	4.05	0.000708			453	1.5	0.000239
	453	4.25	0.000726			453	1.55	0.000175
	453	4.45	0.000676			453	1.6	0.000285
	453	4.65	0.000606			453	1.65	0.000221
	453	4.85	0.000701			453	1.7	0.00027
	453	5.05	0.000699			453	1.75	0.000318
	453	5.55	0.00068			453	1.8	0.000365
	453	6.05	0.00066			453	1.85	0.000316
	453	6.55	0.000635			453	1.9	0.000221
	453	7.05	0.000631			453	1.95	0.000196
	453	7.55	0.000626			453	2	0.000255
	453	8.05	0.000593			453	2.05	0.000319
	453	8.55	0.000553			453	2.1	0.000275
	453	9.05	0.000569			453	2.15	0.000273
	453	9.55	0.000586			453	2.25	0.000273
	453	10.1	0.000573			453	2.35	0.000208
	453	11.1	0.000573			453	2.45	0.000205
	453	12	0.000458			453	2.55	0.000264
	453	13.1	0.000621			453	2.66	0.00023
	453	14	0.00061			453	2.75	0.000252
	453	15	0.000525			453	2.85	0.000218
	453	16.1	0.000487			453	2.95	0.000238
	453	17	0.000582			453	3.05	0.000311
	453	18.1	0.000551			453	3.15	0.000334
	453	19.1	0.000453			453	3.35	0.000241
	453	20	0.000522			453	3.55	0.000178
	453	22.1	0.000552			453	3.75	0.000277
	453	24.1	0.00052			453	3.95	0.000312
	453	26.1	0.000553			453	4.15	0.000323
	453	28	0.000424			453	4.35	0.000407
	453	30	0.000491			453	4.55	0.00032
	453	32.1	0.000511			453	4.75	0.000228
	453	34.1	0.000478			453	4.95	0.00024
	453	36.1	0.000423			453	5.15	0.000291
	453	38.1	0.00044			453	5.65	0.00022
	453	40	0.000384			453	6.15	0.000223
	453	45.1	0.000413			453	6.65	0.000304
	453	50	0.000366			453	7.15	0.000231
	453	55	0.000378			453	7.65	0.000214
	453	60.1	0.000477			453	8.15	0.000343
	453	65.1	0.000354			453	8.65	0.000353
	453	70	0.000267			453	9.15	0.000246
	453	75	0.000441			453	9.65	0.000234
	453	80	0.000379			453	10.2	0.000213
	453	85.1	0.000504			453	11.2	0.00018
	453	90	0.000257			453	12.2	7.08e-05
	453	100	0.000268			453	13.2	0.000235
	453	110	0.000428			453	14.2	0.000206
	453	120	0.000384			453	15.2	0.00025
	453	130	0.000358			453	16.1	0.000193
	453	140	0.000156			453	17.1	0.000186
	453	150	0.000332			453	18.1	0.000207
	453	160	0.00026			453	19.2	0.000222
	453	170	0.000308			453	20.1	0.000159
	453	180	0.000338			453	22.1	0.00016
	453	190	0.000357			453	24.2	0.000264
	453	210	0.000322			453	26.1	0.000211
	453	230	0.000251			453	28.1	0.00022
	453	250	0.000213			453	30.1	0.000241
	453	270	0.000271			453	32.1	0.000243
	453	290	0.00024			453	34.2	0.00022
	453	310	0.000353			453	36.1	0.000193
	453	330	0.00022			453	38.2	0.000232
	453	350	0.000252			453	40.1	0.000265
	453	370	0.000181			453	45.1	0.000223
	453	390	0.000153			453	50.2	0.000189
	453	440	0.000295			453	55.1	0.000268
	453	490	0.000237			453	60.2	0.000102
	453	540	0.00016			453	65.2	8.8e-05
	453	590	0.000203			453	70.2	0.000184
	453	640	0.0003			453	75.2	0.000222
	453	690	0.000218			453	80.1	0.00028
	453	740	0.000199			453	85.1	0.000212
	453	790	0.000134			453	90.2	0.000189
	453	840	0.000261			453	100	9.11e-05
	453	890	0.000156			453	110	0.000161
	453	940	6.49e-06			453	120	4.87e-05
	453	990	0.000137			453	130	6.4e-05
	453	1040	0.000249			453	140	0.000127
	453	1090	0.0002			453	150	6.37e-05
	453	1140	9.47e-05			453	160	6.66e-05
	453	1190	5.11e-05			453	170	0.000179
	453	1240	0.000173			453	180	0.000216
	453	1290	0.000171			453	190	0.000119
	453	1340	0.000125			453	210	2.92e-05
	453	1390	0.000162			453	230	0.000122
	453	1440	0.000241			453	250	3.54e-05
	453	1490	0.000133			453	270	4.86e-05
	453	1540	9.44e-05			453	290	0.000167
	453	1590	0.000144			453	310	2.68e-05
	453	1640	8.83e-05			453	330	6.15e-05
	453	1690	0.000141			453	350	0.000103
	453	1740	6.48e-05			453	370	7.18e-06
	453	1790	0.000181			453	390	5.47e-05
	453	1840	0.00014			453	440	8.99e-05
	453	1890	0.000159			453	490	4.38e-05
	453	1990	9.18e-05			453	540	0.00014
	453	2090	0.000108			453	590	8.63e-05
	453	2190	0.000138			453	640	3.52e-05
	453	2290	5.5e-05			453	690	5.16e-05
	453	2390	0.000202			453	740	0.000113
	453	2490	7.27e-05			453	790	-1.56e-05
	453	2590	0.000112			453	840	0.000108
	453	2690	-9.9e-06			453	890	3.67e-05
	453	2790	0.000127			453	940	1.09e-05
	453	2890	0.000152			453	990	0.000121
	453	2990	0.000209			453	1040	-0.000104
	453	3090	7.95e-05			453	1090	3.62e-05
	453	3190	2.58e-06			453	1140	8.94e-05
	453	3290	9.42e-05			453	1190	-0.00011
	453	3390	-2.47e-05			453	1240	6.27e-05
	453	3490	-6.68e-05			453	1290	-4.15e-05
	453	3590	-3.55e-05			453	1340	-4.6e-06
	453	3690	-4.98e-05			453	1390	2.5e-06
	453	3790	2.94e-05			453	1440	5.88e-05
	453	3890	5.5e-05			453	1490	-2.55e-06
	453	3990	1.96e-05			453	1540	3.51e-05
	453	4090	4.15e-05			453	1590	-3.91e-05
	453	4190	-3.77e-05			453	1640	8.16e-05
	453	4290	6.01e-05			453	1690	0.00011
	453	4390	6.7e-05			453	1740	8.77e-05
	453	4490	4.11e-05			453	1790	3.14e-05
	453	4590	0.000145			453	1840	1.72e-05
	453	4690	3.47e-05			453	1890	3.42e-05
	453	4790	-3.13e-06			453	1990	8.95e-06
	453	4890	0.000124			453	2090	8.28e-05
	453	4990	2.34e-05			453	2190	7.87e-05
	454	-1.01	0.000123			453	2290	2.91e-05
	454	-0.982	8.39e-05			453	2390	-3.98e-05
	454	-0.947	-3.13e-05			453	2490	-6.63e-05
	454	-0.93	1.52e-05			453	2590	-5.59e-05
	454	-0.909	3.91e-05			453	2690	8.61e-05
	454	-0.891	3.54e-05			453	2790	-5.88e-05
	454	-0.871	-2.43e-05			453	2890	-0.000184
	454	-0.848	7.94e-05			453	2990	-7.64e-05
	454	-0.83	0.000131			453	3090	-4.4e-05
	454	-0.808	5.47e-05			453	3190	-4.13e-05
	454	-0.791	6.39e-05			453	3290	3.43e-05
	454	-0.771	5.93e-05			453	3390	-3.96e-05
	454	-0.751	2.26e-05			453	3490	-0.000121
	454	-0.73	-3.56e-06			453	3590	-0.000127
	454	-0.708	2.23e-05			453	3690	-0.000107
	454	-0.69	9.41e-05			453	3790	-5.3e-05
	454	-0.668	7.44e-05			453	3890	-8.19e-05
	454	-0.65	3.63e-05			453	3990	-4.92e-05
	454	-0.629	-3.45e-05			453	4090	-0.000208
	454	-0.608	-2.67e-05			453	4190	1.08e-05
	454	-0.591	2.36e-05			453	4290	-9.12e-05
	454	-0.568	8.85e-05			453	4390	-5.1e-05
	454	-0.55	8.27e-05			453	4490	-1.34e-06
	454	-0.529	-3.22e-05			453	4590	3.73e-05
	454	-0.51	-2.2e-05			453	4690	5.11e-05
	454	-0.489	-2.07e-05			453	4790	3.71e-05
	454	-0.468	-0.000118			453	4890	-0.000113
	454	-0.45	-1.56e-05			453	4990	-2.2e-05
	454	-0.429	8e-05			454	-1.03	9.27e-05
	454	-0.41	-6.47e-05			454	-0.998	8.55e-05
	454	-0.389	-5.74e-05			454	-0.97	4.25e-05
	454	-0.372	-5.32e-05			454	-0.935	-3.68e-05
	454	-0.349	3.61e-05			454	-0.908	-4.02e-06
	454	-0.329	2.49e-05			454	-0.88	-4.58e-06
	454	-0.314	-3.14e-05			454	-0.848	-2.62e-05
	454	-0.288	-2.5e-06			454	-0.829	-1.5e-05
	454	-0.27	-4.76e-05			454	-0.809	8.28e-06
	454	-0.249	-0.000106			454	-0.788	-2.34e-05
	454	-0.231	-4.74e-06			454	-0.769	-1.71e-05
	454	-0.209	5.57e-05			454	-0.747	1.24e-05
	454	-0.189	-1.26e-05			454	-0.728	-5.33e-05
	454	-0.17	6.18e-05			454	-0.707	-8.33e-05
	454	-0.148	0.000127			454	-0.688	-5.61e-05
	454	-0.131	4.2e-05			454	-0.668	-8.1e-05
	454	-0.111	4.01e-05			454	-0.649	-6.91e-05
	454	-0.0907	2.15e-05			454	-0.628	-3.03e-05
	454	-0.0695	5.9e-05			454	-0.607	1.48e-05
	454	-0.0484	1.35e-05			454	-0.588	5.28e-06
	454	-0.0296	-1.21e-05			454	-0.569	-6.65e-05
	454	-0.00929	-9.25e-06			454	-0.549	-0.00014
	454	0.00943	-4.6e-05			454	-0.529	-6.96e-05
	454	0.029	-6.75e-05			454	-0.509	-1.79e-05
	454	0.0493	-2.75e-06			454	-0.488	1.06e-05
	454	0.068	5.15e-05			454	-0.468	-3.96e-05
	454	0.0908	2.48e-05			454	-0.448	-0.00016
	454	0.11	8.82e-05			454	-0.429	-4.11e-05
	454	0.131	0.00013			454	-0.409	6.99e-05
	454	0.15	0.000154			454	-0.389	-6.64e-05
	454	0.171	7.6e-05			454	-0.367	-4.88e-06
	454	0.192	0.000158			454	-0.35	-3.61e-05
	454	0.212	0.000204			454	-0.328	3.65e-06
	454	0.232	0.000151			454	-0.309	5.8e-05
	454	0.249	0.000166			454	-0.288	-6.71e-05
	454	0.268	0.000259			454	-0.268	-5.68e-05
	454	0.29	0.000312			454	-0.25	-0.000104
	454	0.309	0.000259			454	-0.227	-3.41e-05
	454	0.332	0.000307			454	-0.208	-6.98e-06
	454	0.348	0.0003			454	-0.188	-2.86e-05
	454	0.372	0.000276			454	-0.168	-4.89e-05
	454	0.39	0.000317			454	-0.148	-5.94e-05
	454	0.409	0.000344			454	-0.135	-0.00016
	454	0.429	0.000416			454	-0.109	6.03e-06
	454	0.451	0.000463			454	-0.0875	-5.65e-05
	454	0.471	0.000519			454	-0.0688	-1.11e-05
	454	0.49	0.000525			454	-0.0476	-0.000162
	454	0.512	0.000457			454	-0.0281	1.09e-05
	454	0.53	0.000471			454	-0.00938	-3.04e-05
	454	0.551	0.000485			454	0.011	3.36e-06
	454	0.569	0.000502			454	0.0305	6.18e-05
	454	0.59	0.000462			454	0.0533	7.15e-05
	454	0.612	0.00052			454	0.0712	4.69e-05
	454	0.63	0.000539			454	0.0932	7.5e-05
	454	0.652	0.000541			454	0.111	0.000138
	454	0.67	0.00056			454	0.132	5.4e-05
	454	0.691	0.000553			454	0.153	3.17e-05
	454	0.712	0.000603			454	0.17	0.000135
	454	0.73	0.000534			454	0.192	0.000183
	454	0.752	0.000556			454	0.212	3.69e-05
	454	0.77	0.000581			454	0.231	0.000222
	454	0.789	0.000535			454	0.252	9.53e-05
	454	0.81	0.00055			454	0.272	0.000161
	454	0.828	0.000576			454	0.293	0.000235
	454	0.851	0.000569			454	0.312	0.000149
	454	0.87	0.000558			454	0.333	0.00012
	454	0.892	0.000597			454	0.352	0.000206
	454	0.91	0.000556			454	0.368	0.000256
	454	0.931	0.000607			454	0.392	0.000216
	454	0.95	0.000682			454	0.412	0.000198
	454	0.971	0.000572			454	0.433	0.000208
	454	0.992	0.000547			454	0.452	0.00033
	454	1.01	0.000715			454	0.472	0.000306
	454	1.03	0.000714			454	0.492	0.000253
	454	1.05	0.00066			454	0.512	0.000314
	454	1.1	0.000429			454	0.531	0.000244
	454	1.15	0.000697			454	0.552	0.000327
	454	1.2	0.000768			454	0.573	0.000272
	454	1.25	0.000664			454	0.591	0.000335
	454	1.3	0.000664			454	0.613	0.000231
	454	1.35	0.000657			454	0.631	0.000224
	454	1.4	0.000658			454	0.652	0.000285
	454	1.45	0.000657			454	0.671	0.000335
	454	1.5	0.000703			454	0.69	0.000395
	454	1.55	0.000697			454	0.713	0.000304
	454	1.6	0.000673			454	0.73	0.000151
	454	1.65	0.000672			454	0.753	0.000283
	454	1.7	0.000694			454	0.769	0.00033
	454	1.75	0.000653			454	0.792	0.000283
	454	1.8	0.000715			454	0.813	0.000346
	454	1.85	0.000884			454	0.832	0.000249
	454	1.9	0.000682			454	0.853	0.000293
	454	1.95	0.000682			454	0.871	0.000294
	454	2	0.000628			454	0.892	0.000292
	454	2.05	0.000677			454	0.909	0.000354
	454	2.15	0.000876			454	0.932	0.000297
	454	2.25	0.000707			454	0.953	0.000284
	454	2.35	0.000585			454	0.972	0.000214
	454	2.45	0.00068			454	0.991	0.000224
	454	2.55	0.000593			454	1.01	0.000349
	454	2.65	0.00064			454	1.03	0.000388
	454	2.75	0.000683			454	1.05	0.00025
	454	2.85	0.000782			454	1.07	0.000281
	454	2.95	0.000696			454	1.09	0.000324
	454	3.05	0.000675			454	1.11	0.000282
	454	3.25	0.0006			454	1.13	0.000266
	454	3.45	0.000678			454	1.15	0.000402
	454	3.65	0.000647			454	1.2	0.000306
	454	3.85	0.000679			454	1.25	0.000274
	454	4.05	0.000748			454	1.3	0.00023
	454	4.25	0.000715			454	1.35	0.00032
	454	4.45	0.000646			454	1.4	0.000303
	454	4.65	0.000585			454	1.45	0.000325
	454	4.85	0.000688			454	1.5	0.000249
	454	5.05	0.000702			454	1.55	0.000189
	454	5.55	0.00067			454	1.6	0.000296
	454	6.05	0.000677			454	1.65	0.000244
	454	6.55	0.000655			454	1.7	0.000327
	454	7.05	0.000632			454	1.75	0.000352
	454	7.55	0.000664			454	1.8	0.000385
	454	8.05	0.000617			454	1.85	0.000345
	454	8.55	0.000558			454	1.9	0.000245
	454	9.05	0.000591			454	1.95	0.000195
[truncated: 88,289 more rows]
