# Supplementary material for: A bilateral interfacial passivation strategy promoting efficiency and stability of perovskite quantum dot light-emitting diodes
Source: Nat Commun. 2020 Aug 6;11:3902. doi: 10.1038/s41467-020-17633-3 (PMC7413529; doi:10.1038/s41467-020-17633-3)
Supplement: Supplementary file 3 — Source Data [file 41467_2020_17633_MOESM3_ESM.zip › Figure S4.xlsx]

## Sheet: Sheet1
0	0.00185	0	0.00343
0.55	-0.00207	0.55	0.00369
1.1	-0.00367	1.1	0.00251
1.65	0.0024	1.65	-0.000430069
2.2	-0.0011	2.2	-0.000634671
2.75	0.00248	2.75	0.00155
3.3	0.00832	3.3	0.01888
3.85	0.22633	3.85	0.18597
4.4	0.72786	4.4	0.72895
4.95	0.95129	4.554	0.92679
5.05516	0.92606	4.6928	0.91381
5.16031	0.90163	4.83161	0.90107
5.26547	0.87799	4.97041	0.88855
5.37062	0.85509	5.10922	0.87624
5.47578	0.83292	5.24802	0.86415
5.58093	0.81146	5.38683	0.85226
5.68609	0.79068	5.52563	0.84058
5.79124	0.77055	5.66444	0.82911
5.8964	0.75107	5.80324	0.81783
6.00155	0.73219	5.94205	0.80675
6.10671	0.71392	6.08085	0.79586
6.21186	0.69622	6.21966	0.78515
6.31702	0.67907	6.35846	0.77463
6.42217	0.66247	6.49727	0.7643
6.52733	0.64638	6.63607	0.75414
6.63248	0.6308	6.77488	0.74415
6.73764	0.61571	6.91368	0.73434
6.84279	0.60109	7.05249	0.72469
6.94795	0.58692	7.19129	0.71521
7.0531	0.5732	7.3301	0.70589
7.15826	0.5599	7.4689	0.69673
7.26341	0.54701	7.60771	0.68773
7.36857	0.53452	7.74651	0.67888
7.47372	0.52242	7.88532	0.67019
7.57888	0.51069	8.02412	0.66164
7.68403	0.49932	8.16292	0.65323
7.78919	0.4883	8.30173	0.64497
7.89434	0.47762	8.44053	0.63685
7.9995	0.46726	8.57934	0.62887
8.10465	0.45722	8.71814	0.62103
8.20981	0.44749	8.85695	0.61331
8.31496	0.43805	8.99575	0.60573
8.42012	0.4289	9.13456	0.59827
8.52528	0.42002	9.27336	0.59095
8.63043	0.41141	9.41217	0.58374
8.73559	0.40307	9.55097	0.57666
8.84074	0.39497	9.68978	0.56969
8.9459	0.38711	9.82858	0.56284
9.05105	0.37949	9.96739	0.55611
9.15621	0.37209	10.1062	0.54949
9.26136	0.36491	10.245	0.54298
9.36652	0.35795	10.3838	0.53658
9.47167	0.35119	10.5226	0.53029
9.57683	0.34463	10.6614	0.5241
9.68198	0.33826	10.8002	0.51802
9.78714	0.33208	10.939	0.51204
9.89229	0.32608	11.0778	0.50615
9.99745	0.32025	11.2166	0.50037
10.1026	0.31459	11.3554	0.49468
10.2078	0.30909	11.4942	0.48908
10.3129	0.30375	11.6331	0.48358
10.4181	0.29856	11.7719	0.47817
10.5232	0.29352	11.9107	0.47284
10.6284	0.28863	12.0495	0.46761
10.7335	0.28387	12.1883	0.46246
10.8387	0.27925	12.3271	0.45739
10.9438	0.27475	12.4659	0.45241
11.049	0.27038	12.6047	0.44751
11.1541	0.26613	12.7435	0.44269
11.2593	0.262	12.8823	0.43795
11.3645	0.25799	13.0211	0.43329
11.4696	0.25408	13.1599	0.4287
11.5748	0.25028	13.2987	0.42418
11.6799	0.24658	13.4375	0.41974
11.7851	0.24298	13.5763	0.41538
11.8902	0.23948	13.7151	0.41108
11.9954	0.23607	13.8539	0.40685
12.1006	0.23276	13.9927	0.40269
12.2057	0.22953	14.1315	0.39859
12.3109	0.22638	14.2703	0.39457
12.416	0.22332	14.4091	0.3906
12.5212	0.22034	14.548	0.3867
12.6263	0.21743	14.6867	0.38286
12.7315	0.2146	14.8256	0.37909
12.8366	0.21184	14.9644	0.37537
12.9418	0.20915	15.1032	0.37171
13.047	0.20653	15.242	0.36811
13.1521	0.20398	15.3808	0.36457
13.2573	0.20148	15.5196	0.36108
13.3624	0.19905	15.6584	0.35765
13.4676	0.19668	15.7972	0.35427
13.5727	0.19437	15.936	0.35095
13.6779	0.19211	16.0748	0.34768
13.783	0.18991	16.2136	0.34445
13.8882	0.18776	16.3524	0.34128
13.9933	0.18566	16.4912	0.33816
14.0985	0.18361	16.63	0.33508
14.2036	0.18161	16.7688	0.33206
14.3088	0.17965	16.9076	0.32908
14.414	0.17774	17.0464	0.32614
14.5191	0.17587	17.1852	0.32326
14.6243	0.17405	17.324	0.32041
14.7294	0.17226	17.4628	0.31761
14.8346	0.17052	17.6016	0.31485
14.9397	0.16881	17.7405	0.31214
15.0449	0.16714	17.8793	0.30946
15.1501	0.16551	18.0181	0.30683
15.2552	0.16391	18.1569	0.30423
15.3604	0.16235	18.2957	0.30168
15.4655	0.16082	18.4345	0.29916
15.5707	0.15932	18.5733	0.29668
15.6758	0.15785	18.7121	0.29424
15.781	0.15641	18.8509	0.29183
15.8861	0.155	18.9897	0.28946
15.9913	0.15362	19.1285	0.28713
16.0965	0.15227	19.2673	0.28482
16.2016	0.15094	19.4061	0.28256
16.3068	0.14964	19.5449	0.28032
16.4119	0.14837	19.6837	0.27812
16.5171	0.14712	19.8225	0.27596
16.6222	0.14589	19.9613	0.27382
16.7274	0.14468	20.1001	0.27171
16.8325	0.1435	20.2389	0.26964
16.9377	0.14234	20.3777	0.26759
17.0428	0.1412	20.5165	0.26558
17.148	0.14008	20.6554	0.26359
17.2532	0.13898	20.7942	0.26163
17.3583	0.1379	20.933	0.2597
17.4635	0.13684	21.0718	0.2578
17.5686	0.1358	21.2106	0.25592
17.6738	0.13477	21.3494	0.25407
17.7789	0.13376	21.4882	0.25225
17.8841	0.13277	21.627	0.25045
17.9892	0.1318	21.7658	0.24868
18.0944	0.13084	21.9046	0.24693
18.1995	0.12989	22.0434	0.24521
18.3047	0.12897	22.1822	0.24351
18.4099	0.12805	22.321	0.24183
18.515	0.12715	22.4598	0.24018
18.6202	0.12626	22.5986	0.23855
18.7253	0.12539	22.7374	0.23694
18.8305	0.12453	22.8762	0.23535
18.9356	0.12368	23.015	0.23379
19.0408	0.12285	23.1538	0.23225
19.1459	0.12202	23.2926	0.23072
19.2511	0.12121	23.4315	0.22922
19.3563	0.12041	23.5703	0.22774
19.4614	0.11962	23.7091	0.22627
19.5666	0.11885	23.8479	0.22483
19.6717	0.11808	23.9867	0.22341
19.7769	0.11732	24.1255	0.222
19.882	0.11657	24.2643	0.22061
19.9872	0.11584	24.4031	0.21924
20.0923	0.11511	24.5419	0.21789
20.1975	0.11439	24.6807	0.21656
20.3026	0.11368	24.8195	0.21524
20.4078	0.11298	24.9583	0.21394
20.513	0.11229	25.0971	0.21266
20.6181	0.1116	25.2359	0.21139
20.7233	0.11093	25.3747	0.21014
20.8284	0.11026	25.5135	0.2089
20.9336	0.1096	25.6523	0.20768
21.0387	0.10895	25.7911	0.20648
21.1439	0.1083	25.9299	0.20529
21.2491	0.10767	26.0687	0.20411
21.3542	0.10703	26.2076	0.20295
21.4594	0.10641	26.3464	0.20181
21.5645	0.1058	26.4852	0.20067
21.6697	0.10519	26.624	0.19955
21.7748	0.10458	26.7628	0.19845
21.88	0.10399	26.9016	0.19736
21.9851	0.1034	27.0404	0.19628
22.0903	0.10281	27.1792	0.19521
22.1955	0.10223	27.318	0.19416
22.3006	0.10166	27.4568	0.19312
22.4058	0.10109	27.5956	0.19209
22.5109	0.10053	27.7344	0.19107
22.6161	0.09998	27.8732	0.19007
22.7212	0.09942	28.012	0.18907
22.8264	0.09888	28.1508	0.18809
22.9315	0.09834	28.2896	0.18712
23.0367	0.0978	28.4284	0.18616
23.1418	0.09727	28.5672	0.18521
23.247	0.09675	28.706	0.18428
23.3522	0.09623	28.8448	0.18335
23.4573	0.09571	28.9837	0.18243
23.5625	0.0952	29.1225	0.18152
23.6676	0.0947	29.2613	0.18063
23.7728	0.09419	29.4001	0.17974
23.8779	0.0937	29.5389	0.17886
23.9831	0.0932	29.6777	0.17799
24.0882	0.09271	29.8165	0.17713
24.1934	0.09223	29.9553	0.17629
24.2985	0.09175	30.0941	0.17544
24.4037	0.09127	30.2329	0.17461
24.5089	0.0908	30.3717	0.17379
24.614	0.09033	30.5105	0.17298
24.7192	0.08986	30.6493	0.17217
24.8243	0.0894	30.7881	0.17137
24.9295	0.08894	30.9269	0.17058
25.0346	0.08849	31.0657	0.1698
25.1398	0.08804	31.2045	0.16903
25.2449	0.08759	31.3433	0.16826
25.3501	0.08714	31.4821	0.16751
25.4553	0.0867	31.6209	0.16676
25.5604	0.08627	31.7597	0.16602
25.6656	0.08583	31.8986	0.16528
25.7707	0.0854	32.0374	0.16455
25.8759	0.08497	32.1762	0.16383
25.981	0.08455	32.315	0.16312
26.0862	0.08413	32.4538	0.16241
26.1913	0.08371	32.5926	0.16171
26.2965	0.08329	32.7314	0.16102
26.4017	0.08288	32.8702	0.16033
26.5068	0.08247	33.009	0.15965
26.612	0.08206	33.1478	0.15898
26.7171	0.08166	33.2866	0.15831
26.8223	0.08126	33.4254	0.15765
26.9274	0.08086	33.5642	0.15699
27.0326	0.08047	33.703	0.15634
27.1377	0.08007	33.8418	0.1557
27.2429	0.07968	33.9806	0.15506
27.3481	0.0793	34.1194	0.15443
27.4532	0.07891	34.2582	0.1538
27.5584	0.07853	34.397	0.15318
27.6635	0.07815	34.5358	0.15256
27.7687	0.07777	34.6746	0.15195
27.8738	0.0774	34.8135	0.15135
27.979	0.07703	34.9522	0.15075
28.0841	0.07666	35.0911	0.15015
28.1893	0.07629	35.2299	0.14956
28.2944	0.07592	35.3687	0.14898
28.3996	0.07556	35.5075	0.1484
28.5048	0.0752	35.6463	0.14782
28.6099	0.07484	35.7851	0.14725
28.7151	0.07449	35.9239	0.14669
28.8202	0.07413	36.0627	0.14613
28.9254	0.07378	36.2015	0.14557
29.0305	0.07343	36.3403	0.14502
29.1357	0.07308	36.4791	0.14447
29.2408	0.07274	36.6179	0.14393
29.346	0.0724	36.7567	0.14339
29.4511	0.07206	36.8955	0.14286
29.5563	0.07172	37.0343	0.14232
29.6615	0.07138	37.1731	0.1418
29.7666	0.07105	37.3119	0.14128
29.8718	0.07072	37.4507	0.14076
29.9769	0.07039	37.5895	0.14024
30.0821	0.07006	37.7283	0.13973
30.1872	0.06973	37.8672	0.13923
30.2924	0.06941	38.006	0.13872
30.3975	0.06908	38.1448	0.13822
30.5027	0.06876	38.2836	0.13773
30.6079	0.06845	38.4224	0.13724
30.713	0.06813	38.5612	0.13675
30.8182	0.06781	38.7	0.13626
30.9233	0.0675	38.8388	0.13578
31.0285	0.06719	38.9776	0.1353
31.1336	0.06688	39.1164	0.13483
31.2388	0.06657	39.2552	0.13436
31.3439	0.06627	39.394	0.13389
31.4491	0.06596	39.5328	0.13342
31.5542	0.06566	39.6716	0.13296
31.6594	0.06536	39.8104	0.1325
31.7646	0.06506	39.9492	0.13205
31.8697	0.06477	40.088	0.13159
31.9749	0.06447	40.2268	0.13115
32.08	0.06418	40.3656	0.1307
32.1852	0.06389	40.5044	0.13026
32.2903	0.0636	40.6433	0.12981
32.3955	0.06331	40.782	0.12938
32.5007	0.06302	40.9209	0.12894
32.6058	0.06274	41.0597	0.12851
32.711	0.06245	41.1985	0.12808
32.8161	0.06217	41.3373	0.12765
32.9213	0.06189	41.4761	0.12723
33.0264	0.06161	41.6149	0.12681
33.1316	0.06134	41.7537	0.12639
33.2367	0.06106	41.8925	0.12597
33.3419	0.06079	42.0313	0.12556
33.447	0.06051	42.1701	0.12515
33.5522	0.06024	42.3089	0.12474
33.6574	0.05997	42.4477	0.12433
33.7625	0.05971	42.5865	0.12393
33.8677	0.05944	42.7253	0.12353
33.9728	0.05918	42.8641	0.12313
34.078	0.05891	43.0029	0.12273
34.1831	0.05865	43.1417	0.12234
34.2883	0.05839	43.2805	0.12194
34.3934	0.05813	43.4194	0.12155
34.4986	0.05787	43.5581	0.12117
34.6037	0.05762	43.697	0.12078
34.7089	0.05736	43.8358	0.1204
34.8141	0.05711	43.9746	0.12001
34.9192	0.05686	44.1134	0.11964
35.0244	0.05661	44.2522	0.11926
35.1295	0.05636	44.391	0.11888
35.2347	0.05611	44.5298	0.11851
35.3398	0.05587	44.6686	0.11814
35.445	0.05562	44.8074	0.11777
35.5502	0.05538	44.9462	0.1174
35.6553	0.05514	45.085	0.11704
35.7605	0.05489	45.2238	0.11667
35.8656	0.05465	45.3626	0.11631
35.9708	0.05442	45.5014	0.11595
36.0759	0.05418	45.6402	0.11559
36.1811	0.05394	45.779	0.11524
36.2862	0.05371	45.9178	0.11489
36.3914	0.05348	46.0566	0.11453
36.4965	0.05325	46.1954	0.11418
36.6017	0.05302	46.3342	0.11383
36.7069	0.05279	46.4731	0.11349
36.812	0.05256	46.6119	0.11314
36.9172	0.05233	46.7507	0.1128
37.0223	0.05211	46.8895	0.11246
37.1275	0.05188	47.0283	0.11212
37.2326	0.05166	47.1671	0.11178
37.3378	0.05144	47.3059	0.11144
37.4429	0.05122	47.4447	0.1111
37.5481	0.051	47.5835	0.11077
37.6532	0.05078	47.7223	0.11044
37.7584	0.05056	47.8611	0.11011
37.8636	0.05035	47.9999	0.10978
37.9687	0.05013	48.1387	0.10945
38.0739	0.04992	48.2775	0.10913
38.179	0.04971	48.4163	0.1088
38.2842	0.0495	48.5551	0.10848
38.3893	0.04929	48.6939	0.10816
38.4945	0.04908	48.8327	0.10784
38.5996	0.04887	48.9715	0.10752
38.7048	0.04866	49.1103	0.1072
38.81	0.04846	49.2492	0.10688
38.9151	0.04825	49.3879	0.10657
39.0203	0.04805	49.5268	0.10626
39.1254	0.04785	49.6656	0.10595
39.2306	0.04765	49.8044	0.10563
39.3357	0.04745	49.9432	0.10533
39.4409	0.04725	50.082	0.10502
39.5461	0.04705	50.2208	0.10471
39.6512	0.04686	50.3596	0.10441
39.7564	0.04666	50.4984	0.1041
39.8615	0.04647	50.6372	0.1038
39.9667	0.04627	50.776	0.1035
40.0718	0.04608	50.9148	0.1032
40.177	0.04589	51.0536	0.1029
40.2821	0.0457	51.1924	0.1026
40.3873	0.04551	51.3312	0.10231
40.4924	0.04532	51.47	0.10201
40.5976	0.04513	51.6088	0.10172
40.7028	0.04495	51.7476	0.10143
40.8079	0.04476	51.8864	0.10113
40.9131	0.04458	52.0252	0.10084
41.0182	0.0444	52.1641	0.10056
41.1234	0.04421	52.3028	0.10027
41.2285	0.04403	52.4417	0.09998
41.3337	0.04385	52.5805	0.0997
41.4388	0.04367	52.7193	0.09941
41.544	0.04349	52.8581	0.09913
41.6491	0.04332	52.9969	0.09885
41.7543	0.04314	53.1357	0.09856
41.8595	0.04296	53.2745	0.09828
41.9646	0.04279	53.4133	0.09801
42.0698	0.04262	53.5521	0.09773
42.1749	0.04244	53.6909	0.09745
42.2801	0.04227	53.8297	0.09717
42.3852	0.0421	53.9685	0.0969
42.4904	0.04193	54.1073	0.09663
42.5956	0.04176	54.2461	0.09635
42.7007	0.0416	54.3849	0.09608
42.8059	0.04143	54.5237	0.09581
42.911	0.04126	54.6625	0.09554
43.0162	0.0411	54.8013	0.09527
43.1213	0.04093	54.9401	0.09501
43.2265	0.04077	55.0789	0.09474
43.3316	0.04061	55.2178	0.09447
43.4368	0.04044	55.3566	0.09421
43.5419	0.04028	55.4954	0.09395
43.6471	0.04012	55.6342	0.09368
43.7522	0.03996	55.773	0.09342
43.8574	0.03981	55.9118	0.09316
43.9626	0.03965	56.0506	0.0929
44.0677	0.03949	56.1894	0.09264
44.1729	0.03934	56.3282	0.09238
44.278	0.03918	56.467	0.09213
44.3832	0.03903	56.6058	0.09187
44.4883	0.03887	56.7446	0.09161
44.5935	0.03872	56.8834	0.09136
44.6987	0.03857	57.0222	0.09111
44.8038	0.03842	57.161	0.09085
44.909	0.03827	57.2998	0.0906
45.0141	0.03812	57.4386	0.09035
45.1193	0.03797	57.5774	0.0901
45.2244	0.03783	57.7162	0.08985
45.3296	0.03768	57.855	0.0896
45.4347	0.03753	57.9939	0.08936
45.5399	0.03739	58.1326	0.08911
45.645	0.03724	58.2715	0.08887
45.7502	0.0371	58.4103	0.08862
45.8554	0.03696	58.5491	0.08838
45.9605	0.03681	58.6879	0.08813
46.0657	0.03667	58.8267	0.08789
46.1708	0.03653	58.9655	0.08765
46.276	0.03639	59.1043	0.08741
46.3811	0.03625	59.2431	0.08717
46.4863	0.03612	59.3819	0.08693
46.5914	0.03598	59.5207	0.08669
46.6966	0.03584	59.6595	0.08645
46.8017	0.03571	59.7983	0.08622
46.9069	0.03557	59.9371	0.08598
47.0121	0.03544	60.0759	0.08575
47.1172	0.0353	60.2147	0.08551
47.2224	0.03517	60.3535	0.08528
47.3275	0.03504	60.4923	0.08505
47.4327	0.0349	60.6311	0.08481
47.5378	0.03477	60.77	0.08458
47.643	0.03464	60.9087	0.08435
47.7482	0.03451	61.0476	0.08412
47.8533	0.03438	61.1864	0.08389
47.9585	0.03426	61.3252	0.08367
48.0636	0.03413	61.464	0.08344
48.1688	0.034	61.6028	0.08321
48.2739	0.03388	61.7416	0.08298
48.3791	0.03375	61.8804	0.08276
48.4842	0.03363	62.0192	0.08253
48.5894	0.0335	62.158	0.08231
48.6945	0.03338	62.2968	0.08209
48.7997	0.03326	62.4356	0.08187
48.9049	0.03313	62.5744	0.08164
49.01	0.03301	62.7132	0.08142
49.1152	0.03289	62.852	0.0812
49.2203	0.03277	62.9908	0.08098
49.3255	0.03265	63.1296	0.08076
49.4306	0.03253	63.2684	0.08055
49.5358	0.03241	63.4072	0.08033
49.6409	0.0323	63.546	0.08011
49.7461	0.03218	63.6848	0.07989
49.8513	0.03206	63.8237	0.07968
49.9564	0.03195	63.9625	0.07946
50.0616	0.03183	64.1013	0.07925
50.1667	0.03172	64.2401	0.07904
50.2719	0.0316	64.3789	0.07882
50.377	0.03149	64.5177	0.07861
50.4822	0.03138	64.6565	0.0784
50.5873	0.03127	64.7953	0.07819
50.6925	0.03115	64.9341	0.07798
50.7976	0.03104	65.0729	0.07777
50.9028	0.03093	65.2117	0.07756
51.008	0.03082	65.3505	0.07735
51.1131	0.03071	65.4893	0.07714
51.2183	0.03061	65.6281	0.07694
51.3234	0.0305	65.7669	0.07673
51.4286	0.03039	65.9057	0.07652
51.5337	0.03028	66.0445	0.07632
51.6389	0.03018	66.1833	0.07612
51.744	0.03007	66.3221	0.07591
51.8492	0.02997	66.4609	0.07571
51.9543	0.02986	66.5998	0.07551
52.0595	0.02976	66.7386	0.0753
52.1647	0.02966	66.8774	0.0751
52.2698	0.02955	67.0162	0.0749
52.375	0.02945	67.155	0.0747
52.4801	0.02935	67.2938	0.0745
52.5853	0.02925	67.4326	0.0743
52.6904	0.02915	67.5714	0.0741
52.7956	0.02905	67.7102	0.07391
52.9008	0.02895	67.849	0.07371
53.0059	0.02885	67.9878	0.07351
53.1111	0.02875	68.1266	0.07332
53.2162	0.02865	68.2654	0.07312
53.3214	0.02856	68.4042	0.07293
53.4265	0.02846	68.543	0.07273
53.5317	0.02836	68.6818	0.07254
53.6368	0.02827	68.8206	0.07235
53.742	0.02817	68.9594	0.07215
53.8471	0.02808	69.0982	0.07196
53.9523	0.02798	69.237	0.07177
54.0575	0.02789	69.3758	0.07158
54.1626	0.0278	69.5147	0.07139
54.2678	0.0277	69.6535	0.0712
54.3729	0.02761	69.7923	0.07101
54.4781	0.02752	69.9311	0.07082
54.5832	0.02743	70.0699	0.07063
54.6884	0.02734	70.2087	0.07045
54.7935	0.02725	70.3475	0.07026
54.8987	0.02716	70.4863	0.07007
55.0038	0.02707	70.6251	0.06989
55.109	0.02698	70.7639	0.0697
55.2142	0.02689	70.9027	0.06952
55.3193	0.0268	71.0415	0.06933
55.4245	0.02671	71.1803	0.06915
55.5296	0.02663	71.3191	0.06897
55.6348	0.02654	71.4579	0.06878
55.7399	0.02645	71.5967	0.0686
55.8451	0.02637	71.7355	0.06842
55.9502	0.02628	71.8743	0.06824
56.0554	0.0262	72.0131	0.06806
56.1606	0.02612	72.1519	0.06788
56.2657	0.02603	72.2907	0.0677
56.3709	0.02595	72.4296	0.06752
56.476	0.02587	72.5683	0.06734
56.5812	0.02578	72.7072	0.06716
56.6863	0.0257	72.846	0.06699
56.7915	0.02562	72.9848	0.06681
56.8967	0.02554	73.1236	0.06663
57.0018	0.02546	73.2624	0.06646
57.107	0.02538	73.4012	0.06628
57.2121	0.0253	73.54	0.06611
57.3173	0.02522	73.6788	0.06593
57.4224	0.02514	73.8176	0.06576
57.5276	0.02506	73.9564	0.06559
57.6327	0.02498	74.0952	0.06541
57.7379	0.02491	74.234	0.06524
57.843	0.02483	74.3728	0.06507
57.9482	0.02475	74.5116	0.0649
58.0534	0.02467	74.6504	0.06473
58.1585	0.0246	74.7892	0.06456
58.2637	0.02452	74.928	0.06439
58.3688	0.02445	75.0668	0.06422
58.474	0.02437	75.2057	0.06405
58.5791	0.0243	75.3444	0.06388
58.6843	0.02422	75.4833	0.06371
58.7894	0.02415	75.6221	0.06355
58.8946	0.02408	75.7609	0.06338
58.9997	0.02401	75.8997	0.06321
59.1049	0.02393	76.0385	0.06305
59.2101	0.02386	76.1773	0.06288
59.3152	0.02379	76.3161	0.06272
59.4204	0.02372	76.4549	0.06255
59.5255	0.02365	76.5937	0.06239
59.6307	0.02358	76.7325	0.06222
59.7358	0.02351	76.8713	0.06206
59.841	0.02344	77.0101	0.0619
59.9462	0.02337	77.1489	0.06174
60.0513	0.0233	77.2877	0.06158
60.1565	0.02323	77.4265	0.06141
60.2616	0.02316	77.5653	0.06125
60.3668	0.02309	77.7041	0.06109
60.4719	0.02303	77.8429	0.06093
60.5771	0.02296	77.9817	0.06077
60.6822	0.02289	78.1205	0.06061
60.7874	0.02283	78.2593	0.06046
60.8925	0.02276	78.3982	0.0603
60.9977	0.02269	78.537	0.06014
61.1028	0.02263	78.6758	0.05998
61.208	0.02256	78.8146	0.05983
61.3132	0.0225	78.9534	0.05967
61.4183	0.02243	79.0922	0.05951
61.5235	0.02237	79.231	0.05936
61.6286	0.02231	79.3698	0.0592
61.7338	0.02224	79.5086	0.05905
61.8389	0.02218	79.6474	0.0589
61.9441	0.02212	79.7862	0.05874
62.0493	0.02206	79.925	0.05859
62.1544	0.02199	80.0638	0.05844
62.2596	0.02193	80.2026	0.05828
62.3647	0.02187	80.3414	0.05813
62.4699	0.02181	80.4802	0.05798
62.575	0.02175	80.619	0.05783
62.6802	0.02169	80.7578	0.05768
62.7853	0.02163	80.8966	0.05753
62.8905	0.02157	81.0354	0.05738
62.9956	0.02151	81.1743	0.05723
63.1008	0.02145	81.3131	0.05708
63.206	0.02139	81.4519	0.05693
63.3111	0.02133	81.5907	0.05678
63.4163	0.02128	81.7295	0.05664
63.5214	0.02122	81.8683	0.05649
63.6266	0.02116	82.0071	0.05634
63.7317	0.0211	82.1459	0.0562
63.8369	0.02105	82.2847	0.05605
63.942	0.02099	82.4235	0.05591
64.0472	0.02093	82.5623	0.05576
64.1523	0.02088	82.7011	0.05562
64.2575	0.02082	82.8399	0.05547
64.3627	0.02077	82.9787	0.05533
64.4678	0.02071	83.1175	0.05518
64.573	0.02066	83.2563	0.05504
64.6781	0.0206	83.3951	0.0549
64.7833	0.02055	83.5339	0.05476
64.8884	0.0205	83.6727	0.05461
64.9936	0.02044	83.8115	0.05447
65.0987	0.02039	83.9504	0.05433
65.2039	0.02034	84.0892	0.05419
65.3091	0.02028	84.228	0.05405
65.4142	0.02023	84.3668	0.05391
65.5194	0.02018	84.5056	0.05377
65.6245	0.02013	84.6444	0.05363
65.7297	0.02008	84.7832	0.05349
65.8348	0.02002	84.922	0.05335
65.94	0.01997	85.0608	0.05322
66.0452	0.01992	85.1996	0.05308
66.1503	0.01987	85.3384	0.05294
66.2555	0.01982	85.4772	0.05281
66.3606	0.01977	85.616	0.05267
66.4658	0.01972	85.7548	0.05253
66.5709	0.01967	85.8936	0.0524
66.6761	0.01962	86.0324	0.05226
66.7812	0.01958	86.1712	0.05213
66.8864	0.01953	86.31	0.05199
66.9915	0.01948	86.4488	0.05186
67.0967	0.01943	86.5876	0.05172
67.2018	0.01938	86.7264	0.05159
67.307	0.01933	86.8653	0.05146
67.4122	0.01929	87.0041	0.05133
67.5173	0.01924	87.1429	0.05119
67.6225	0.01919	87.2817	0.05106
67.7276	0.01915	87.4205	0.05093
67.8328	0.0191	87.5593	0.0508
67.9379	0.01905	87.6981	0.05067
68.0431	0.01901	87.8369	0.05054
68.1483	0.01896	87.9757	0.05041
68.2534	0.01892	88.1145	0.05028
68.3586	0.01887	88.2533	0.05015
68.4637	0.01883	88.3921	0.05002
68.5689	0.01878	88.5309	0.04989
68.674	0.01874	88.6697	0.04976
68.7792	0.0187	88.8085	0.04963
68.8843	0.01865	88.9473	0.04951
68.9895	0.01861	89.0861	0.04938
69.0946	0.01856	89.2249	0.04925
69.1998	0.01852	89.3637	0.04913
69.305	0.01848	89.5025	0.049
69.4101	0.01844	89.6414	0.04887
69.5153	0.01839	89.7802	0.04875
69.6204	0.01835	89.9189	0.04862
69.7256	0.01831	90.0578	0.0485
69.8307	0.01827	90.1966	0.04838
69.9359	0.01823	90.3354	0.04825
70.041	0.01818	90.4742	0.04813
70.1462	0.01814	90.613	0.048
70.2514	0.0181	90.7518	0.04788
70.3565	0.01806	90.8906	0.04776
70.4617	0.01802	91.0294	0.04764
70.5668	0.01798	91.1682	0.04751
70.672	0.01794	91.307	0.04739
70.7771	0.0179	91.4458	0.04727
70.8823	0.01786	91.5846	0.04715
70.9874	0.01782	91.7234	0.04703
71.0926	0.01778	91.8622	0.04691
71.1977	0.01774	92.001	0.04679
71.3029	0.01771	92.1398	0.04667
71.4081	0.01767	92.2786	0.04655
71.5132	0.01763	92.4174	0.04643
71.6184	0.01759	92.5563	0.04631
71.7235	0.01755	92.695	0.0462
71.8287	0.01751	92.8339	0.04608
71.9338	0.01748	92.9727	0.04596
72.039	0.01744	93.1115	0.04584
72.1441	0.0174	93.2503	0.04573
72.2493	0.01737	93.3891	0.04561
72.3544	0.01733	93.5279	0.04549
72.4596	0.01729	93.6667	0.04538
72.5648	0.01726	93.8055	0.04526
72.6699	0.01722	93.9443	0.04515
72.7751	0.01718	94.0831	0.04503
72.8802	0.01715	94.2219	0.04492
72.9854	0.01711	94.3607	0.0448
73.0905	0.01708	94.4995	0.04469
73.1957	0.01704	94.6383	0.04457
73.3008	0.01701	94.7771	0.04446
73.406	0.01697	94.9159	0.04435
73.5112	0.01694	95.0547	0.04423
73.6163	0.0169	95.1935	0.04412
73.7215	0.01687	95.3323	0.04401
73.8266	0.01684	95.4711	0.0439
73.9318	0.0168	95.6099	0.04379
74.0369	0.01677	95.7488	0.04368
74.1421	0.01673	95.8876	0.04356
74.2472	0.0167	96.0264	0.04345
74.3524	0.01667	96.1652	0.04334
74.4576	0.01663	96.304	0.04323
74.5627	0.0166	96.4428	0.04312
74.6679	0.01657	96.5816	0.04301
74.773	0.01654	96.7204	0.04291
74.8782	0.0165	96.8592	0.0428
74.9833	0.01647	96.998	0.04269
75.0885	0.01644	97.1368	0.04258
75.1936	0.01641	97.2756	0.04247
75.2988	0.01638	97.4144	0.04236
75.4039	0.01635	97.5532	0.04226
75.5091	0.01631	97.692	0.04215
75.6143	0.01628	97.8308	0.04204
75.7194	0.01625	97.9696	0.04194
75.8246	0.01622	98.1084	0.04183
75.9297	0.01619	98.2472	0.04173
76.0349	0.01616	98.386	0.04162
76.14	0.01613	98.5249	0.04152
76.2452	0.0161	98.6637	0.04141
76.3504	0.01607	98.8025	0.04131
76.4555	0.01604	98.9413	0.0412
76.5607	0.01601	99.0801	0.0411
76.6658	0.01598	99.2189	0.04099
76.771	0.01595	99.3577	0.04089
76.8761	0.01592	99.4965	0.04079
76.9813	0.01589	99.6353	0.04068
77.0864	0.01587	99.7741	0.04058
77.1916	0.01584	99.9129	0.04048
77.2968	0.01581	100.052	0.04038
77.4019	0.01578	100.191	0.04028
77.5071	0.01575	100.329	0.04017
77.6122	0.01572	100.468	0.04007
77.7174	0.0157	100.607	0.03997
77.8225	0.01567	100.746	0.03987
77.9277	0.01564	100.885	0.03977
78.0328	0.01561	101.023	0.03967
78.138	0.01559	101.162	0.03957
78.2431	0.01556	101.301	0.03947
78.3483	0.01553	101.44	0.03937
78.4535	0.01551	101.579	0.03927
78.5586	0.01548	101.717	0.03918
78.6638	0.01545	101.856	0.03908
78.7689	0.01543	101.995	0.03898
78.8741	0.0154	102.134	0.03888
78.9792	0.01537	102.273	0.03878
79.0844	0.01535	102.411	0.03869
79.1895	0.01532	102.55	0.03859
79.2947	0.0153	102.689	0.03849
79.3999	0.01527	102.828	0.0384
79.505	0.01524	102.967	0.0383
79.6102	0.01522	103.105	0.0382
79.7153	0.01519	103.244	0.03811
79.8205	0.01517	103.383	0.03801
79.9256	0.01514	103.522	0.03792
80.0308	0.01512	103.661	0.03782
80.1359	0.01509	103.799	0.03773
80.2411	0.01507	103.938	0.03763
80.3462	0.01505	104.077	0.03754
80.4514	0.01502	104.216	0.03745
80.5566	0.015	104.355	0.03735
80.6617	0.01497	104.493	0.03726
80.7669	0.01495	104.632	0.03717
80.872	0.01493	104.771	0.03707
80.9772	0.0149	104.91	0.03698
81.0823	0.01488	105.049	0.03689
81.1875	0.01486	105.187	0.0368
81.2926	0.01483	105.326	0.0367
81.3978	0.01481	105.465	0.03661
81.5029	0.01479	105.604	0.03652
81.6081	0.01476	105.743	0.03643
81.7133	0.01474	105.882	0.03634
81.8184	0.01472	106.02	0.03625
81.9236	0.0147	106.159	0.03616
82.0287	0.01467	106.298	0.03607
82.1339	0.01465	106.437	0.03598
82.239	0.01463	106.576	0.03589
82.3442	0.01461	106.714	0.0358
82.4493	0.01458	106.853	0.03571
82.5545	0.01456	106.992	0.03562
82.6597	0.01454	107.131	0.03553
82.7648	0.01452	107.27	0.03545
82.87	0.0145	107.408	0.03536
82.9751	0.01448	107.547	0.03527
83.0803	0.01446	107.686	0.03518
83.1854	0.01443	107.825	0.0351
83.2906	0.01441	107.964	0.03501
83.3958	0.01439	108.102	0.03492
83.5009	0.01437	108.241	0.03484
83.6061	0.01435	108.38	0.03475
83.7112	0.01433	108.519	0.03466
83.8164	0.01431	108.658	0.03458
83.9215	0.01429	108.796	0.03449
84.0267	0.01427	108.935	0.03441
84.1318	0.01425	109.074	0.03432
84.237	0.01423	109.213	0.03424
84.3421	0.01421	109.352	0.03415
84.4473	0.01419	109.49	0.03407
84.5524	0.01417	109.629	0.03398
84.6576	0.01415	109.768	0.0339
84.7628	0.01413	109.907	0.03382
84.8679	0.01411	110	0.03373
84.9731	0.01409
85.0782	0.01407
85.1834	0.01406
85.2885	0.01404
85.3937	0.01402
85.4989	0.014
85.604	0.01398
85.7092	0.01396
85.8143	0.01394
85.9195	0.01392
86.0246	0.01391
86.1298	0.01389
86.2349	0.01387
86.3401	0.01385
86.4453	0.01383
86.5504	0.01382
86.6556	0.0138
86.7607	0.01378
86.8659	0.01376
86.971	0.01375
87.0762	0.01373
87.1813	0.01371
87.2865	0.0137
87.3916	0.01368
87.4968	0.01366
87.602	0.01364
87.7071	0.01363
87.8123	0.01361
87.9174	0.01359
88.0226	0.01358
88.1277	0.01356
88.2329	0.01355
88.338	0.01353
88.4432	0.01351
88.5483	0.0135
88.6535	0.01348
88.7587	0.01347
88.8638	0.01345
88.969	0.01343
89.0741	0.01342
89.1793	0.0134
89.2844	0.01339
89.3896	0.01337
89.4947	0.01336
89.5999	0.01334
89.7051	0.01333
89.8102	0.01331
89.9154	0.0133
90.0205	0.01328
90.1257	0.01327
90.2308	0.01325
90.336	0.01324
90.4411	0.01322
90.5463	0.01321
90.6514	0.01319
90.7566	0.01318
90.8618	0.01317
90.9669	0.01315
91.0721	0.01314
91.1772	0.01312
91.2824	0.01311
91.3875	0.0131
91.4927	0.01308
91.5978	0.01307
91.703	0.01306
91.8082	0.01304
91.9133	0.01303
92.0185	0.01301
92.1236	0.013
92.2288	0.01299
92.3339	0.01297
92.4391	0.01296
92.5442	0.01295
92.6494	0.01294
92.7545	0.01292
92.8597	0.01291
92.9649	0.0129
93.07	0.01288
93.1752	0.01287
93.2803	0.01286
93.3855	0.01285
93.4906	0.01283
93.5958	0.01282
93.701	0.01281
93.8061	0.0128
93.9113	0.01279
94.0164	0.01277
94.1216	0.01276
94.2267	0.01275
94.3319	0.01274
94.437	0.01273
94.5422	0.01271
94.6474	0.0127
94.7525	0.01269
94.8577	0.01268
94.9628	0.01267
95.068	0.01266
95.1731	0.01264
95.2783	0.01263
95.3834	0.01262
95.4886	0.01261
95.5937	0.0126
95.6989	0.01259
95.8041	0.01258
95.9092	0.01257
96.0144	0.01256
96.1195	0.01254
96.2247	0.01253
96.3298	0.01252
96.435	0.01251
96.5401	0.0125
96.6453	0.01249
96.7505	0.01248
96.8556	0.01247
96.9608	0.01246
97.0659	0.01245
97.1711	0.01244
97.2762	0.01243
97.3814	0.01242
97.4865	0.01241
97.5917	0.0124
97.6968	0.01239
97.802	0.01238
97.9072	0.01237
98.0123	0.01236
98.1175	0.01235
98.2226	0.01234
98.3278	0.01233
98.4329	0.01232
98.5381	0.01231
98.6432	0.0123
98.7484	0.01229
98.8535	0.01228
98.9587	0.01227
99.0639	0.01226
99.169	0.01225
99.2742	0.01224
99.3793	0.01224
99.4845	0.01223
99.5896	0.01222
99.6948	0.01221
99.7999	0.0122
99.9051	0.01219
100.01	0.01218
100.115	0.01217
100.221	0.01216
100.326	0.01215
100.431	0.01215
100.536	0.01214
100.641	0.01213
100.746	0.01212
100.852	0.01211
100.957	0.0121
101.062	0.01209
101.167	0.01209
101.272	0.01208
101.377	0.01207
101.482	0.01206
101.588	0.01205
101.693	0.01204
101.798	0.01204
101.903	0.01203
102.008	0.01202
102.113	0.01201
102.219	0.012
102.324	0.012
102.429	0.01199
102.534	0.01198
102.639	0.01197
102.744	0.01197
102.849	0.01196
102.955	0.01195
103.06	0.01194
103.165	0.01194
103.27	0.01193
103.375	0.01192
103.48	0.01191
103.586	0.01191
103.691	0.0119
103.796	0.01189
103.901	0.01188
104.006	0.01188
104.111	0.01187
104.216	0.01186
104.322	0.01185
104.427	0.01185
104.532	0.01184
104.637	0.01183
104.742	0.01183
104.847	0.01182
104.953	0.01181
105.058	0.01181
105.163	0.0118
105.268	0.01179
105.373	0.01179
105.478	0.01178
105.583	0.01177
105.689	0.01177
105.794	0.01176
105.899	0.01175
106.004	0.01175
106.109	0.01174
106.214	0.01173
106.32	0.01173
106.425	0.01172
106.53	0.01171
106.635	0.01171
106.74	0.0117
106.845	0.01169
106.951	0.01169
107.056	0.01168
107.161	0.01168
107.266	0.01167
107.371	0.01166
107.476	0.01166
107.581	0.01165
107.687	0.01165
107.792	0.01164
107.897	0.01163
108.002	0.01163
108.107	0.01162
108.212	0.01162
108.318	0.01161
108.423	0.0116
108.528	0.0116
108.633	0.01159
108.738	0.01159
108.843	0.01158
108.948	0.01158
109.054	0.01157
109.159	0.01156
109.264	0.01156
109.369	0.01155
109.474	0.01155
109.579	0.01154
109.685	0.01154
109.79	0.01153
109.895	0.01153
110	0.01152
