# Supplementary material for: A bilateral interfacial passivation strategy promoting efficiency and stability of perovskite quantum dot light-emitting diodes
Source: Nat Commun. 2020 Aug 6;11:3902. doi: 10.1038/s41467-020-17633-3 (PMC7413529; doi:10.1038/s41467-020-17633-3)
Supplement: Supplementary file 3 — Source Data [file 41467_2020_17633_MOESM3_ESM.zip › Figure S5.xlsx]

## Sheet: Sheet1
	TSPO1		TPBi
0.2	0	0.2	0
0.4	0	0.4	0.000288889
0.6	0	0.6	0.000866667
0.8	0	0.8	0.00136
1	0	1	0.000166667
1.2	0	1.2	0.000622222
1.4	6e-05	1.4	0.00128
1.6	1.06667e-05	1.6	0.000622222
1.8	3e-05	1.8	0.00289
2	4.8e-05	2	0.00333
2.2	5.33333e-05	2.2	0.00124
2.4	0.00015	2.4	0.00521
2.6	0.000718667	2.6	0.01111
2.8	0.00484	2.8	0.03111
3	0.00949	3	0.05778
3.2	0.02946	3.2	0.09022
3.4	0.06823	3.4	0.18378
3.6	0.14933	3.6	0.36667
3.8	0.2808	3.8	0.71367
4	0.49907	4	1.44444
4.2	0.87979	4.2	2.5
4.4	1.34907	4.4	5.62222
4.6	2.03733	4.6	8.4
4.8	3.046	4.8	12.1222
5	4.3198	5	16.1778
5.2	5.6512	5.2	21.4556
5.4	7.78	5.4	29
5.6	10.8447	5.6	38.4111
5.8	13.7113	5.8	49.5556
6	14.1307	6	62.5556
6.2	23.4427	6.2	78.5556
6.4	29.438	6.4	99
6.6	36.8881	6.6	132.333
6.8	46.002	6.8	143.333
7	56.7547	7	170
