# Supplementary material for: A bilateral interfacial passivation strategy promoting efficiency and stability of perovskite quantum dot light-emitting diodes
Source: Nat Commun. 2020 Aug 6;11:3902. doi: 10.1038/s41467-020-17633-3 (PMC7413529; doi:10.1038/s41467-020-17633-3)
Supplement: Supplementary file 3 — Source Data [file 41467_2020_17633_MOESM3_ESM.zip › Figure S6.xlsx]

## Sheet: Sheet1
	0		1 nm		2 nm		5 nm
0.01792	2.67944	0.02522	2.75328	0.07399	7.99411	0.09846	13.0103
0.76875	10.3275	1.71494	17.8454	1.94292	36.3163	1.50868	24.6516
7.45833	15.6052	16.8432	25.8133	19.8954	52.9415	14.5631	37.3318
36.3667	19.0776	82.463	31.1805	98.28	61.0852	71.4917	44.713
107.875	20.434	244.675	33.3041	295.218	63.0579	214.198	47.2385
233.583	20.2675	527.366	32.8919	642.6	60.6547	464.953	46.0943
417.5	19.4866	938.995	31.7371	1155.92	57.7321	833.18	44.1116
663.333	18.5808	1480.51	30.2187	1839.6	54.0264	1326.88	41.9487
967.917	17.0183	2148.96	27.7883	2716.56	51.0365	1939.44	38.5916
1343.33	15.9762	2956.8	25.9977	3739.68	46.4556	2700.2	36.2607
1762.92	14.3084	3848.06	23.2184	4966.92	43.2533	3539.02	32.5826
2258.75	13.2933	4928.35	21.6663	6247.08	38.549	4542.82	30.2033
2807.92	12.2039	6084.67	19.8112	7769.16	35.6474	5650.37	27.7833
3328.75	10.5243	7150.18	16.9543	9408.42	32.6366	6663.07	24.0822
3956.67	9.64648	8479.68	15.5059	10757.9	28.0437	7933.64	22.1026
4600	8.74802	9835.58	14.0108	12558.4	25.6731	9246.69	20.0935
5241.67	7.8625	11193.6	12.5583	14364	23.272	10571.6	18.1207
5837.5	6.98753	12439.7	11.1003	16153.2	20.9329	11816.5	16.1424
6358.33	6.13838	13974	9.59756	17866.8	18.6761	13476.3	14.3016
6800	5.43276	14973	8.46571	19391.4	16.4955	14671.8	12.7881
7016.67	4.60487	15623.5	7.37422	20664	14.4335	15639.1	11.2448
7000	3.85321	15821	6.28815	21760.2	12.8211	16291.1	9.80413
6700	3.14862	15472.5	5.24848	22125.6	10.8076	16497.6	8.37236
6108.33	2.49744	14496.8	4.26041	21772.8	9.01358	16117.2	6.9823
5262.5	1.90872	12893.8	3.33689	20538	7.31758	15063	5.64641
4275	1.40279	10859.8	2.51812	18333	5.71715	13345.9	4.39956
