# Supplementary material for: A bilateral interfacial passivation strategy promoting efficiency and stability of perovskite quantum dot light-emitting diodes
Source: Nat Commun. 2020 Aug 6;11:3902. doi: 10.1038/s41467-020-17633-3 (PMC7413529; doi:10.1038/s41467-020-17633-3)
Supplement: Supplementary file 3 — Source Data [file 41467_2020_17633_MOESM3_ESM.zip › Figure S7.xlsx]

## Sheet: Sheet1
	0		1 nm		2 nm		5 nm
0.01792	2.67944	0.01323	2.22332	0.03112	8.19993	0.05097	6.55057
0.76875	10.3275	0.9488	13.2547	0.97495	20.5494	0.80354	17.1206
7.45833	15.6052	9.79147	20.513	9.7917	31.9189	7.4835	25.7782
36.3667	19.0776	47.2031	25.6877	41.7853	39.2972	37.0244	31.884
107.875	20.434	140.658	28.0154	145.231	43.1137	112.949	34.943
233.583	20.2675	302.845	27.0634	316.051	42.9592	241.23	34.4385
417.5	19.4866	546.764	26.1566	573.852	42.0123	444.224	34.0233
663.333	18.5808	849.682	24.6505	911.89	39.6886	692.01	31.8529
967.917	17.0183	1231.06	22.3184	1314.57	36.8829	1070.42	30.8414
1343.33	15.9762	1690.69	20.8088	1862.27	34.888	1421.08	27.6019
1762.92	14.3084	2214.43	18.7417	2473.1	32.2013	1869.78	25.4023
2258.75	13.2933	2818.8	17.2265	3052.16	29.3064	2328.67	22.8082
2807.92	12.2039	3453.04	15.5768	3857.2	26.5848	2950.05	21.242
3328.75	10.5243	4106.1	13.5315	4693.06	23.0365	3589.84	18.698
3956.67	9.64648	4849.78	12.3364	5301.78	19.9048	4183.09	16.8814
4600	8.74802	5595.5	11.0376	6203.64	18.4149	4842.84	15.2944
5241.67	7.8625	6436.28	9.98277	7078.26	16.5285	5552.35	13.5356
5837.5	6.98753	7115.86	8.81871	7934.31	14.8345	6299.09	12.3217
6358.33	6.13838	8002.15	8.00989	8852.52	13.3102	7094.75	11.2951
6800	5.43276	8558.03	7.07351	9556.38	11.9171	7781.72	10.0611
7016.67	4.60487	8912.1	6.08458	10228.4	10.5116	8296.23	8.90768
7000	3.85321	9083.11	5.19438	10730.1	9.23215	8532.64	7.6604
6700	3.14862	9193.18	4.48422	10936.4	8.02832	8674.81	6.6934
6108.33	2.49744	8504.34	3.6071	10790.5	6.73022	8575.23	5.75395
5262.5	1.90872	8144.61	3.16173	10147.1	6.97761	7922.22	5.70175
4275	1.40279	7541.05	2.62287	9057.65	5.45154	7019.11	4.44267
	--	--	--		--		--
	--	--	--		--		--
	--	--	--		--		--
