# Supplementary material for: A bilateral interfacial passivation strategy promoting efficiency and stability of perovskite quantum dot light-emitting diodes
Source: Nat Commun. 2020 Aug 6;11:3902. doi: 10.1038/s41467-020-17633-3 (PMC7413529; doi:10.1038/s41467-020-17633-3)
Supplement: Supplementary file 3 — Source Data [file 41467_2020_17633_MOESM3_ESM.zip › Figure S8.xlsx]

## Sheet: Sheet1
	Pristine		Bilateral P=O
400.6	0.000261597	400.6	0.00099496
401.4	-0.000259778	401.4	0.000888823
402.1	-0.000128998	402.1	9.81026e-05
402.9	0.000382027	402.9	0.00062941
403.6	0.000422048	403.6	0.000722206
404.4	0.000585592	404.4	0.000143137
405.1	-0.000166309	405.1	-0.000521791
405.9	0.000288339	405.9	0.000610732
406.6	0.000247226	406.6	0.000375926
407.4	0.000491359	407.4	0.00121
408.2	-4.05494e-05	408.2	0.000601542
408.9	0.00116	408.9	9.16395e-05
409.7	0.000761324	409.7	0.000640083
410.4	0.000239221	410.4	0.000227453
411.2	0.000119502	411.2	0.00114
411.9	7.86793e-05	411.9	0.000628224
412.7	0.000274513	412.7	0.000268366
413.4	0.000742041	413.4	0.000267329
414.2	3.91122e-05	414.2	0.000267655
414.9	0.000194288	414.9	-4.43226e-05
415.7	0.000388576	415.7	0.000797806
416.5	0.000230126	416.5	0.000306256
417.2	0.000422594	417.2	0.000569523
418	0.000380571	418	0.000911651
418.7	0.000152138	418.7	0.000520605
419.5	0.000264144	419.5	0.000430477
420.2	0.00056358	420.2	0.000642751
421	0.000411861	421	0.000298844
421.7	0.000446789	421.7	0.000679514
422.5	-0.000333455	422.5	0.000380374
423.2	0.000589958	423.2	0.000630892
424	0.000806258	424	0.000543433
424.7	0.000692196	424.7	2.19419e-20
425.5	0.000217755	425.5	0.000165639
426.3	0.00054084	426.3	0.000699081
427	0.000504275	427	0.000616365
427.8	0.000714572	427.8	0.000855915
428.5	0.000569947	428.5	0.00032523
429.3	0.000457704	429.3	-0.000160688
430	0.000105403	430	0.00080166
430.8	0.000383482	430.8	0.000357842
431.5	0.000417864	431.5	0.000437
432.3	0.000553393	432.3	0.000394604
433	0.000276333	433	0.00031515
433.8	0.000102492	433.8	0.00133
434.5	0.000648172	434.5	0.000389268
435.3	0.000406767	435.3	0.000657278
436.1	0.000337093	436.1	0.000807886
436.8	0.00026851	436.8	-3.82745e-05
437.6	0.000466618	437.6	0.000646309
438.3	0.000465163	438.3	0.000303291
439.1	0.000397308	439.1	0.000906611
439.8	0.000526105	439.8	0.000562704
440.6	0.000392942	440.6	0.000448266
441.3	0.000618155	441.3	0.000779425
442.1	0.000195197	442.1	0.000333827
442.8	0.0005161	442.8	0.000478506
443.6	0.00103	443.6	0.000219745
444.3	0.00044879	444.3	0.000548473
445.1	0.00102	445.1	0.000982212
445.8	0.000380935	445.8	0.00079662
446.6	0.000283973	446.6	0.000503706
447.3	0.000599782	447.3	0.000360213
448.1	0.00107	448.1	0.000503706
448.9	0.000438785	448.9	0.001
449.6	0.000938694	449.6	0.000892381
450.4	0.000529562	450.4	0.000888527
451.1	0.000871566	451.1	0.000461607
451.9	0.00074386	451.9	0.000600949
452.6	0.000340731	452.6	0.00141
453.4	0.000589776	453.4	0.000849985
454.1	0.000770056	454.1	0.000843166
454.9	0.00135	454.9	0.000702342
455.6	0.00123	455.6	0.000769938
456.4	0.00144	456.4	0.000910762
457.1	0.00154	457.1	0.00119
457.9	0.000981081	457.9	0.00129
458.6	0.00141	458.6	0.00126
459.4	0.00172	459.4	0.00161
460.1	0.00162	460.1	0.00119
460.9	0.00198	460.9	0.00216
461.6	0.00161	461.6	0.00191
462.4	0.00216	462.4	0.00188
463.1	0.00218	463.1	0.00218
463.9	0.00261	463.9	0.00225
464.7	0.00333	464.7	0.00214
465.4	0.00315	465.4	0.00287
466.2	0.00342	466.2	0.00335
466.9	0.00392	466.9	0.00375
467.7	0.00475	467.7	0.00367
468.4	0.00462	468.4	0.00493
469.2	0.00529	469.2	0.00556
469.9	0.00581	469.9	0.00487
470.7	0.0062	470.7	0.00585
471.4	0.00736	471.4	0.00629
472.2	0.0091	472.2	0.00765
472.9	0.00911	472.9	0.00828
473.7	0.01103	473.7	0.0097
474.4	0.01209	474.4	0.01025
475.2	0.01426	475.2	0.01173
475.9	0.01547	475.9	0.01346
476.7	0.01819	476.7	0.01572
477.4	0.02027	477.4	0.01774
478.2	0.02292	478.2	0.01925
478.9	0.02429	478.9	0.02148
479.7	0.02802	479.7	0.02471
480.4	0.03204	480.4	0.02808
481.2	0.03529	481.2	0.0314
481.9	0.04069	481.9	0.03578
482.7	0.04513	482.7	0.03863
483.4	0.05105	483.4	0.04444
484.2	0.05732	484.2	0.05156
484.9	0.06516	484.9	0.0579
485.7	0.07259	485.7	0.06513
486.4	0.08345	486.4	0.07264
487.2	0.09178	487.2	0.0823
487.9	0.10488	487.9	0.09327
488.7	0.11552	488.7	0.10516
489.4	0.13047	489.4	0.11711
490.2	0.14675	490.2	0.1319
490.9	0.16212	490.9	0.14948
491.7	0.1821	491.7	0.16733
492.4	0.20593	492.4	0.18636
493.2	0.22521	493.2	0.20958
493.9	0.25232	493.9	0.23243
494.7	0.28015	494.7	0.25965
495.4	0.31308	495.4	0.28595
496.2	0.34582	496.2	0.32138
496.9	0.38294	496.9	0.35814
497.7	0.41914	497.7	0.39668
498.4	0.45625	498.4	0.43819
499.2	0.49663	499.2	0.47791
500	0.54193	500	0.52031
500.7	0.58759	500.7	0.56923
501.5	0.63307	501.5	0.61192
502.2	0.67983	502.2	0.66113
503	0.72167	503	0.70738
503.7	0.77024	503.7	0.7566
504.5	0.8139	504.5	0.80344
505.2	0.85483	505.2	0.84999
505.9	0.89121	505.9	0.88082
506.7	0.9316	506.7	0.91728
507.4	0.95034	507.4	0.94752
508.2	0.97362	508.2	0.97065
508.9	0.98763	508.9	0.98666
509.7	0.994	509.7	0.99555
510.4	1	510.4	1
511.2	0.99491	511.2	0.99881
511.9	0.98818	511.9	0.98666
512.7	0.96762	512.7	0.97065
513.4	0.94542	513.4	0.93952
514.2	0.92487	514.2	0.91402
514.9	0.89358	514.9	0.87815
515.7	0.8561	515.7	0.8485
516.4	0.81917	516.4	0.80166
517.2	0.76987	517.2	0.75541
517.9	0.73149	517.9	0.71539
518.7	0.69311	518.7	0.67269
519.4	0.64653	519.4	0.63119
520.2	0.61142	520.2	0.59354
520.9	0.56685	520.9	0.54936
521.7	0.52993	521.7	0.5123
522.4	0.49245	522.4	0.47732
523.2	0.45861	523.2	0.445
523.9	0.42514	523.9	0.41299
524.7	0.39822	524.7	0.38571
525.4	0.36984	525.4	0.35369
526.2	0.34582	526.2	0.33353
526.9	0.31544	526.9	0.30566
527.7	0.29762	527.7	0.2839
528.4	0.27288	528.4	0.26531
529.2	0.25159	529.2	0.2421
529.9	0.23395	529.9	0.22336
530.7	0.21739	530.7	0.21162
531.4	0.20047	531.4	0.1954
532.2	0.18519	532.2	0.18111
532.9	0.17535	532.9	0.1692
533.7	0.16154	533.7	0.15381
534.4	0.14826	534.4	0.14512
535.2	0.13991	535.2	0.13623
535.9	0.12971	535.9	0.12529
536.7	0.12068	536.7	0.11672
537.4	0.11224	537.4	0.1099
538.2	0.10293	538.2	0.09964
538.9	0.09563	538.9	0.09223
539.7	0.08921	539.7	0.08615
540.4	0.08194	540.4	0.08144
541.1	0.07571	541.1	0.0743
541.9	0.07204	541.9	0.06929
542.6	0.06664	542.6	0.06534
543.4	0.06313	543.4	0.06107
544.1	0.0581	544.1	0.05725
544.9	0.05372	544.9	0.05218
545.6	0.04972	545.6	0.04815
546.4	0.04681	546.4	0.04462
547.1	0.04457	547.1	0.04201
547.9	0.04133	547.9	0.04002
548.6	0.03737	548.6	0.03655
549.4	0.03602	549.4	0.03353
550.1	0.03429	550.1	0.03267
550.9	0.03164	550.9	0.03066
551.6	0.02943	551.6	0.0278
552.4	0.02842	552.4	0.02603
553.1	0.02583	553.1	0.02589
553.9	0.02538	553.9	0.0231
554.6	0.0235	554.6	0.02286
555.4	0.02098	555.4	0.02203
556.1	0.02019	556.1	0.02005
556.8	0.01865	556.8	0.01883
557.6	0.01825	557.6	0.0173
558.3	0.01747	558.3	0.01674
559.1	0.01527	559.1	0.0156
559.8	0.01557	559.8	0.01416
560.6	0.01392	560.6	0.01371
561.3	0.01361	561.3	0.01247
562.1	0.01208	562.1	0.01219
562.8	0.0117	562.8	0.01135
563.6	0.01059	563.6	0.01021
564.3	0.01019	564.3	0.00948
565.1	0.00986	565.1	0.00949
565.8	0.00898	565.8	0.00931
566.6	0.00841	566.6	0.00831
567.3	0.00807	567.3	0.00775
568	0.0074	568	0.00755
568.8	0.00694	568.8	0.00731
569.5	0.00663	569.5	0.00588
570.3	0.00598	570.3	0.00618
571	0.00589	571	0.00559
571.8	0.0056	571.8	0.00514
572.5	0.00529	572.5	0.005
573.3	0.00484	573.3	0.00453
574	0.00537	574	0.00416
574.8	0.00401	574.8	0.00403
575.5	0.0041	575.5	0.00363
576.3	0.00403	576.3	0.00368
577	0.0038	577	0.00353
577.7	0.00397	577.7	0.00334
578.5	0.00315	578.5	0.00265
579.2	0.0031	579.2	0.00229
580	0.00317	580	0.00258
580.7	0.00272	580.7	0.00257
581.5	0.00244	581.5	0.00243
582.2	0.0023	582.2	0.00239
583	0.00215	583	0.00215
583.7	0.00189	583.7	0.00212
584.5	0.00214	584.5	0.00236
585.2	0.00168	585.2	0.00215
586	0.00168	586	0.00188
586.7	0.00165	586.7	0.00179
587.4	0.00191	587.4	0.00188
588.2	0.00176	588.2	0.00165
588.9	0.00173	588.9	0.00165
589.7	0.00173	589.7	0.00153
590.4	0.00132	590.4	0.00183
591.2	0.00137	591.2	0.00162
591.9	0.0014	591.9	0.000975689
592.7	0.00109	592.7	0.00118
593.4	0.0014	593.4	0.00103
594.2	0.000831363	594.2	0.000948414
594.9	0.000702565	594.9	0.000712422
595.6	0.000807895	595.6	0.00104
596.4	0.000968164	596.4	0.00131
597.1	0.000657268	597.1	0.00111
597.9	0.000896489	597.9	0.000361103
598.6	0.0007666	598.6	0.000904832
599.4	0.00106	599.4	0.000818559
600.1	0.00112	600.1	0.00116
