# Supplementary material for: A bilateral interfacial passivation strategy promoting efficiency and stability of perovskite quantum dot light-emitting diodes
Source: Nat Commun. 2020 Aug 6;11:3902. doi: 10.1038/s41467-020-17633-3 (PMC7413529; doi:10.1038/s41467-020-17633-3)
Supplement: Supplementary file 3 — Source Data [file 41467_2020_17633_MOESM3_ESM.zip › Figure S9.xlsx]

## Sheet: Sheet1
Figure S9a		3 V	4V	5V	6V	7V		Figure S9b		3 V	4V	5V	6V	7V
	450.4	1.76188e-06	4.49525e-05	0.000280998	0.000421615	0.000258521			450.4	0.000125001	-3.23477e-05	-0.000322081	0.000904609	0.00177
	451.1	8.53622e-07	0.000101069	0.000230226	0.000381829	0.000185303			451.1	0.000125649	-0.00011852	-0.000383507	0.000951968	0.00185
	451.9	2.49644e-06	2.23634e-05	0.000195695	0.000385689	0.000156562			451.9	0.000124478	-0.000105333	-0.000384477	0.000909607	0.00179
	452.6	1.27405e-06	-8.67577e-22	0.000229097	0.000380048	0.000201158			452.6	0.000124929	4.62262e-05	-0.000357556	0.000963475	0.00191
	453.4	1.64905e-06	6.16093e-05	0.000307898	0.00044804	0.000235214			453.4	0.000124415	3.33757e-05	-0.00032988	0.000957721	0.00194
	454.1	1.16122e-06	6.66568e-05	0.000327791	0.000466746	0.000299881			454.1	0.000125307	-9.88624e-05	-0.000278267	0.000988287	0.0019
	454.9	3.69359e-07	-1.11075e-05	0.000188836	0.000427553	0.000205493			454.9	0.00012396	3.21152e-05	-0.00025149	0.00109	0.00187
	455.6	2.41835e-06	9.9614e-05	0.000348575	0.00052019	0.000348575			455.6	0.000126452	-5.32517e-05	-0.000272876	0.00101	0.00195
	456.4	1.84145e-06	6.09264e-05	0.000343527	0.000509501	0.000204929			456.4	0.000124855	-1.39997e-05	-0.000319529	0.000939742	0.00187
	457.1	4.21912e-07	6.65974e-05	0.000321853	0.000466152	0.000277524			457.1	0.000125049	7.12971e-05	-0.000231506	0.00109	0.00187
	457.9	1.62856e-06	0.000127197	0.000342933	0.000591746	0.000276514			457.9	0.000125939	5.10583e-05	-0.000252999	0.0012	0.00195
	458.6	1.3658e-06	0.000143795	0.000342933	0.000602732	0.000276514			458.6	0.000126641	-1.41748e-05	-0.000259721	0.00111	0.00189
	459.4	1.10303e-06	0.00013269	0.000414489	0.000608076	0.000342637			459.4	0.00012415	6.40489e-05	-0.00016609	0.00125	0.00211
	460.1	2.88717e-06	4.42102e-05	0.000414489	0.000674287	0.000315024			460.1	0.000126894	5.09183e-05	-0.000152792	0.00121	0.00207
	460.9	1.2016e-06	0.0001375	0.000478622	0.00072595	0.000329869			460.9	0.000125227	3.06445e-05	-0.000141649	0.0013	0.0021
	461.6	1.82631e-06	0.000109857	0.000406473	0.000725059	0.000401128			461.6	0.000126685	3.04694e-05	-0.000122241	0.00133	0.00213
	462.4	1.98337e-06	0.000148337	0.000510986	0.000796615	0.000434086			462.4	0.000126432	2.40267e-05	3.91773e-06	0.00138	0.00207
	463.1	7.79988e-07	5.47506e-05	0.000404988	0.000832245	0.00042696			463.1	0.000126043	2.99792e-05	-0.000157105	0.00143	0.00214
	463.9	2.07779e-06	0.000235125	0.00050861	0.000951306	0.000502969			463.9	0.00012705	-2.18081e-05	-0.000104629	0.00138	0.00214
	464.7	7.26247e-07	0.000191093	0.000551366	0.000955463	0.00052405			464.7	0.000124775	-0.000112081	-5.93411e-05	0.00149	0.00217
	465.4	2.59798e-06	0.000103919	0.000503266	0.00103	0.000552257			465.4	0.000126356	1.69186e-05	6.07069e-05	0.00162	0.00224
	466.2	1.50327e-06	0.000180048	0.000583729	0.00113	0.000600059			466.2	0.000126854	-2.68986e-06	6.57389e-05	0.0017	0.00224
	466.9	2.42755e-06	0.000260956	0.000695962	0.00117	0.000625297			466.9	0.000126592	4.81871e-05	5.02836e-05	0.0018	0.00236
	467.7	3.04038e-06	0.000113895	0.000678147	0.00123	0.000764846			467.7	0.000125708	7.3398e-05	0.000167097	0.00192	0.00247
	468.4	3.18587e-06	0.000178533	0.000719418	0.00138	0.000833135			468.4	0.000126452	4.73467e-05	0.00017141	0.00187	0.00245
	469.2	2.81681e-06	8.6253e-05	0.000733076	0.00147	0.000840855			469.2	0.00012775	0.000110339	0.000214541	0.00206	0.00255
	469.9	2.50386e-06	0.000242043	0.000855107	0.00167	0.00104			469.9	0.000127742	5.90768e-05	0.000238622	0.00229	0.00267
	470.7	3.15024e-06	0.000230048	0.000946853	0.00162	0.00108			470.7	0.000127533	0.000222177	0.000428399	0.00251	0.0028
	471.4	4.52494e-06	0.000272892	0.00104	0.00196	0.00121			471.4	0.000127659	6.44691e-05	0.000461107	0.0025	0.00274
	472.2	4.80998e-06	0.000266449	0.000996437	0.0021	0.00121			472.2	0.000127211	0.000170565	0.00053407	0.00277	0.00296
	472.9	3.8747e-06	0.000270249	0.00114	0.00228	0.00138			472.9	0.000128843	5.64507e-05	0.000598048	0.00283	0.00295
	473.7	3.47684e-06	0.000281205	0.00136	0.00255	0.00153			473.7	0.000129157	0.000269448	0.000888823	0.00322	0.00337
	474.4	4.96437e-06	0.000369656	0.00153	0.00292	0.00173			474.4	0.000129374	0.000360837	0.000932313	0.00346	0.00337
	475.2	5.16924e-06	0.000417458	0.00156	0.00312	0.00188			475.2	0.000130172	0.000292558	0.00117	0.00398	0.00367
	475.9	6.54097e-06	0.000399347	0.00176	0.00347	0.00203			475.9	0.000130807	0.0003899	0.00122	0.00408	0.00385
	476.7	6.02732e-06	0.000477138	0.00196	0.00372	0.00235			476.7	0.000131998	0.000382196	0.00145	0.00453	0.00397
	477.4	7.87708e-06	0.000625594	0.00232	0.00432	0.00267			477.4	0.000132857	0.000533461	0.00185	0.00499	0.00433
	478.2	6.68646e-06	0.000609857	0.00243	0.00484	0.00287			478.2	0.000132796	0.00057618	0.00203	0.00556	0.00461
	478.9	9.80404e-06	0.000627672	0.00253	0.00543	0.00322			478.9	0.000133406	0.000670371	0.00234	0.0062	0.00507
	479.7	8.27197e-06	0.000673694	0.00298	0.00605	0.00357			479.7	0.000135615	0.000602791	0.00272	0.00679	0.00548
	480.4	1.17369e-05	0.000894299	0.00352	0.00684	0.00428			480.4	0.000136301	0.000881162	0.00318	0.00791	0.00575
	481.2	1.13153e-05	0.000928147	0.00384	0.00757	0.00451			481.2	0.000137994	0.000902871	0.00367	0.00861	0.00635
	481.9	1.27049e-05	0.00109	0.00437	0.00855	0.00496			481.9	0.000140755	0.00102	0.00392	0.0093	0.00685
	482.7	1.55968e-05	0.0011	0.00492	0.00955	0.00567			482.7	0.000143018	0.00118	0.00479	0.01057	0.00726
	483.4	1.57067e-05	0.00135	0.0055	0.01083	0.0062			483.4	0.000145693	0.00138	0.00532	0.01204	0.00825
	484.2	1.80909e-05	0.00138	0.00615	0.01201	0.00697			484.2	0.000147054	0.00158	0.00614	0.01331	0.00918
	484.9	2.17488e-05	0.00167	0.00683	0.01374	0.00798			484.9	0.000152028	0.0017	0.00694	0.0148	0.00971
	485.7	2.35333e-05	0.00193	0.00803	0.01538	0.00888			485.7	0.000154663	0.00201	0.00798	0.01653	0.01069
	486.4	2.77108e-05	0.00216	0.00904	0.01727	0.00988			486.4	0.000158273	0.00221	0.00915	0.01905	0.01205
	487.2	2.87441e-05	0.00233	0.01014	0.0195	0.01108			487.2	0.000164456	0.00268	0.01065	0.02089	0.01327
	487.9	3.52435e-05	0.00269	0.01136	0.02171	0.01249			487.9	0.000167741	0.00323	0.01208	0.02386	0.01455
	488.7	4.1538e-05	0.00301	0.01296	0.02429	0.01406			488.7	0.000173516	0.00351	0.01339	0.02671	0.01583
	489.4	4.46853e-05	0.0034	0.01476	0.02769	0.01551			489.4	0.000179797	0.00381	0.01529	0.02988	0.01766
	490.2	5.10095e-05	0.00407	0.01676	0.03115	0.01738			490.2	0.000186331	0.00451	0.01784	0.03396	0.0197
	490.9	5.89371e-05	0.0045	0.01882	0.03477	0.01959			490.9	0.00019716	0.00494	0.02016	0.03781	0.02141
	491.7	6.72506e-05	0.00509	0.0213	0.03973	0.02198			491.7	0.00020918	0.00546	0.02277	0.04205	0.02391
	492.4	7.63064e-05	0.00572	0.02428	0.04489	0.02461			492.4	0.000219143	0.0065	0.02612	0.04795	0.02656
	493.2	8.54513e-05	0.00674	0.0276	0.05092	0.02719			493.2	0.00023174	0.00718	0.02969	0.05363	0.02985
	493.9	9.67637e-05	0.00752	0.031	0.05716	0.03037			493.9	0.000248417	0.00841	0.03332	0.06079	0.03277
	494.7	0.000111194	0.00842	0.03521	0.0652	0.03414			494.7	0.000266068	0.00949	0.03825	0.0692	0.0364
	495.4	0.000127999	0.00964	0.04014	0.07328	0.038			495.4	0.000284153	0.01106	0.0436	0.07794	0.04045
	496.2	0.000147357	0.01121	0.04578	0.08308	0.04231			496.2	0.000307471	0.01273	0.04957	0.08808	0.04526
	496.9	0.000167072	0.01263	0.05205	0.09279	0.0473			496.9	0.000332739	0.01425	0.05661	0.09855	0.05058
	497.7	0.000186995	0.01443	0.06024	0.10588	0.05324			497.7	0.000363457	0.0163	0.06466	0.11088	0.05511
	498.4	0.000216479	0.0167	0.06838	0.11838	0.06001			498.4	0.000400023	0.01899	0.07408	0.12541	0.06262
	499.2	0.000248664	0.01885	0.07702	0.13388	0.06686			499.2	0.000432835	0.02097	0.0835	0.1413	0.0697
	500	0.000283373	0.0212	0.08723	0.15092	0.07429			500	0.000474959	0.02415	0.09489	0.15939	0.07764
	500.7	0.000317102	0.02481	0.09967	0.17037	0.0823			500.7	0.000525819	0.02763	0.10736	0.17942	0.08594
	501.5	0.000362827	0.02773	0.11277	0.18955	0.09115			501.5	0.00058574	0.03133	0.12271	0.20039	0.09392
	502.2	0.000418349	0.03162	0.12779	0.2128	0.10113			502.2	0.000656489	0.03595	0.13835	0.22423	0.10405
	503	0.000471793	0.03557	0.1448	0.23863	0.11265			503	0.000728321	0.0406	0.15722	0.25228	0.11537
	503.7	0.000543052	0.0402	0.16253	0.26615	0.12363			503.7	0.000808456	0.04561	0.17817	0.27835	0.12705
	504.5	0.000618171	0.04617	0.18373	0.29721	0.13682			504.5	0.000902307	0.05205	0.19891	0.31197	0.14013
	505.2	0.000705166	0.05279	0.20796	0.33284	0.1505			505.2	0.00101	0.05955	0.22529	0.34753	0.15453
	505.9	0.000797209	0.05959	0.23293	0.36966	0.16479			505.9	0.00113	0.06708	0.25372	0.38461	0.16887
	506.7	0.000899644	0.06692	0.26146	0.41033	0.18076			506.7	0.00127	0.0766	0.28348	0.42668	0.18378
	507.4	0.00101	0.07518	0.29127	0.45338	0.19679			507.4	0.00141	0.08507	0.31529	0.47127	0.20117
	508.2	0.00114	0.08414	0.32482	0.49822	0.21354			508.2	0.00157	0.09505	0.35174	0.51694	0.21727
	508.9	0.00128	0.09335	0.35897	0.54454	0.23097			508.9	0.00173	0.10566	0.38865	0.56441	0.2342
	509.7	0.00141	0.10359	0.3946	0.59353	0.24875			509.7	0.00192	0.11823	0.42711	0.61295	0.25195
	510.4	0.00158	0.11455	0.43379	0.644	0.26847			510.4	0.00211	0.12867	0.46736	0.66833	0.27056
	511.2	0.00173	0.12574	0.47268	0.69507	0.28667			511.2	0.0023	0.1411	0.50726	0.71975	0.28831
	511.9	0.00188	0.1364	0.51158	0.74762	0.30315			511.9	0.0025	0.15384	0.54859	0.77081	0.30663
	512.7	0.00205	0.14706	0.54958	0.79869	0.32156			512.7	0.00271	0.16543	0.58705	0.8208	0.32266
	513.4	0.0022	0.15713	0.58581	0.84382	0.33818			513.4	0.00289	0.17555	0.62551	0.86359	0.33653
	514.2	0.00233	0.16683	0.62055	0.88895	0.35243			514.2	0.00305	0.18651	0.66073	0.90674	0.35144
	514.9	0.00245	0.17429	0.64875	0.92993	0.3652			514.9	0.00319	0.19471	0.68877	0.94126	0.36208
	515.7	0.00255	0.18183	0.67251	0.9611	0.37441			515.7	0.0033	0.20125	0.71069	0.97399	0.37214
	516.4	0.00261	0.18495	0.68676	0.98308	0.38153			516.4	0.00337	0.20535	0.72399	0.98729	0.37645
	517.2	0.00265	0.18774	0.69329	0.99614	0.38569			517.2	0.0034	0.20728	0.73046	0.99664	0.37968
	517.9	0.00264	0.18708	0.69477	1	0.38569			517.9	0.00338	0.20668	0.72974	0.997	0.37825
	518.7	0.00262	0.1853	0.69121	0.99762	0.38361			518.7	0.00333	0.20342	0.71968	0.98873	0.37358
	519.4	0.00256	0.18124	0.67904	0.98278	0.37856			519.4	0.00327	0.19803	0.70243	0.97039	0.36639
	520.2	0.00248	0.17556	0.65855	0.95962	0.37025			520.2	0.00315	0.19218	0.68266	0.94234	0.35849
	520.9	0.00238	0.1693	0.6351	0.93082	0.36105			520.9	0.00302	0.18462	0.65391	0.91285	0.34688
	521.7	0.00226	0.16128	0.60659	0.89281	0.34857			521.7	0.00287	0.17559	0.62299	0.87438	0.33412
	522.4	0.00214	0.15187	0.57512	0.85333	0.33492			522.4	0.00271	0.16452	0.58885	0.83266	0.31968
	523.2	0.00202	0.14368	0.54513	0.81384	0.32156			523.2	0.00256	0.15584	0.55291	0.79023	0.30495
	523.9	0.00189	0.13426	0.50564	0.76277	0.30285			523.9	0.0024	0.14537	0.51625	0.74169	0.2886
	524.7	0.00176	0.12524	0.47506	0.72061	0.28771			524.7	0.00225	0.13623	0.4821	0.69925	0.27192
	525.4	0.00164	0.11734	0.44121	0.67577	0.27064			525.4	0.00211	0.12569	0.44688	0.65143	0.25604
	526.2	0.00153	0.10814	0.40885	0.62945	0.25526			526.2	0.00197	0.1155	0.41633	0.60576	0.24081
	526.9	0.00142	0.0992	0.37678	0.58521	0.23893			526.9	0.00184	0.1071	0.38326	0.56117	0.22421
	527.7	0.00133	0.09332	0.35125	0.54602	0.22447			527.7	0.00172	0.09873	0.35472	0.52413	0.21152
	528.4	0.00123	0.08625	0.32542	0.50624	0.20953			528.4	0.0016	0.09159	0.32819	0.48529	0.19729
	529.2	0.00113	0.07925	0.29899	0.47061	0.1943			529.2	0.00149	0.08483	0.30239	0.44826	0.18342
	529.9	0.00106	0.07295	0.27785	0.43527	0.18251			529.9	0.00139	0.07821	0.27989	0.41661	0.17128
	530.7	0.00097209	0.06784	0.25659	0.40321	0.16995			530.7	0.00129	0.07243	0.25656	0.38569	0.16035
	531.4	0.00089905	0.06274	0.2367	0.37292	0.15858			531.4	0.0012	0.06722	0.23676	0.35638	0.1481
	532.2	0.000834917	0.05754	0.21773	0.34501	0.14706			532.2	0.00112	0.0606	0.21828	0.32891	0.13768
	532.9	0.000769002	0.0533	0.2016	0.31859	0.13685			532.9	0.00104	0.05608	0.2015	0.30485	0.12855
	533.7	0.000714964	0.04905	0.18462	0.29516	0.12732			533.7	0.000979915	0.05167	0.18478	0.28119	0.11853
	534.4	0.000661817	0.04522	0.17162	0.27343	0.11832			534.4	0.000917468	0.04796	0.17087	0.25922	0.11055
	535.2	0.000614608	0.04175	0.15769	0.25374	0.11036			535.2	0.000851772	0.04376	0.15761	0.24127	0.10222
	535.9	0.000565618	0.03809	0.14584	0.23444	0.10202			535.9	0.000803041	0.04078	0.14496	0.22225	0.09586
	536.7	0.000521378	0.03533	0.13394	0.21511	0.0943			536.7	0.000745648	0.03745	0.13295	0.20456	0.08824
	537.4	0.00048367	0.03248	0.12357	0.19846	0.08747			537.4	0.000701249	0.03443	0.12257	0.18899	0.08181
	538.2	0.000445071	0.03029	0.11404	0.18414	0.08085			538.2	0.000654323	0.03206	0.11243	0.17424	0.07663
	538.9	0.000409739	0.02806	0.10442	0.16894	0.07559			538.9	0.000614978	0.02946	0.10319	0.16158	0.0711
	539.7	0.000377969	0.02575	0.0959	0.15751	0.07013			539.7	0.000577077	0.02694	0.09557	0.14875	0.06575
	540.4	0.000350356	0.0238	0.08875	0.14457	0.06508			540.4	0.000541702	0.02468	0.0877	0.13652	0.06082
	541.1	0.000323931	0.0218	0.08097	0.13334	0.0601			541.1	0.000506327	0.02307	0.08044	0.12591	0.05644
	541.9	0.000297209	0.02026	0.07565	0.12357	0.05588			541.9	0.000481421	0.02122	0.07455	0.11642	0.05245
	542.6	0.000278979	0.01867	0.06986	0.11458	0.05235			542.6	0.000457561	0.01955	0.06862	0.10775	0.04861
	543.4	0.000259947	0.01719	0.06434	0.1054	0.04798			543.4	0.000432149	0.01841	0.06333	0.09894	0.04548
	544.1	0.000242993	0.01622	0.05992	0.09837	0.04471			544.1	0.000410816	0.01653	0.05845	0.0924	0.04225
	544.9	0.000224822	0.0149	0.05496	0.0905	0.04112			544.9	0.000392587	0.01527	0.05359	0.08582	0.03966
	545.6	0.000205968	0.01371	0.05039	0.08364	0.03851			545.6	0.000370821	0.01424	0.04939	0.07884	0.03674
	546.4	0.000194537	0.01285	0.04664	0.07726	0.03581			546.4	0.000350679	0.0134	0.04525	0.07363	0.0345
	547.1	0.000180998	0.01157	0.04302	0.07251	0.03337			547.1	0.000337864	0.01254	0.04216	0.06766	0.03199
	547.9	0.000169062	0.0111	0.03958	0.0671	0.03135			547.9	0.000323245	0.0114	0.03879	0.06273	0.03013
	548.6	0.000156443	0.01023	0.03694	0.06223	0.02924			548.6	0.000307399	0.0106	0.03631	0.05827	0.02768
	549.4	0.000142548	0.00935	0.03465	0.05784	0.02747			549.4	0.000295018	0.00971	0.03364	0.05381	0.026
	550.1	0.000135867	0.00861	0.03198	0.05356	0.02512			550.1	0.000283286	0.0091	0.03082	0.05025	0.02461
	550.9	0.000127821	0.00818	0.03005	0.05027	0.02363			550.9	0.000271844	0.00858	0.02861	0.04684	0.02328
	551.6	0.000117399	0.00762	0.02787	0.04626	0.02217			551.6	0.000263397	0.00791	0.02674	0.04364	0.02178
	552.4	0.000111966	0.00706	0.02597	0.04317	0.02065			552.4	0.000256466	0.00735	0.02484	0.0408	0.0203
	553.1	0.000104662	0.0067	0.02387	0.04023	0.01939			553.1	0.00024571	0.00676	0.02311	0.0377	0.01918
	553.9	9.87233e-05	0.00595	0.02246	0.03735	0.01819			553.9	0.000239104	0.00643	0.02172	0.03506	0.01818
	554.6	9.17458e-05	0.00579	0.02092	0.0351	0.01709			554.6	0.000232462	0.00565	0.01948	0.03296	0.01683
	555.4	8.59857e-05	0.00531	0.0196	0.03269	0.01593			555.4	0.000223943	0.00544	0.0189	0.03074	0.01625
	556.1	7.9899e-05	0.00488	0.01819	0.03046	0.01488			556.1	0.000219504	0.00501	0.0175	0.02874	0.0154
	556.8	7.37827e-05	0.00467	0.01692	0.0285	0.0141			556.8	0.000210082	0.00469	0.01609	0.02724	0.01423
	557.6	6.8557e-05	0.00437	0.01587	0.02659	0.0131			557.6	0.000203188	0.00428	0.01475	0.02524	0.01324
	558.3	6.37767e-05	0.00393	0.0145	0.02482	0.01223			558.3	0.000200445	0.00408	0.01366	0.02382	0.0127
	559.1	6.06591e-05	0.00384	0.0137	0.02334	0.01171			559.1	0.000194236	0.00379	0.01276	0.02178	0.01179
	559.8	5.77197e-05	0.00341	0.01265	0.02167	0.01056			559.8	0.000192106	0.0035	0.01209	0.02025	0.01133
	560.6	5.32067e-05	0.00331	0.01167	0.02042	0.00988			560.6	0.000184093	0.00327	0.01091	0.0195	0.01067
	561.3	5.03266e-05	0.00289	0.01121	0.01874	0.00955			561.3	0.00018153	0.00303	0.01024	0.01757	0.01017
	562.1	4.47743e-05	0.00283	0.01031	0.01756	0.00874			562.1	0.000175357	0.00274	0.00939	0.01662	0.00959
	562.8	4.32898e-05	0.00268	0.00943	0.01658	0.00826			562.8	0.000174094	0.00266	0.00869	0.01558	0.00897
	563.6	3.9905e-05	0.00236	0.00886	0.01535	0.00761			563.6	0.00016951	0.00241	0.00812	0.0145	0.00861
	564.3	3.77969e-05	0.00226	0.00828	0.01422	0.00718			564.3	0.000167308	0.00217	0.00722	0.01376	0.00788
	565.1	3.52435e-05	0.00219	0.00796	0.0135	0.00665			565.1	0.000164781	0.00204	0.00689	0.01302	0.00757
	565.8	3.22447e-05	0.00211	0.00736	0.0124	0.00646			565.8	0.000161749	0.002	0.00653	0.01196	0.0073
	566.6	3.09086e-05	0.00185	0.00662	0.0118	0.00584			566.6	0.000159468	0.00188	0.00594	0.0112	0.00679
	567.3	3.01663e-05	0.00161	0.00637	0.01096	0.0055			567.3	0.000158403	0.00177	0.00588	0.01051	0.00677
	568	2.73308e-05	0.00168	0.00591	0.00994	0.00538			568	0.00015501	0.00165	0.00508	0.01	0.00637
	568.8	2.43973e-05	0.00151	0.00553	0.00967	0.00491			568.8	0.000152858	0.00142	0.0047	0.00923	0.00594
	569.5	2.34323e-05	0.00141	0.00509	0.00879	0.00458			569.5	0.000151855	0.00138	0.00434	0.00861	0.00565
	570.3	2.14163e-05	0.00132	0.00483	0.00833	0.00437			570.3	0.000148624	0.00121	0.00392	0.00816	0.00546
	571	2.14341e-05	0.00124	0.00444	0.0078	0.004			571	0.000148141	0.0012	0.00364	0.00781	0.00529
	571.8	1.91776e-05	0.00107	0.00411	0.00726	0.00371			571.8	0.000146242	0.00094699	0.00323	0.00706	0.00484
	572.5	1.79543e-05	0.00107	0.0038	0.00654	0.00336			572.5	0.000145033	0.000928082	0.00303	0.00658	0.00482
	573.3	1.6829e-05	0.00102	0.00363	0.00615	0.00323			573.3	0.000143776	0.000911975	0.00287	0.00632	0.00445
	574	1.58106e-05	0.000877375	0.00328	0.00586	0.00296			574	0.000141766	0.000882562	0.00272	0.00602	0.00437
	574.8	1.51752e-05	0.000888955	0.00309	0.00539	0.00279			574.8	0.000141329	0.00076176	0.00255	0.00545	0.00422
	575.5	1.44596e-05	0.000782363	0.00292	0.00508	0.00261			575.5	0.000137449	0.000647611	0.00219	0.00521	0.00401
	576.3	1.34264e-05	0.000770487	0.00276	0.00477	0.00252			576.3	0.000138499	0.000639557	0.00191	0.00493	0.00392
	577	1.16746e-05	0.000756235	0.00255	0.00454	0.00237			577	0.000136586	0.000555871	0.00174	0.00441	0.00367
	577.7	1.13806e-05	0.00069804	0.00235	0.00426	0.00227			577.7	0.000137268	0.000515604	0.00158	0.00449	0.00369
	578.5	1.18379e-05	0.000616093	0.00228	0.00402	0.00218			578.5	0.000135651	0.00055237	0.00156	0.004	0.00357
	579.2	1.02672e-05	0.000563836	0.00206	0.0036	0.00191			579.2	0.000135207	0.000418962	0.00148	0.00402	0.00338
	580	9.79513e-06	0.000604513	0.00199	0.00348	0.00185			580	0.000133012	0.000351383	0.00138	0.0037	0.00324
	580.7	8.62233e-06	0.000463183	0.00189	0.00324	0.00174			580.7	0.000134077	0.000422113	0.00128	0.00354	0.00303
	581.5	7.87114e-06	0.000552553	0.00186	0.00317	0.0016			581.5	0.000133381	0.000389549	0.00118	0.00336	0.00314
	582.2	8.69359e-06	0.000438836	0.00164	0.00281	0.00155			582.2	0.000132655	0.000310765	0.000912545	0.00307	0.0031
	583	7.80285e-06	0.000494656	0.00154	0.00276	0.0014			583	0.000131251	0.000294308	0.000787824	0.00293	0.00286
	583.7	7.00119e-06	0.000405879	0.0015	0.00258	0.00143			583.7	0.000132428	0.000266646	0.000780995	0.00272	0.0028
	584.5	6.59442e-06	0.00041924	0.00133	0.00253	0.00131			584.5	0.000131236	0.000211112	0.000672449	0.00268	0.00283
	585.2	6.59442e-06	0.00036342	0.00124	0.00224	0.00124			585.2	0.000131291	0.000249489	0.000553838	0.00253	0.00268
	586	5.87589e-06	0.000320962	0.00122	0.00215	0.00114			586	0.00013058	0.000133834	0.000540899	0.00247	0.00271
	586.7	5.56413e-06	0.000320665	0.00119	0.00206	0.00107			586.7	0.000129179	5.69409e-05	0.000444573	0.00246	0.00257
	587.4	5.08907e-06	0.000307304	0.00105	0.00188	0.00104			587.4	0.000129461	0.000134149	0.0003903	0.00217	0.00254
	588.2	4.91093e-06	0.000312055	0.000973278	0.00174	0.000959323			588.2	0.000129244	0.000172526	0.000361546	0.0023	0.00255
	588.9	4.5101e-06	0.000283907	0.00106	0.00172	0.000981888			588.9	0.000128165	0.000177883	0.000276721	0.00207	0.00247
	589.7	5.12767e-06	0.000274466	0.000934976	0.00173	0.000911817			589.7	0.000129183	0.000139331	0.000388862	0.00196	0.0024
	590.4	4.78029e-06	0.000232987	0.000922506	0.00163	0.000792162			590.4	0.000127147	0.00021668	0.000181833	0.00197	0.00247
	591.2	3.1443e-06	0.000242518	0.000797506	0.00142	0.000825416			591.2	0.000128605	0.000172981	0.000216338	0.00196	0.00231
	591.9	4.48634e-06	0.000201039	0.000869656	0.00137	0.000799584			591.9	0.000128186	0.00010204	0.000150563	0.00177	0.00225
	592.7	2.7981e-06	0.000257126	0.000780582	0.00134	0.000752672			592.7	0.000128616	0.000124065	-2.19249e-06	0.0018	0.00226
	593.4	2.75416e-06	0.000168319	0.000757423	0.00118	0.00064519			593.4	0.000126781	8.55132e-05	0.000195851	0.00178	0.00228
	594.2	3.11758e-06	0.00018747	0.000712292	0.00123	0.000679632			594.2	0.000126572	3.08763e-06	9.01798e-05	0.00171	0.00229
	594.9	2.89816e-06	0.000234679	0.000708729	0.00118	0.000610154			594.9	0.000126901	9.73483e-05	7.40057e-05	0.00163	0.00227
	595.6	2.45635e-06	0.000141033	0.000540677	0.00104	0.000531176			595.6	0.000128266	2.007e-05	3.51877e-05	0.00163	0.00212
	596.4	3.49762e-06	0.000165232	0.000632423	0.00103	0.000561758			596.4	0.000127573	8.19066e-05	-8.19849e-05	0.00159	0.00218
	597.1	1.89222e-06	0.000170724	0.000569181	0.00105	0.000587886			597.1	0.000127099	1.56931e-05	-6.83267e-05	0.00153	0.0022
	597.9	2.16894e-06	0.000190261	0.00053266	0.00097981	0.000537411			597.9	0.000126945	2.17157e-05	-6.65296e-05	0.00151	0.00216
	598.6	3.12648e-06	0.000109679	0.000491093	0.000996734	0.000500891			598.6	0.000125851	6.14578e-05	-8.80951e-05	0.00146	0.00219
	599.4	1.82156e-06	0.000186966	0.000565618	0.00093943	0.000426663			599.4	0.000126305	5.67308e-05	-0.000126194	0.00124	0.002
	600.1	3.06116e-06	9.61995e-05	0.000524347	0.000836995	0.000423397			600.1	0.000126259	8.56883e-05	-0.000101394	0.00139	0.00215
